# Supplementary material for: S100PBP interacts with nucleoporin TPR and facilitates XY crossover formation in mice
Source: EMBO Rep. 2025 Apr 9;26(9):2280–99. doi: 10.1038/s44319-025-00391-y (PMC12069632; doi:10.1038/s44319-025-00391-y)
Supplement: Supplementary file 3 — Dataset EV1 [file 44319_2025_391_MOESM3_ESM.xlsx]

## Sheet: List of candidate proteins
Dataset EV1. Candidate protein interacting with S100PBP detected in S100PBP CO-IP/MS
Gene name	Accession	Unique peptides	Coverage (%)	PSMs	Length (aa)
Tpr	F6ZDS4	32	17	39	2431
Nexn	Q7TPW1	9	18	9	607
S100pbp	Q9D5K4	7	23	9	396
Eif3a	P23116	7	6	7	1344
Atp6v0a1	Q9Z1G4	5	7	5	839
Rrbp1	Q99PL5	5	4	5	1605
Mageb4	A2A9R3	4	23	4	556
Ablim1	Q8K4G5	4	7	4	861
Asz1	Q8VD46	4	11	4	475
Vps4a	Q8VEJ9	4	11	4	437
Eif4g3	Q80XI3	4	3	6	1579
Rps5	P97461	4	13	5	204
Mapre1	Q61166	3	21	3	268
Efcab2	Q9CQ46	3	30	3	164
Daxx	O35613	3	4	3	739
Appl2	Q8K3G9	3	6	3	662
Rsl1d1	Q8BVY0	3	12	4	452
Rpgrip1l	Q8CG73	3	4	3	1264
Vps26a	P40336	3	15	3	327
Neurl4	Q5NCX5	3	2	3	1563
Pced1b	Q8BGX1	3	6	4	433
Uggt1	Q6P5E4	3	3	3	1551
Eif3g	Q9Z1D1	3	9	3	320
Ppp1ca	P62137	2	33	12	330
Dynll2	Q9D0M5	2	64	8	89
Sptb	P15508	2	3	10	2128
Rpl10l	P86048	2	33	12	214
Tbc1d31	Q6NXY1	2	3	3	996
Dock8	Q8C147	2	2	5	2100
Zbtb44	Q8R0A2	2	7	2	453
Spata19	Q9DAQ9	2	20	3	154
Ubap2l	Q80X50	2	3	2	1107
Dcakd	Q8BHC4	2	11	2	231
Cdc5l	Q6A068	2	4	2	802
Rras2	P62071	2	14	2	204
Fkbp15	Q6P9Q6	2	2	2	1216
Zbbx	Q0P5X5	2	3	2	716
Tpi1	P17751	2	12	2	249
Dnajc7	Q9QYI3	2	5	2	494
Serpina1a	P07758	2	7	2	413
Add3	Q9QYB5	2	4	2	706
Nup98	Q6PFD9	2	1	2	1816
Cul2	Q9D4H8	2	3	2	745
Tm9sf2	P58021	2	4	2	662
Ppp1r18	Q8BQ30	2	9	3	594
Cep85	Q8BMK0	2	4	2	761
Ntpcr	Q9CQA9	2	12	2	190
Nap1l1	P28656	2	7	2	391
Spata1	Q9D5R4	2	7	2	444
Psme3	P61290	2	9	2	254
Cstpp1	Q8BHR8	2	8	2	331
Mycbp	Q9EQS3	2	23	2	103
Ccdc183	A2AJB1	2	4	2	534
Nsf	P46460	2	4	2	744
Abhd6	Q8R2Y0	2	8	2	336
Kpna6	O35345	2	5	2	536
Cpsf2	O35218	2	3	2	782
Stau1	Q9Z108	2	5	2	487
Ranbp2	Q9ERU9	2	1	2	3053
Ptpa	P58389	2	8	2	323
Kdm1a	Q6ZQ88	2	2	2	853
LRWD1	Q8BUI3	2	3	2	648
Klhl10	Q9D5V2	2	3	2	608
Smc3	Q9CW03	2	2	2	1217
Trafd1	Q3UDK1	2	5	2	580
Pnn	O35691	2	3	2	725
Mns1	Q61884	2	5	2	491
Cfap20	Q8BTU1	2	10	2	193
Serbp1	Q9CY58	2	6	2	407
Aasdhppt	Q9CQF6	2	6	2	309
Mrto4	Q9D0I8	2	8	2	239
Tarbp2	P97473	2	5	2	365
Cdk5rap3	Q99LM2	2	5	2	503
Cab39	Q06138	2	5	2	341
Lzts2	Q91YU6	2	3	2	671
Prps1	Q9D7G0	2	8	3	318
Rpl37a	P61514	2	22	2	92
Map4	P27546	2	3	2	1125
Allc	Q9JHX6	2	8	2	414
Cyth2	P63034	2	5	2	400
Dnttip1	Q99LB0	2	8	2	328
Dpysl3	Q62188	2	4	2	570
Iqcf5	Q9DAL7	2	15	2	148
Rnps1	Q99M28	2	8	2	305
Stt3b	Q3TDQ1	2	2	2	823
Cfap58	B2RW38	2	2	2	873

## Sheet: WT-IgG IP
Checked	Protein FDR Confidence: Combined	Master	Accession	Description	Exp. q-value: Combined	Sum PEP Score	Coverage [%]	# Peptides	# PSMs	# Unique Peptides	# AAs	MW [kDa]	calc. pI	Score Sequest HT: Sequest HT	# Peptides (by Search Engine): Sequest HT	# Protein Groups
FALSE	High	Master Protein	O08638	Myosin-11 OS=Mus musculus OX=10090 GN=Myh11 PE=1 SV=1	0	943.985	46	113	281	88	1972	226.9	5.45	1016.92	113	1
FALSE	High	Master Protein	Q61879	Myosin-10 OS=Mus musculus OX=10090 GN=Myh10 PE=1 SV=2	0	901.838	53	120	263	91	1976	228.9	5.54	891.69	120	1
FALSE	High	Master Protein	Q8VDD5	Myosin-9 OS=Mus musculus OX=10090 GN=Myh9 PE=1 SV=4	0	854.048	51	118	245	89	1960	226.2	5.66	842.02	118	1
FALSE	High	Master Protein	P97479	Unconventional myosin-VIIa OS=Mus musculus OX=10090 GN=Myo7a PE=1 SV=2	0	498.42	39	92	187	92	2215	254.8	8.54	523.65	92	1
FALSE	High	Master Protein	E9Q0C6	Acrosomal protein KIAA1210 OS=Mus musculus OX=10090 GN=Kiaa1210 PE=1 SV=1	0	477.294	45	70	191	70	1637	180.9	8.7	579.88	70	1
FALSE	High	Master Protein	Q9QXS1	Plectin OS=Mus musculus OX=10090 GN=Plec PE=1 SV=3	0	425.886	25	110	159	109	4691	533.9	5.96	395.44	110	1
FALSE	High	Master Protein	Q6ZWQ0	Nesprin-2 OS=Mus musculus OX=10090 GN=Syne2 PE=1 SV=2	0	351.225	13	73	93	73	6874	782.2	5.33	240.3	73	1
FALSE	High	Master Protein	Q64331	Unconventional myosin-VI OS=Mus musculus OX=10090 GN=Myo6 PE=1 SV=1	0	273.914	35	45	81	45	1265	146.3	8.85	232.86	45	1
FALSE	High	Master Protein	P20152	Vimentin OS=Mus musculus OX=10090 GN=Vim PE=1 SV=3	0	265.662	76	43	117	38	466	53.7	5.12	347.19	43	1
FALSE	High	Master Protein	P68372	Tubulin beta-4B chain OS=Mus musculus OX=10090 GN=Tubb4b PE=1 SV=1	0	250.62	68	24	123	3	445	49.8	4.89	404.62	24	1
FALSE	High	Master Protein	P60710	Actin, cytoplasmic 1 OS=Mus musculus OX=10090 GN=Actb PE=1 SV=1	0	242.451	69	24	120	9	375	41.7	5.48	339.81	24	1
FALSE	High	Master Protein	P99024	Tubulin beta-5 chain OS=Mus musculus OX=10090 GN=Tubb5 PE=1 SV=1	0	218.148	69	24	108	4	444	49.6	4.89	354.47	24	1
FALSE	High	Master Protein	P21271	Unconventional myosin-Vb OS=Mus musculus OX=10090 GN=Myo5b PE=1 SV=2	0	216.137	24	40	64	35	1818	210.4	7.11	183.08	40	1
FALSE	High	Master Protein	P16546	Spectrin alpha chain, non-erythrocytic 1 OS=Mus musculus OX=10090 GN=Sptan1 PE=1 SV=4	0	201.77	19	40	54	40	2472	284.4	5.33	153.77	40	1
FALSE	High	Master Protein	P39447	Tight junction protein ZO-1 OS=Mus musculus OX=10090 GN=Tjp1 PE=1 SV=2	0	201.621	28	34	52	34	1745	194.6	6.64	149.91	34	1
FALSE	High	Master Protein	Q62261	Spectrin beta chain, non-erythrocytic 1 OS=Mus musculus OX=10090 GN=Sptbn1 PE=1 SV=2	0	200.161	19	39	55	39	2363	274.1	5.58	159.53	39	1
FALSE	High	Master Protein	P97434	Myosin phosphatase Rho-interacting protein OS=Mus musculus OX=10090 GN=Mprip PE=1 SV=2	0	197.359	38	33	48	33	1024	116.3	6.21	162.08	33	1
FALSE	High	Master Protein	Q9R0L6	Pericentriolar material 1 protein OS=Mus musculus OX=10090 GN=Pcm1 PE=1 SV=2	0	194.287	18	29	44	29	2025	228.7	5.01	142.25	29	1
FALSE	High	Master Protein	P05214	Tubulin alpha-3 chain OS=Mus musculus OX=10090 GN=Tuba3a PE=1 SV=1	0	190.442	57	22	81	3	450	49.9	5.1	272.13	22	1
FALSE	High	Master Protein	P07901	Heat shock protein HSP 90-alpha OS=Mus musculus OX=10090 GN=Hsp90aa1 PE=1 SV=4	0	188.835	38	28	63	20	733	84.7	5.01	183.78	28	1
FALSE	High	Master Protein	P68369	Tubulin alpha-1A chain OS=Mus musculus OX=10090 GN=Tuba1a PE=1 SV=1	0	180.727	57	22	77	3	451	50.1	5.06	266.28	22	1
FALSE	High	Master Protein	Q9DA79	Dipeptidase 3 OS=Mus musculus OX=10090 GN=Dpep3 PE=1 SV=1	0	177.127	43	18	49	18	493	54.2	6.48	155.63	18	1
FALSE	High	Master Protein	Q9D6F9	Tubulin beta-4A chain OS=Mus musculus OX=10090 GN=Tubb4a PE=1 SV=3	0	176.379	57	18	102	1	444	49.6	4.88	313.29	18	1
FALSE	High	Master Protein	P17156	Heat shock-related 70 kDa protein 2 OS=Mus musculus OX=10090 GN=Hspa2 PE=1 SV=2	0	174.61	44	26	56	15	633	69.6	5.67	179.66	26	1
FALSE	High	Master Protein	P00342	L-lactate dehydrogenase C chain OS=Mus musculus OX=10090 GN=Ldhc PE=1 SV=2	0	172.502	72	20	42	18	332	35.9	8.21	145.74	20	1
FALSE	High	Master Protein	Q7TSG5	SH3 domain-containing protein 21 OS=Mus musculus OX=10090 GN=Sh3d21 PE=1 SV=1	0	171.708	62	29	55	29	549	60.3	8.27	168.67	29	1
FALSE	High	Master Protein	P59242	Cingulin OS=Mus musculus OX=10090 GN=Cgn PE=1 SV=1	0	168.396	32	34	45	34	1191	136.4	5.91	143.67	34	1
FALSE	High	Master Protein	Q9ERD7	Tubulin beta-3 chain OS=Mus musculus OX=10090 GN=Tubb3 PE=1 SV=1	0	167.911	53	21	79	9	450	50.4	4.93	257.02	21	1
FALSE	High	Master Protein	P68033	Actin, alpha cardiac muscle 1 OS=Mus musculus OX=10090 GN=Actc1 PE=1 SV=1	0	162.407	56	22	99	1	377	42	5.39	240.43	22	1
FALSE	High	Master Protein	Q99104	Unconventional myosin-Va OS=Mus musculus OX=10090 GN=Myo5a PE=1 SV=2	0	158.864	21	38	56	33	1853	215.4	8.63	133.62	38	1
FALSE	High	Master Protein	P62737	Actin, aortic smooth muscle OS=Mus musculus OX=10090 GN=Acta2 PE=1 SV=1	0	140.753	56	21	87	1	377	42	5.39	201.6	21	1
FALSE	High	Master Protein	P68368	Tubulin alpha-4A chain OS=Mus musculus OX=10090 GN=Tuba4a PE=1 SV=1	0	131.811	44	16	55	2	448	49.9	5.06	192.87	16	1
FALSE	High	Master Protein	Q9JMH9	Unconventional myosin-XVIIIa OS=Mus musculus OX=10090 GN=Myo18a PE=1 SV=2	0	131.075	17	28	36	28	2050	232.6	6.28	101.01	28	1
FALSE	High	Master Protein	Q9EP71	Ankycorbin OS=Mus musculus OX=10090 GN=Rai14 PE=1 SV=1	0	129.536	29	26	36	26	979	108.8	6.27	112.08	26	1
FALSE	High	Master Protein	Q9JHU4	Cytoplasmic dynein 1 heavy chain 1 OS=Mus musculus OX=10090 GN=Dync1h1 PE=1 SV=2	0	129.032	9	35	42	35	4644	531.7	6.42	104.2	35	1
FALSE	High	Master Protein	Q9JJZ2	Tubulin alpha-8 chain OS=Mus musculus OX=10090 GN=Tuba8 PE=1 SV=1	0	123.485	37	16	51	4	449	50	5.1	180.49	16	1
FALSE	High	Master Protein	Q8BP92	Reticulocalbin-2 OS=Mus musculus OX=10090 GN=Rcn2 PE=1 SV=1	0	122.245	32	12	58	12	320	37.2	4.42	217.95	12	1
FALSE	High	Master Protein	P01867	Ig gamma-2B chain C region OS=Mus musculus OX=10090 GN=Igh-3 PE=1 SV=3	0	119.186	31	11	37	11	404	44.2	6.52	138.65	11	1
FALSE	High	Master Protein	Q5SYD0	Unconventional myosin-Id OS=Mus musculus OX=10090 GN=Myo1d PE=1 SV=1	0	114.718	33	31	47	31	1006	116	9.41	109.49	31	1
FALSE	High	Master Protein	Q68FD5	Clathrin heavy chain 1 OS=Mus musculus OX=10090 GN=Cltc PE=1 SV=3	0	113.252	14	19	26	19	1675	191.4	5.69	74.23	19	1
FALSE	High	Master Protein	P58771	Tropomyosin alpha-1 chain OS=Mus musculus OX=10090 GN=Tpm1 PE=1 SV=1	0	112.214	36	15	32	7	284	32.7	4.74	99.91	15	1
FALSE	High	Master Protein	P20029	Endoplasmic reticulum chaperone BiP OS=Mus musculus OX=10090 GN=Hspa5 PE=1 SV=3	0	110.542	35	22	32	20	655	72.4	5.16	99.04	22	1
FALSE	High	Master Protein	Q9WTI7	Unconventional myosin-Ic OS=Mus musculus OX=10090 GN=Myo1c PE=1 SV=2	0	109.339	29	29	39	29	1063	121.9	9.35	90.38	29	1
FALSE	High	Master Protein	Q8R1A4	Dedicator of cytokinesis protein 7 OS=Mus musculus OX=10090 GN=Dock7 PE=1 SV=3	0	107.84	12	22	26	21	2130	241.3	6.71	76.65	22	1
FALSE	High	Master Protein	Q60749	KH domain-containing, RNA-binding, signal transduction-associated protein 1 OS=Mus musculus OX=10090 GN=Khdrbs1 PE=1 SV=2	0	104.791	41	18	39	16	443	48.3	8.72	106.38	18	1
FALSE	High	Master Protein	P21107	Tropomyosin alpha-3 chain OS=Mus musculus OX=10090 GN=Tpm3 PE=1 SV=3	0	104.195	34	13	29	5	285	33	4.72	95.13	13	1
FALSE	High	Master Protein	P11499	Heat shock protein HSP 90-beta OS=Mus musculus OX=10090 GN=Hsp90ab1 PE=1 SV=3	0	101.838	29	18	37	9	724	83.2	5.03	93.95	18	1
FALSE	High	Master Protein	P63017	Heat shock cognate 71 kDa protein OS=Mus musculus OX=10090 GN=Hspa8 PE=1 SV=1	0	100.825	22	14	26	6	646	70.8	5.52	90.43	14	1
FALSE	High	Master Protein	Q9R226	KH domain-containing, RNA-binding, signal transduction-associated protein 3 OS=Mus musculus OX=10090 GN=Khdrbs3 PE=1 SV=1	0	100.591	36	13	32	11	346	38.8	8.1	91.73	13	1
FALSE	High	Master Protein	Q9ET47	Espin OS=Mus musculus OX=10090 GN=Espn PE=1 SV=2	0	97.708	30	18	32	18	871	94.4	7.69	94.05	18	1
FALSE	High	Master Protein	A3KGV1	Outer dense fiber protein 2 OS=Mus musculus OX=10090 GN=Odf2 PE=1 SV=1	0	97.592	22	14	16	14	830	95.5	7.61	55.59	14	1
FALSE	High	Master Protein	Q62158	Zinc finger protein RFP OS=Mus musculus OX=10090 GN=Trim27 PE=1 SV=2	0	91.042	29	12	18	12	513	58.5	6.39	64.65	12	1
FALSE	High	Master Protein	Q91WK0	Leucine-rich repeat flightless-interacting protein 2 OS=Mus musculus OX=10090 GN=Lrrfip2 PE=1 SV=1	0	90.9	36	14	18	14	415	47.1	5.68	54.1	14	1
FALSE	High	Master Protein	P08113	Endoplasmin OS=Mus musculus OX=10090 GN=Hsp90b1 PE=1 SV=2	0	84.91	22	17	24	16	802	92.4	4.82	67.81	17	1
FALSE	High	Master Protein	P47757	F-actin-capping protein subunit beta OS=Mus musculus OX=10090 GN=Capzb PE=1 SV=3	0	84.542	57	14	27	14	277	31.3	5.74	89.54	14	1
FALSE	High	Master Protein	Q8BFZ3	Beta-actin-like protein 2 OS=Mus musculus OX=10090 GN=Actbl2 PE=1 SV=1	0	83.951	27	10	46	1	376	42	5.49	107.89	10	1
FALSE	High	Master Protein	Q9ERG0	LIM domain and actin-binding protein 1 OS=Mus musculus OX=10090 GN=Lima1 PE=1 SV=3	0	83.468	27	16	20	16	753	84	6.6	62.9	16	1
FALSE	High	Master Protein	O35887	Calumenin OS=Mus musculus OX=10090 GN=Calu PE=1 SV=1	0	82.644	27	7	19	7	315	37	4.67	78.27	7	1
FALSE	High	Master Protein	G5E8A8	Tektin-5 OS=Mus musculus OX=10090 GN=Tekt5 PE=1 SV=1	0	80.154	29	15	24	13	557	62.7	7.78	63.23	15	1
FALSE	High	Master Protein	Q6URW6	Myosin-14 OS=Mus musculus OX=10090 GN=Myh14 PE=1 SV=1	0	80.035	8	18	37	5	2000	228.4	5.55	94.77	18	1
FALSE	High	Master Protein	Q3U3T8	WD repeat-containing protein 62 OS=Mus musculus OX=10090 GN=Wdr62 PE=1 SV=2	0	79.541	14	16	18	16	1523	167.2	5.48	56.35	16	1
FALSE	High	Master Protein	Q5SRX1	TOM1-like protein 2 OS=Mus musculus OX=10090 GN=Tom1l2 PE=1 SV=1	0	76.818	23	9	15	9	507	55.6	4.82	52.32	9	1
FALSE	High	Master Protein	P16627	Heat shock 70 kDa protein 1-like OS=Mus musculus OX=10090 GN=Hspa1l PE=1 SV=4	0	75.871	30	16	26	10	641	70.6	6.24	71.61	16	1
FALSE	High	Master Protein	Q5SW75	Protein phosphatase Slingshot homolog 2 OS=Mus musculus OX=10090 GN=Ssh2 PE=1 SV=2	0	73.399	16	16	23	16	1423	158.1	5.67	58.39	16	1
FALSE	High	Master Protein	Q9JMB7	Piwi-like protein 1 OS=Mus musculus OX=10090 GN=Piwil1 PE=1 SV=1	0	73.013	20	14	19	14	862	98.5	9.38	57.92	14	1
FALSE	High	Master Protein	P61407	Tudor domain-containing protein 6 OS=Mus musculus OX=10090 GN=Tdrd6 PE=1 SV=1	0	71.322	11	21	32	21	2134	237.8	5.36	64.14	21	1
FALSE	High	Master Protein	Q8R2G4	Ecto-ADP-ribosyltransferase 3 OS=Mus musculus OX=10090 GN=Art3 PE=1 SV=2	0	70.864	31	11	20	11	371	42	6.02	59.36	11	1
FALSE	High	Master Protein	P16381	Putative ATP-dependent RNA helicase Pl10 OS=Mus musculus OX=10090 GN=D1Pas1 PE=1 SV=1	0	70.852	30	15	19	3	660	73.1	7.18	57.22	15	1
FALSE	High	Master Protein	Q9JJ28	Protein flightless-1 homolog OS=Mus musculus OX=10090 GN=Flii PE=1 SV=1	0	68.514	12	14	19	14	1271	144.7	6.06	58.16	14	1
FALSE	High	Master Protein	P01869	Ig gamma-1 chain C region, membrane-bound form OS=Mus musculus OX=10090 GN=Ighg1 PE=1 SV=2	0	68.506	21	7	67	7	393	43.4	6.44	170.91	7	1
FALSE	High	Master Protein	P03987	Ig gamma-3 chain C region OS=Mus musculus OX=10090 PE=1 SV=2	0	65.366	35	11	113	11	398	43.9	7.14	224.94	11	1
FALSE	High	Master Protein	Q80WG7	E3 ubiquitin-protein ligase Trim36 OS=Mus musculus OX=10090 GN=Trim36 PE=1 SV=2	0	65.356	25	15	27	15	729	82.7	6.25	59.78	15	1
FALSE	High	Master Protein	Q8CAQ8	MICOS complex subunit Mic60 OS=Mus musculus OX=10090 GN=Immt PE=1 SV=1	0	63.593	17	11	20	11	757	83.8	6.61	58.05	11	1
FALSE	High	Master Protein	P63087	Serine/threonine-protein phosphatase PP1-gamma catalytic subunit OS=Mus musculus OX=10090 GN=Ppp1cc PE=1 SV=1	0	62.833	40	10	14	2	323	37	6.54	47.46	10	1
FALSE	High	Master Protein	P58774	Tropomyosin beta chain OS=Mus musculus OX=10090 GN=Tpm2 PE=1 SV=1	0	62.44	25	10	20	3	284	32.8	4.7	58.95	10	1
FALSE	High	Master Protein	Q9CQ19	Myosin regulatory light polypeptide 9 OS=Mus musculus OX=10090 GN=Myl9 PE=1 SV=3	0	61.548	56	9	22	4	172	19.8	4.92	62.23	9	1
FALSE	High	Master Protein	Q6VH22	Intraflagellar transport protein 172 homolog OS=Mus musculus OX=10090 GN=Ift172 PE=1 SV=1	0	61.515	10	17	21	17	1749	197.4	6.02	48.69	17	1
FALSE	High	Master Protein	Q8BVU0	DISP complex protein LRCH3 OS=Mus musculus OX=10090 GN=Lrch3 PE=1 SV=3	0	61.51	22	14	20	14	778	86.3	7.03	52.98	14	1
FALSE	High	Master Protein	P62141	Serine/threonine-protein phosphatase PP1-beta catalytic subunit OS=Mus musculus OX=10090 GN=Ppp1cb PE=1 SV=3	0	61.21	38	9	13	1	327	37.2	6.19	44.41	9	1
FALSE	High	Master Protein	Q9R1Z8	Vinexin OS=Mus musculus OX=10090 GN=Sorbs3 PE=1 SV=1	0	61.091	22	12	13	12	733	82.3	9.2	41.12	12	1
FALSE	High	Master Protein	P28740	Kinesin-like protein KIF2A OS=Mus musculus OX=10090 GN=Kif2a PE=1 SV=2	0	61.062	18	14	23	14	705	79.7	6.73	50.19	14	1
FALSE	High	Master Protein	Q9JHJ0	Tropomodulin-3 OS=Mus musculus OX=10090 GN=Tmod3 PE=1 SV=1	0	60.139	38	12	19	11	352	39.5	5.14	51.37	12	1
FALSE	High	Master Protein	Q62095	ATP-dependent RNA helicase DDX3Y OS=Mus musculus OX=10090 GN=Ddx3y PE=1 SV=2	0	59.043	22	13	17	1	658	73.4	7.53	51.1	13	1
FALSE	High	Master Protein	Q8K310	Matrin-3 OS=Mus musculus OX=10090 GN=Matr3 PE=1 SV=1	0	58.774	15	9	16	9	846	94.6	6.25	41.85	9	1
FALSE	High	Master Protein	Q8CI43	Myosin light chain 6B OS=Mus musculus OX=10090 GN=Myl6b PE=1 SV=1	0	58.67	42	10	19	9	207	22.7	5.53	57.07	10	1
FALSE	High	Master Protein	Q7M6U3	Inactive serine/threonine-protein kinase TEX14 OS=Mus musculus OX=10090 GN=Tex14 PE=1 SV=2	0	56.048	11	12	14	12	1450	162.4	5.49	35.84	12	1
FALSE	High	Master Protein	Q9D0E1	Heterogeneous nuclear ribonucleoprotein M OS=Mus musculus OX=10090 GN=Hnrnpm PE=1 SV=3	0	55.935	28	17	20	17	729	77.6	8.63	49.99	17	1
FALSE	High	Master Protein	O35737	Heterogeneous nuclear ribonucleoprotein H OS=Mus musculus OX=10090 GN=Hnrnph1 PE=1 SV=3	0	55.911	26	9	18	3	449	49.2	6.3	49.42	9	1
FALSE	High	Master Protein	Q5DTX6	Junctional protein associated with coronary artery disease OS=Mus musculus OX=10090 GN=Jcad PE=1 SV=2	0	55.29	17	14	14	14	1320	144.7	6.52	36.69	14	1
FALSE	High	Master Protein	P09541	Myosin light chain 4 OS=Mus musculus OX=10090 GN=Myl4 PE=1 SV=3	0	54.591	41	7	13	7	193	21.1	5.03	42.46	7	1
FALSE	High	Master Protein	P11983	T-complex protein 1 subunit alpha OS=Mus musculus OX=10090 GN=Tcp1 PE=1 SV=3	0	54.009	25	12	15	12	556	60.4	6.16	48.5	12	1
FALSE	High	Master Protein	Q0HA38	Tetratricopeptide repeat protein 21B OS=Mus musculus OX=10090 GN=Ttc21b PE=1 SV=1	0	53.791	11	11	13	11	1315	150.7	7.14	28.57	11	1
FALSE	High	Master Protein	Q91YE9	Cytosolic 5'-nucleotidase 1B OS=Mus musculus OX=10090 GN=Nt5c1b PE=2 SV=2	0	53.57	23	12	18	12	573	65	8.37	45.13	12	1
FALSE	High	Master Protein	Q9CWP4	Lymphocyte antigen 6K OS=Mus musculus OX=10090 GN=Ly6k PE=1 SV=1	0	53.443	34	4	14	4	154	17.1	8.13	59.17	4	1
FALSE	High	Master Protein	P01872	Immunoglobulin heavy constant mu OS=Mus musculus OX=10090 GN=Ighm PE=1 SV=2	0	53.161	24	9	13	9	454	49.9	7.01	42.56	9	1
FALSE	High	Master Protein	P10126	Elongation factor 1-alpha 1 OS=Mus musculus OX=10090 GN=Eef1a1 PE=1 SV=3	0	52.82	34	11	19	11	462	50.1	9.01	55.56	11	1
FALSE	High	Master Protein	Q61656	Probable ATP-dependent RNA helicase DDX5 OS=Mus musculus OX=10090 GN=Ddx5 PE=1 SV=2	0	52.478	22	12	17	10	614	69.2	8.92	37.34	12	1
FALSE	High	Master Protein	Q45VK7	Cytoplasmic dynein 2 heavy chain 1 OS=Mus musculus OX=10090 GN=Dync2h1 PE=1 SV=1	0	51.801	4	14	15	14	4306	492	6.6	31.5	14	1
FALSE	High	Master Protein	Q8BT07	Centrosomal protein of 55 kDa OS=Mus musculus OX=10090 GN=Cep55 PE=1 SV=2	0	51.278	25	12	13	12	462	53.9	7.94	34.55	12	1
FALSE	High	Master Protein	Q61584	Fragile X mental retardation syndrome-related protein 1 OS=Mus musculus OX=10090 GN=Fxr1 PE=1 SV=2	0	50.97	14	9	13	9	677	76.2	6.98	40.79	9	1
FALSE	High	Master Protein	P61979	Heterogeneous nuclear ribonucleoprotein K OS=Mus musculus OX=10090 GN=Hnrnpk PE=1 SV=1	0	50.363	27	12	21	12	463	50.9	5.54	51.49	12	1
FALSE	High	Master Protein	Q3THE2	Myosin regulatory light chain 12B OS=Mus musculus OX=10090 GN=Myl12b PE=1 SV=2	0	49.987	44	9	20	4	172	19.8	4.84	54.27	9	1
FALSE	High	Master Protein	Q2MH31	Spermatid-specific manchette-related protein 1 OS=Mus musculus OX=10090 GN=Smrp1 PE=1 SV=1	0	49.491	48	11	13	11	260	29.9	8.44	36.61	11	1
FALSE	High	Master Protein	Q8BKC5	Importin-5 OS=Mus musculus OX=10090 GN=Ipo5 PE=1 SV=3	0	49.322	12	12	15	12	1097	123.5	4.93	32.89	12	1
FALSE	High	Master Protein	P16858	Glyceraldehyde-3-phosphate dehydrogenase OS=Mus musculus OX=10090 GN=Gapdh PE=1 SV=2	0	48.368	46	11	16	9	333	35.8	8.25	42.07	11	1
FALSE	High	Master Protein	Q9Z2C8	Y-box-binding protein 2 OS=Mus musculus OX=10090 GN=Ybx2 PE=1 SV=1	0	47.529	36	8	17	8	360	38.2	10.95	46.15	8	1
FALSE	High	Master Protein	P62259	14-3-3 protein epsilon OS=Mus musculus OX=10090 GN=Ywhae PE=1 SV=1	0	47.356	35	9	11	8	255	29.2	4.74	32.64	9	1
FALSE	High	Master Protein	Q9Z130	Heterogeneous nuclear ribonucleoprotein D-like OS=Mus musculus OX=10090 GN=Hnrnpdl PE=1 SV=1	0	46.549	24	7	10	6	301	33.5	7.31	32.67	7	1
FALSE	High	Master Protein	Q61768	Kinesin-1 heavy chain OS=Mus musculus OX=10090 GN=Kif5b PE=1 SV=3	0	46.102	12	9	10	9	963	109.5	6.44	29.03	9	1
FALSE	High	Master Protein	Q149S1	Tektin-4 OS=Mus musculus OX=10090 GN=Tekt4 PE=1 SV=2	0	45.984	26	12	16	12	447	52	6.25	36.35	12	1
FALSE	High	Master Protein	P01864	Ig gamma-2A chain C region secreted form OS=Mus musculus OX=10090 PE=1 SV=1	0	45.643	17	6	17	6	335	36.6	8.22	58.22	6	1
FALSE	High	Master Protein	P32037	Solute carrier family 2, facilitated glucose transporter member 3 OS=Mus musculus OX=10090 GN=Slc2a3 PE=1 SV=1	0	45.528	13	7	13	7	493	53.4	4.98	34.1	7	1
FALSE	High	Master Protein	Q6X6Z7	Tektin-3 OS=Mus musculus OX=10090 GN=Tekt3 PE=2 SV=1	0	45.213	29	13	17	11	490	56.6	7.05	46.69	13	1
FALSE	High	Master Protein	Q9Z2X1	Heterogeneous nuclear ribonucleoprotein F OS=Mus musculus OX=10090 GN=Hnrnpf PE=1 SV=3	0	44.845	20	7	16	5	415	45.7	5.49	47.14	7	1
FALSE	High	Master Protein	Q99MW1	Serine/threonine-protein kinase 31 OS=Mus musculus OX=10090 GN=Stk31 PE=1 SV=2	0	44.103	16	12	14	12	1018	114.9	5.39	30.77	12	1
FALSE	High	Master Protein	O70325	Phospholipid hydroperoxide glutathione peroxidase OS=Mus musculus OX=10090 GN=Gpx4 PE=1 SV=4	0	43.408	48	11	13	11	197	22.2	8.46	35.63	11	1
FALSE	High	Master Protein	Q9QZ82	Cholesterol side-chain cleavage enzyme, mitochondrial OS=Mus musculus OX=10090 GN=Cyp11a1 PE=1 SV=1	0	42.455	22	9	13	9	526	60.3	9.39	41.75	9	1
FALSE	High	Master Protein	Q80TT8	Cullin-9 OS=Mus musculus OX=10090 GN=Cul9 PE=1 SV=2	0	42.297	7	10	12	10	1865	209	5.63	28.3	10	1
FALSE	High	Master Protein	Q60930	Voltage-dependent anion-selective channel protein 2 OS=Mus musculus OX=10090 GN=Vdac2 PE=1 SV=2	0	41.339	40	8	11	8	295	31.7	7.49	29.71	8	1
FALSE	High	Master Protein	Q9D485	EF-hand domain-containing family member C2 OS=Mus musculus OX=10090 GN=Efhc2 PE=2 SV=2	0	41.229	16	9	9	9	750	87.6	7.21	21.09	9	1
FALSE	High	Master Protein	Q61496	ATP-dependent RNA helicase DDX4 OS=Mus musculus OX=10090 GN=Ddx4 PE=1 SV=2	0	40.423	12	7	11	6	702	76.4	6.09	33.18	7	1
FALSE	High	Master Protein	Q80YT5	Spermatogenesis-associated protein 20 OS=Mus musculus OX=10090 GN=Spata20 PE=1 SV=1	0	40.397	16	11	13	11	790	88.4	7.05	29.59	11	1
FALSE	High	Master Protein	P62301	40S ribosomal protein S13 OS=Mus musculus OX=10090 GN=Rps13 PE=1 SV=2	0	40.393	32	6	12	6	151	17.2	10.54	35.57	6	1
FALSE	High	Master Protein	Q9D8N0	Elongation factor 1-gamma OS=Mus musculus OX=10090 GN=Eef1g PE=1 SV=3	0	39.619	24	10	13	10	437	50	6.74	31.57	10	1
FALSE	High	Master Protein	P46735	Unconventional myosin-Ib OS=Mus musculus OX=10090 GN=Myo1b PE=1 SV=3	0	39.599	10	9	11	9	1107	128.5	9.26	28.08	9	1
FALSE	High	Master Protein	Q8BMF4	Dihydrolipoyllysine-residue acetyltransferase component of pyruvate dehydrogenase complex, mitochondrial OS=Mus musculus OX=10090 GN=Dlat PE=1 SV=2	0	39.141	17	8	12	8	642	67.9	8.57	28.81	8	1
FALSE	High	Master Protein	Q60605	Myosin light polypeptide 6 OS=Mus musculus OX=10090 GN=Myl6 PE=1 SV=3	0	38.98	48	7	13	6	151	16.9	4.65	41.53	7	1
FALSE	High	Master Protein	Q9QY84	Actin-like protein 7A OS=Mus musculus OX=10090 GN=Actl7a PE=1 SV=1	0	38.958	21	6	14	6	440	49.4	6.8	47.02	6	1
FALSE	High	Master Protein	Q9DAG6	GLIPR1-like protein 1 OS=Mus musculus OX=10090 GN=Glipr1l1 PE=1 SV=1	0	38.728	26	6	8	6	236	27.1	8.6	27.78	6	1
FALSE	High	Master Protein	Q62191	E3 ubiquitin-protein ligase TRIM21 OS=Mus musculus OX=10090 GN=Trim21 PE=1 SV=1	0	38.659	16	7	8	7	470	54.1	7.08	24.24	7	1
FALSE	High	Master Protein	Q6NWV3	Intraflagellar transport protein 122 homolog OS=Mus musculus OX=10090 GN=Ift122 PE=1 SV=1	0	38.276	9	8	11	8	1182	134.7	6.98	24.19	8	1
FALSE	High	Master Protein	Q6ZQ38	Cullin-associated NEDD8-dissociated protein 1 OS=Mus musculus OX=10090 GN=Cand1 PE=1 SV=2	0	38.106	10	11	12	11	1230	136.2	5.78	26.86	11	1
FALSE	High	Master Protein	Q8BH97	Reticulocalbin-3 OS=Mus musculus OX=10090 GN=Rcn3 PE=1 SV=1	0	37.391	20	6	8	6	328	38	4.88	26.4	6	1
FALSE	High	Master Protein	Q9EP89	Serine beta-lactamase-like protein LACTB, mitochondrial OS=Mus musculus OX=10090 GN=Lactb PE=1 SV=1	0	37.346	17	9	12	9	551	60.7	8.9	34.54	9	1
FALSE	High	Master Protein	Q2KN98	Cytospin-A OS=Mus musculus OX=10090 GN=Specc1l PE=1 SV=1	0	37.302	7	7	10	7	1118	124.4	5.76	24.09	7	1
FALSE	High	Master Protein	P47753	F-actin-capping protein subunit alpha-1 OS=Mus musculus OX=10090 GN=Capza1 PE=1 SV=4	0	37.195	30	7	15	5	286	32.9	5.55	41.96	7	1
FALSE	High	Master Protein	P29341	Polyadenylate-binding protein 1 OS=Mus musculus OX=10090 GN=Pabpc1 PE=1 SV=2	0	37.191	13	9	14	9	636	70.6	9.5	34.55	9	1
FALSE	High	Master Protein	Q5S003	Sperm-associated antigen 17 OS=Mus musculus OX=10090 GN=Spag17 PE=1 SV=2	0	37.047	5	7	11	7	2320	262.9	6.16	24.15	7	1
FALSE	High	Master Protein	P0DP27	Calmodulin-2 OS=Mus musculus OX=10090 GN=Calm2 PE=1 SV=1	0	36.931	15	6	11	6	149	16.8	4.22	31.96	6	1
FALSE	High	Master Protein	Q8C5W0	Calmin OS=Mus musculus OX=10090 GN=Clmn PE=1 SV=2	0	36.702	10	7	7	7	1052	117.2	5.03	22.66	7	1
FALSE	High	Master Protein	Q9EPU0	Regulator of nonsense transcripts 1 OS=Mus musculus OX=10090 GN=Upf1 PE=1 SV=2	0	36.514	9	8	9	8	1124	123.9	6.61	24.99	8	1
FALSE	High	Master Protein	P27786	Steroid 17-alpha-hydroxylase/17,20 lyase OS=Mus musculus OX=10090 GN=Cyp17a1 PE=1 SV=1	0	36.332	16	7	12	7	507	57.6	7.18	28.47	7	1
FALSE	High	Master Protein	Q91Z49	UAP56-interacting factor OS=Mus musculus OX=10090 GN=Fyttd1 PE=1 SV=1	0	36.054	13	4	6	4	317	35.9	11.84	27.11	4	1
FALSE	High	Master Protein	Q61771	Kinesin-like protein KIF3B OS=Mus musculus OX=10090 GN=Kif3b PE=1 SV=1	0	35.767	16	10	11	9	747	85.2	7.69	25.96	10	1
FALSE	High	Master Protein	P14685	26S proteasome non-ATPase regulatory subunit 3 OS=Mus musculus OX=10090 GN=Psmd3 PE=1 SV=3	0	35.738	16	6	7	6	530	60.7	8.44	22.53	6	1
FALSE	High	Master Protein	Q8BND3	WD repeat-containing protein 35 OS=Mus musculus OX=10090 GN=Wdr35 PE=1 SV=3	0	35.451	8	7	8	7	1181	133.9	6.34	22.49	7	1
FALSE	High	Master Protein	Q8VDM4	26S proteasome non-ATPase regulatory subunit 2 OS=Mus musculus OX=10090 GN=Psmd2 PE=1 SV=1	0	35.056	11	9	11	9	908	100.1	5.17	27.53	9	1
FALSE	High	Master Protein	Q9D3R3	Centrosomal protein of 72 kDa OS=Mus musculus OX=10090 GN=Cep72 PE=1 SV=3	0	34.809	17	9	12	9	646	72.4	6.74	31.42	9	1
FALSE	High	Master Protein	Q9JMI7	Testis-expressed protein 101 OS=Mus musculus OX=10090 GN=Tex101 PE=1 SV=1	0	34.775	27	5	15	5	250	27	6.47	65.29	5	1
FALSE	High	Master Protein	Q8BFW7	Lipoma-preferred partner homolog OS=Mus musculus OX=10090 GN=Lpp PE=1 SV=1	0	33.615	20	7	8	7	613	65.8	7.37	24.37	7	1
FALSE	High	Master Protein	P97351	40S ribosomal protein S3a OS=Mus musculus OX=10090 GN=Rps3a PE=1 SV=3	0	33.41	29	7	9	7	264	29.9	9.73	16.98	7	1
FALSE	High	Master Protein	P60843	Eukaryotic initiation factor 4A-I OS=Mus musculus OX=10090 GN=Eif4a1 PE=1 SV=1	0	32.912	19	8	14	7	406	46.1	5.48	34.33	8	1
FALSE	High	Master Protein	Q9DBG3	AP-2 complex subunit beta OS=Mus musculus OX=10090 GN=Ap2b1 PE=1 SV=1	0	32.844	9	9	12	6	937	104.5	5.38	25.67	9	1
FALSE	High	Master Protein	Q4U2R1	E3 ubiquitin-protein ligase HERC2 OS=Mus musculus OX=10090 GN=Herc2 PE=1 SV=3	0	32.709	3	8	8	8	4836	527.1	6.27	20.6	8	1
FALSE	High	Master Protein	Q02105	Complement C1q subcomponent subunit C OS=Mus musculus OX=10090 GN=C1qc PE=1 SV=2	0	32.521	20	4	6	4	246	26	8.54	19.28	4	1
FALSE	High	Master Protein	Q61112	45 kDa calcium-binding protein OS=Mus musculus OX=10090 GN=Sdf4 PE=1 SV=1	0	32.04	16	4	8	4	361	42	4.96	18.13	4	1
FALSE	High	Master Protein	Q62318	Transcription intermediary factor 1-beta OS=Mus musculus OX=10090 GN=Trim28 PE=1 SV=3	0	31.891	11	5	5	5	834	88.8	5.77	18.77	5	1
FALSE	High	Master Protein	P70333	Heterogeneous nuclear ribonucleoprotein H2 OS=Mus musculus OX=10090 GN=Hnrnph2 PE=1 SV=1	0	31.731	16	6	12	1	449	49.2	6.3	31.9	6	1
FALSE	High	Master Protein	Q9DBR7	Protein phosphatase 1 regulatory subunit 12A OS=Mus musculus OX=10090 GN=Ppp1r12a PE=1 SV=2	0	31.4	8	6	7	6	1029	114.9	5.49	22.84	6	1
FALSE	High	Master Protein	Q6A4J8	Ubiquitin carboxyl-terminal hydrolase 7 OS=Mus musculus OX=10090 GN=Usp7 PE=1 SV=1	0	31.139	10	9	9	9	1103	128.4	5.5	23.4	9	1
FALSE	High	Master Protein	P70190	F-actin-capping protein subunit alpha-3 OS=Mus musculus OX=10090 GN=Capza3 PE=2 SV=1	0	30.963	19	5	8	5	299	34.9	7.46	25.12	5	1
FALSE	High	Master Protein	Q69Z23	Dynein heavy chain 17, axonemal OS=Mus musculus OX=10090 GN=Dnah17 PE=1 SV=2	0	30.624	3	11	12	10	4481	511.3	5.64	19.41	11	1
FALSE	High	Master Protein	Q9JIF7	Coatomer subunit beta OS=Mus musculus OX=10090 GN=Copb1 PE=1 SV=1	0	30.326	10	7	9	7	953	107	6	18.58	7	1
FALSE	High	Master Protein	Q8CDE2	Calicin OS=Mus musculus OX=10090 GN=Ccin PE=1 SV=1	0	30.196	17	8	10	8	588	66.7	8.18	25.03	8	1
FALSE	High	Master Protein	P80315	T-complex protein 1 subunit delta OS=Mus musculus OX=10090 GN=Cct4 PE=1 SV=3	0	30.131	14	7	10	6	539	58	8.02	29.08	7	1
FALSE	High	Master Protein	Q99LF4	RNA-splicing ligase RtcB homolog OS=Mus musculus OX=10090 GN=Rtcb PE=1 SV=1	0	29.867	21	8	9	8	505	55.2	7.23	16.32	8	1
FALSE	High	Master Protein	P31001	Desmin OS=Mus musculus OX=10090 GN=Des PE=1 SV=3	0	29.763	12	6	14	2	469	53.5	5.27	40.41	6	1
FALSE	High	Master Protein	P01837	Immunoglobulin kappa constant OS=Mus musculus OX=10090 GN=Igkc PE=1 SV=2	0	29.699	79	5	21	5	107	11.9	5.9	27.9	5	1
FALSE	High	Master Protein	P62908	40S ribosomal protein S3 OS=Mus musculus OX=10090 GN=Rps3 PE=1 SV=1	0	29.594	33	7	8	7	243	26.7	9.66	21.49	7	1
FALSE	High	Master Protein	O70133	ATP-dependent RNA helicase A OS=Mus musculus OX=10090 GN=Dhx9 PE=1 SV=2	0	29.356	6	7	8	7	1380	149.4	6.83	17.51	7	1
FALSE	High	Master Protein	P62281	40S ribosomal protein S11 OS=Mus musculus OX=10090 GN=Rps11 PE=1 SV=3	0	29.233	39	6	7	6	158	18.4	10.3	18.96	6	1
FALSE	High	Master Protein	Q8BG05	Heterogeneous nuclear ribonucleoprotein A3 OS=Mus musculus OX=10090 GN=Hnrnpa3 PE=1 SV=1	0	29.089	10	3	3	3	379	39.6	9.01	13.12	3	1
FALSE	High	Master Protein	Q64514	Tripeptidyl-peptidase 2 OS=Mus musculus OX=10090 GN=Tpp2 PE=1 SV=3	0	29.053	7	8	9	8	1262	139.8	6.58	22.19	8	1
FALSE	High	Master Protein	Q60662	A-kinase anchor protein 4 OS=Mus musculus OX=10090 GN=Akap4 PE=1 SV=1	0	28.86	10	6	7	6	849	93.7	6.92	23.16	6	1
FALSE	High	Master Protein	Q80W49	Beta/gamma crystallin domain-containing protein 3 OS=Mus musculus OX=10090 GN=Crybg3 PE=1 SV=2	0	28.707	10	7	8	7	1005	114.2	5.67	17.17	7	1
FALSE	High	Master Protein	Q61545	RNA-binding protein EWS OS=Mus musculus OX=10090 GN=Ewsr1 PE=1 SV=2	0	28.487	10	5	6	5	655	68.4	9.33	17.99	5	1
FALSE	High	Master Protein	Q80Y75	DnaJ homolog subfamily B member 13 OS=Mus musculus OX=10090 GN=Dnajb13 PE=1 SV=1	0	28.216	23	5	6	5	316	36.1	7.47	19.19	5	1
FALSE	High	Master Protein	Q9D9T8	EF-hand domain-containing protein 1 OS=Mus musculus OX=10090 GN=Efhc1 PE=1 SV=1	0	28.214	16	7	8	7	648	75.1	6.05	17.51	7	1
FALSE	High	Master Protein	Q9CPR4	60S ribosomal protein L17 OS=Mus musculus OX=10090 GN=Rpl17 PE=1 SV=3	0	27.847	22	3	6	3	184	21.4	10.18	18.32	3	1
FALSE	High	Master Protein	P58252	Elongation factor 2 OS=Mus musculus OX=10090 GN=Eef2 PE=1 SV=2	0	27.673	11	7	7	7	858	95.3	6.83	18.67	7	1
FALSE	High	Master Protein	Q03265	ATP synthase subunit alpha, mitochondrial OS=Mus musculus OX=10090 GN=Atp5f1a PE=1 SV=1	0	27.104	14	7	8	7	553	59.7	9.19	23.96	7	1
FALSE	High	Master Protein	O88746	Target of Myb protein 1 OS=Mus musculus OX=10090 GN=Tom1 PE=1 SV=1	0	27.057	21	6	7	6	492	54.3	4.94	25.32	6	1
FALSE	High	Master Protein	Q8BKX1	Brain-specific angiogenesis inhibitor 1-associated protein 2 OS=Mus musculus OX=10090 GN=Baiap2 PE=1 SV=2	0	26.972	17	5	7	5	535	59.2	9.04	18.34	5	1
FALSE	High	Master Protein	Q9D8E6	60S ribosomal protein L4 OS=Mus musculus OX=10090 GN=Rpl4 PE=1 SV=3	0	26.97	19	8	11	8	419	47.1	11	20.05	8	1
FALSE	High	Master Protein	Q9D4J1	EF-hand domain-containing protein D1 OS=Mus musculus OX=10090 GN=Efhd1 PE=1 SV=1	0	26.96	28	5	6	5	240	27	6.02	18.16	5	1
FALSE	High	Master Protein	P06151	L-lactate dehydrogenase A chain OS=Mus musculus OX=10090 GN=Ldha PE=1 SV=3	0	26.859	24	8	9	6	332	36.5	7.74	22.88	8	1
FALSE	High	Master Protein	Q8BG67	Protein EFR3 homolog A OS=Mus musculus OX=10090 GN=Efr3a PE=1 SV=1	0	26.733	7	4	7	4	819	92.6	6.83	16.87	4	1
FALSE	High	Master Protein	Q8C2Q3	RNA-binding protein 14 OS=Mus musculus OX=10090 GN=Rbm14 PE=1 SV=1	0	26.696	15	10	11	10	669	69.4	9.67	28.95	10	1
FALSE	High	Master Protein	P40124	Adenylyl cyclase-associated protein 1 OS=Mus musculus OX=10090 GN=Cap1 PE=1 SV=4	0	26.674	10	3	4	3	474	51.5	7.52	16.2	3	1
FALSE	High	Master Protein	P05132	cAMP-dependent protein kinase catalytic subunit alpha OS=Mus musculus OX=10090 GN=Prkaca PE=1 SV=3	0	26.468	9	3	4	3	351	40.5	8.79	12.93	3	1
FALSE	High	Master Protein	P32067	Lupus La protein homolog OS=Mus musculus OX=10090 GN=Ssb PE=1 SV=1	0	26.279	19	7	7	7	415	47.7	9.77	17.56	7	1
FALSE	High	Master Protein	Q99MV7	RING finger protein 17 OS=Mus musculus OX=10090 GN=Rnf17 PE=1 SV=2	0	26.237	3	3	6	3	1640	185.5	5.48	21.02	3	1
FALSE	High	Master Protein	P63101	14-3-3 protein zeta/delta OS=Mus musculus OX=10090 GN=Ywhaz PE=1 SV=1	0	25.803	29	6	6	4	245	27.8	4.79	17.16	6	1
FALSE	High	Master Protein	Q60931	Voltage-dependent anion-selective channel protein 3 OS=Mus musculus OX=10090 GN=Vdac3 PE=1 SV=1	0	25.537	18	4	5	4	283	30.7	8.79	16.15	4	1
FALSE	High	Master Protein	Q7TPR4	Alpha-actinin-1 OS=Mus musculus OX=10090 GN=Actn1 PE=1 SV=1	0	25.45	9	6	8	3	892	103	5.38	18.57	6	1
FALSE	High	Master Protein	Q8VEK3	Heterogeneous nuclear ribonucleoprotein U OS=Mus musculus OX=10090 GN=Hnrnpu PE=1 SV=1	0	25.27	12	6	7	6	800	87.9	6.24	19.15	6	1
FALSE	High	Master Protein	Q922B2	Aspartate--tRNA ligase, cytoplasmic OS=Mus musculus OX=10090 GN=Dars1 PE=1 SV=2	0	25.251	19	8	8	8	501	57.1	6.49	18.81	8	1
FALSE	High	Master Protein	Q9JHQ5	Leucine zipper transcription factor-like protein 1 OS=Mus musculus OX=10090 GN=Lztfl1 PE=1 SV=1	0	25.198	19	4	4	4	299	34.8	5.17	13.79	4	1
FALSE	High	Master Protein	Q9D9L5	Actin-related protein T2 OS=Mus musculus OX=10090 GN=Actrt2 PE=2 SV=1	0	25.006	16	3	4	3	377	41.6	5.11	14.21	3	1
FALSE	High	Master Protein	Q8BTM8	Filamin-A OS=Mus musculus OX=10090 GN=Flna PE=1 SV=5	0	24.833	4	8	8	8	2647	281	6.04	14.09	8	1
FALSE	High	Master Protein	A2ARZ3	Fibrous sheath-interacting protein 2 OS=Mus musculus OX=10090 GN=Fsip2 PE=1 SV=3	0	24.801	1	8	8	8	6995	784.4	6.51	14.76	8	1
FALSE	High	Master Protein	P62984	Ubiquitin-60S ribosomal protein L40 OS=Mus musculus OX=10090 GN=Uba52 PE=1 SV=2	0	24.527	37	4	15	4	128	14.7	9.83	38.77	4	1
FALSE	High	Master Protein	D3YV10	Coiled-coil domain-containing protein 13 OS=Mus musculus OX=10090 GN=Ccdc13 PE=1 SV=1	0	24.235	5	5	7	5	709	79.7	9.01	20.14	5	1
FALSE	High	Master Protein	Q8BGS1	Band 4.1-like protein 5 OS=Mus musculus OX=10090 GN=Epb41l5 PE=1 SV=1	0	24.184	8	5	6	5	731	81.6	6.39	18.57	5	1
FALSE	High	Master Protein	P16460	Argininosuccinate synthase OS=Mus musculus OX=10090 GN=Ass1 PE=1 SV=1	0	24.18	16	9	13	9	412	46.6	8.22	28.68	9	1
FALSE	High	Master Protein	P25444	40S ribosomal protein S2 OS=Mus musculus OX=10090 GN=Rps2 PE=1 SV=3	0	24.155	31	8	13	8	293	31.2	10.24	26.58	8	1
FALSE	High	Master Protein	P46471	26S proteasome regulatory subunit 7 OS=Mus musculus OX=10090 GN=Psmc2 PE=1 SV=5	0	23.796	22	7	9	7	433	48.6	5.95	21.6	7	1
FALSE	High	Master Protein	Q922G7	Tektin-2 OS=Mus musculus OX=10090 GN=Tekt2 PE=1 SV=1	0	23.762	11	4	6	4	430	50.3	6.32	20.01	4	1
FALSE	High	Master Protein	Q9ESG2	Ropporin-1 OS=Mus musculus OX=10090 GN=Ropn1 PE=1 SV=1	0	23.737	31	5	8	5	212	24	5.16	21.91	5	1
FALSE	High	Master Protein	P10649	Glutathione S-transferase Mu 1 OS=Mus musculus OX=10090 GN=Gstm1 PE=1 SV=2	0	23.66	22	5	6	2	218	26	7.94	15.5	5	1
FALSE	High	Master Protein	P31428	Dipeptidase 1 OS=Mus musculus OX=10090 GN=Dpep1 PE=1 SV=2	0	23.649	14	5	6	5	410	45.7	6.37	17.72	5	1
FALSE	High	Master Protein	P63168	Dynein light chain 1, cytoplasmic OS=Mus musculus OX=10090 GN=Dynll1 PE=1 SV=1	0	23.438	52	4	9	4	89	10.4	7.4	29.64	4	1
FALSE	High	Master Protein	P53994	Ras-related protein Rab-2A OS=Mus musculus OX=10090 GN=Rab2a PE=1 SV=1	0	23.254	22	4	6	4	212	23.5	6.54	17.56	4	1
FALSE	High	Master Protein	P01646	Ig kappa chain V-V region HP 123E6 OS=Mus musculus OX=10090 PE=1 SV=1	0	23.244	37	3	6	3	108	12	7.97	18.57	3	1
FALSE	High	Master Protein	Q3V132	ADP/ATP translocase 4 OS=Mus musculus OX=10090 GN=Slc25a31 PE=1 SV=1	0	23.101	24	8	11	5	320	35.2	9.58	20.68	8	1
FALSE	High	Master Protein	Q7M6Z4	Kinesin-like protein KIF27 OS=Mus musculus OX=10090 GN=Kif27 PE=1 SV=1	0	22.965	4	5	6	5	1394	158.9	7.14	15.8	5	1
FALSE	High	Master Protein	P52480	Pyruvate kinase PKM OS=Mus musculus OX=10090 GN=Pkm PE=1 SV=4	0	22.916	10	4	5	4	531	57.8	7.47	16.41	4	1
FALSE	High	Master Protein	A6H690	IQ and AAA domain-containing protein 1-like OS=Mus musculus OX=10090 GN=Iqca1l PE=1 SV=3	0	22.875	10	7	9	7	825	95.9	9.51	18.92	7	1
FALSE	High	Master Protein	Q9DBC7	cAMP-dependent protein kinase type I-alpha regulatory subunit OS=Mus musculus OX=10090 GN=Prkar1a PE=1 SV=3	0	22.805	17	5	5	5	381	43.2	5.35	14.97	5	1
FALSE	High	Master Protein	Q76MZ3	Serine/threonine-protein phosphatase 2A 65 kDa regulatory subunit A alpha isoform OS=Mus musculus OX=10090 GN=Ppp2r1a PE=1 SV=3	0	22.803	12	5	6	4	589	65.3	5.11	18.2	5	1
FALSE	High	Master Protein	Q9CQV8	14-3-3 protein beta/alpha OS=Mus musculus OX=10090 GN=Ywhab PE=1 SV=3	0	22.699	21	4	5	2	246	28.1	4.83	15.96	4	1
FALSE	High	Master Protein	Q8K4L3	Supervillin OS=Mus musculus OX=10090 GN=Svil PE=1 SV=1	0	22.611	3	5	5	5	2170	243	6.87	12.18	5	1
FALSE	High	Master Protein	F8VQB6	Unconventional myosin-X OS=Mus musculus OX=10090 GN=Myo10 PE=1 SV=1	0	22.555	2	2	4	2	2062	237.2	6.25	9.78	2	1
FALSE	High	Master Protein	Q8K2C9	Very-long-chain (3R)-3-hydroxyacyl-CoA dehydratase 3 OS=Mus musculus OX=10090 GN=Hacd3 PE=1 SV=2	0	22.443	15	3	3	3	362	43.1	9.13	11.28	3	1
FALSE	High	Master Protein	P01800	Ig heavy chain V-III region T957 OS=Mus musculus OX=10090 PE=1 SV=2	0	22.034	25	3	5	3	113	12.7	6.52	15.19	3	1
FALSE	High	Master Protein	O54887	Testis-specific serine kinase substrate OS=Mus musculus OX=10090 GN=Tsks PE=1 SV=4	0	21.956	12	6	7	6	585	63.5	6.49	18.92	6	1
FALSE	High	Master Protein	Q9D5Y1	Coiled-coil domain-containing protein 39 OS=Mus musculus OX=10090 GN=Ccdc39 PE=1 SV=1	0	21.947	6	5	5	5	937	110	6.6	15.05	5	1
FALSE	High	Master Protein	Q14BI7	ATP-dependent RNA helicase TDRD9 OS=Mus musculus OX=10090 GN=Tdrd9 PE=1 SV=3	0	21.926	6	8	8	8	1383	155.9	6.7	12.18	8	1
FALSE	High	Master Protein	Q99MV1	Tudor domain-containing protein 1 OS=Mus musculus OX=10090 GN=Tdrd1 PE=1 SV=2	0	21.406	7	8	10	8	1172	129.6	5.81	21.43	8	1
FALSE	High	Master Protein	E9PVA8	eIF-2-alpha kinase activator GCN1 OS=Mus musculus OX=10090 GN=Gcn1 PE=1 SV=1	0	21.314	2	4	4	4	2671	292.8	7.36	11.74	4	1
FALSE	High	Master Protein	P80318	T-complex protein 1 subunit gamma OS=Mus musculus OX=10090 GN=Cct3 PE=1 SV=1	0	21.142	13	7	9	7	545	60.6	6.7	24.12	7	1
FALSE	High	Master Protein	P57776	Elongation factor 1-delta OS=Mus musculus OX=10090 GN=Eef1d PE=1 SV=3	0	21.121	25	4	5	4	281	31.3	5.02	15.72	4	1
FALSE	High	Master Protein	Q32MG2	Protein chibby homolog 2 OS=Mus musculus OX=10090 GN=Cby2 PE=1 SV=2	0	21.111	21	7	8	7	446	51.8	6.74	17.66	7	1
FALSE	High	Master Protein	Q9Z0U1	Tight junction protein ZO-2 OS=Mus musculus OX=10090 GN=Tjp2 PE=1 SV=2	0	21.027	8	9	10	9	1167	131.2	6.79	15.32	9	1
FALSE	High	Master Protein	Q9EQ00	Ropporin-1-like protein OS=Mus musculus OX=10090 GN=Ropn1l PE=1 SV=2	0	21.001	20	3	4	3	218	24.5	6.34	12.46	3	1
FALSE	High	Master Protein	Q8BVP6	Ly6/PLAUR domain-containing protein 4 OS=Mus musculus OX=10090 GN=Lypd4 PE=1 SV=1	0	20.436	20	4	7	4	246	27	7.66	15.22	4	1
FALSE	High	Master Protein	P98086	Complement C1q subcomponent subunit A OS=Mus musculus OX=10090 GN=C1qa PE=1 SV=2	0	20.432	23	5	7	5	245	26	9.11	19.65	5	1
FALSE	High	Master Protein	P70188	Kinesin-associated protein 3 OS=Mus musculus OX=10090 GN=Kifap3 PE=1 SV=1	0	20.335	7	5	5	5	793	91.2	5.11	13.2	5	1
FALSE	High	Master Protein	P28658	Ataxin-10 OS=Mus musculus OX=10090 GN=Atxn10 PE=1 SV=2	0	20.318	11	4	4	4	475	53.7	5.25	11.58	4	1
FALSE	High	Master Protein	Q9DAJ2	Tektin-1 OS=Mus musculus OX=10090 GN=Tekt1 PE=1 SV=1	0	20.285	11	4	4	4	418	48.6	5.73	13.04	4	1
FALSE	High	Master Protein	Q91YK0	Leucine-rich repeat-containing protein 49 OS=Mus musculus OX=10090 GN=Lrrc49 PE=1 SV=1	0	20.106	7	4	4	4	686	78.8	8.13	12.67	4	1
FALSE	High	Master Protein	P54775	26S proteasome regulatory subunit 6B OS=Mus musculus OX=10090 GN=Psmc4 PE=1 SV=2	0	20.103	8	2	5	2	418	47.4	5.21	12.58	2	1
FALSE	High	Master Protein	P47754	F-actin-capping protein subunit alpha-2 OS=Mus musculus OX=10090 GN=Capza2 PE=1 SV=3	0	20.097	26	6	12	4	286	32.9	5.85	34.97	6	1
FALSE	High	Master Protein	P84091	AP-2 complex subunit mu OS=Mus musculus OX=10090 GN=Ap2m1 PE=1 SV=1	0	20.092	22	8	8	8	435	49.6	9.54	17.46	8	1
FALSE	High	Master Protein	Q8BHX1	HAUS augmin-like complex subunit 1 OS=Mus musculus OX=10090 GN=Haus1 PE=1 SV=2	0	20.074	20	5	5	5	278	31.4	5.69	13.26	5	1
FALSE	High	Master Protein	Q8CDG1	Piwi-like protein 2 OS=Mus musculus OX=10090 GN=Piwil2 PE=1 SV=2	0	20.046	6	5	5	5	971	109.4	8.97	13.72	5	1
FALSE	High	Master Protein	Q791V5	Mitochondrial carrier homolog 2 OS=Mus musculus OX=10090 GN=Mtch2 PE=1 SV=1	0	19.789	15	3	5	3	303	33.5	8.25	13.91	3	1
FALSE	High	Master Protein	Q65CL1	Catenin alpha-3 OS=Mus musculus OX=10090 GN=Ctnna3 PE=1 SV=2	0	19.741	7	4	4	4	895	99.7	6.52	12.29	4	1
FALSE	High	Master Protein	Q9WU78	Programmed cell death 6-interacting protein OS=Mus musculus OX=10090 GN=Pdcd6ip PE=1 SV=3	0	19.737	8	6	6	6	869	96	6.52	14.49	6	1
FALSE	High	Master Protein	Q9D4K5	Protein FAM166A OS=Mus musculus OX=10090 GN=Fam166a PE=2 SV=1	0	19.671	25	7	9	7	319	36.6	9.03	24.93	7	1
FALSE	High	Master Protein	P35487	Pyruvate dehydrogenase E1 component subunit alpha, testis-specific form, mitochondrial OS=Mus musculus OX=10090 GN=Pdha2 PE=1 SV=1	0	19.641	13	4	7	4	391	43.4	8.5	17.01	4	1
FALSE	High	Master Protein	Q5PR69	Capping protein inhibiting regulator of actin dynamics OS=Mus musculus OX=10090 GN=Crad PE=1 SV=3	0	19.628	5	5	5	5	1207	132.2	5.4	12.14	5	1
FALSE	High	Master Protein	O35643	AP-1 complex subunit beta-1 OS=Mus musculus OX=10090 GN=Ap1b1 PE=1 SV=2	0	19.539	4	4	4	1	943	103.9	5.17	10.2	4	1
FALSE	High	Master Protein	P17710	Hexokinase-1 OS=Mus musculus OX=10090 GN=Hk1 PE=1 SV=3	0	19.535	5	5	6	5	974	108.2	6.8	14.55	5	1
FALSE	High	Master Protein	Q9DBG6	Dolichyl-diphosphooligosaccharide--protein glycosyltransferase subunit 2 OS=Mus musculus OX=10090 GN=Rpn2 PE=1 SV=1	0	19.47	9	4	4	4	631	69	5.81	13.7	4	1
FALSE	High	Master Protein	P27659	60S ribosomal protein L3 OS=Mus musculus OX=10090 GN=Rpl3 PE=1 SV=3	0	19.445	17	5	5	5	403	46.1	10.21	9.31	5	1
FALSE	High	Master Protein	Q8BVP5	Casein kinase I isoform gamma-2 OS=Mus musculus OX=10090 GN=Csnk1g2 PE=1 SV=1	0	19.443	11	5	5	4	415	47.6	9.06	14.17	5	1
FALSE	High	Master Protein	P51881	ADP/ATP translocase 2 OS=Mus musculus OX=10090 GN=Slc25a5 PE=1 SV=3	0	19.297	18	6	8	3	298	32.9	9.73	17.2	6	1
FALSE	High	Master Protein	P62754	40S ribosomal protein S6 OS=Mus musculus OX=10090 GN=Rps6 PE=1 SV=1	0	19.267	22	5	5	5	249	28.7	10.84	13.72	5	1
FALSE	High	Master Protein	P08752	Guanine nucleotide-binding protein G(i) subunit alpha-2 OS=Mus musculus OX=10090 GN=Gnai2 PE=1 SV=5	0	19.177	14	4	5	3	355	40.5	5.45	14.06	4	1
FALSE	High	Master Protein	P15626	Glutathione S-transferase Mu 2 OS=Mus musculus OX=10090 GN=Gstm2 PE=1 SV=2	0	19.071	19	5	6	2	218	25.7	7.39	9.88	5	1
FALSE	High	Master Protein	Q8VC66	Afadin- and alpha-actinin-binding protein OS=Mus musculus OX=10090 GN=Ssx2ip PE=1 SV=1	0	19.022	9	5	7	5	615	70.9	6.65	16.5	5	1
FALSE	High	Master Protein	P62806	Histone H4 OS=Mus musculus OX=10090 GN=H4c1 PE=1 SV=2	0	18.984	41	4	6	4	103	11.4	11.36	16.51	4	1
FALSE	High	Master Protein	P57780	Alpha-actinin-4 OS=Mus musculus OX=10090 GN=Actn4 PE=1 SV=1	0	18.826	7	5	6	2	912	104.9	5.41	15.91	5	1
FALSE	High	Master Protein	Q9ERK4	Exportin-2 OS=Mus musculus OX=10090 GN=Cse1l PE=1 SV=1	0	18.756	6	4	4	4	971	110.4	5.77	9.38	4	1
FALSE	High	Master Protein	Q5STT6	Protein FAM71B OS=Mus musculus OX=10090 GN=Fam71b PE=3 SV=3	0	18.668	8	5	6	5	665	68.8	9.69	16.75	5	1
FALSE	High	Master Protein	Q8VDM6	Heterogeneous nuclear ribonucleoprotein U-like protein 1 OS=Mus musculus OX=10090 GN=Hnrnpul1 PE=1 SV=1	0	18.622	6	4	5	4	859	95.9	6.58	13.07	4	1
FALSE	High	Master Protein	Q91XQ0	Dynein heavy chain 8, axonemal OS=Mus musculus OX=10090 GN=Dnah8 PE=1 SV=2	0	18.621	2	7	8	6	4731	540.9	6.18	12.76	7	1
FALSE	High	Master Protein	P80313	T-complex protein 1 subunit eta OS=Mus musculus OX=10090 GN=Cct7 PE=1 SV=1	0	18.579	10	5	5	5	544	59.6	7.84	13.66	5	1
FALSE	High	Master Protein	Q80U72	Protein scribble homolog OS=Mus musculus OX=10090 GN=Scrib PE=1 SV=2	0	18.564	3	4	4	4	1612	174	5.12	11.61	4	1
FALSE	High	Master Protein	O55143	Sarcoplasmic/endoplasmic reticulum calcium ATPase 2 OS=Mus musculus OX=10090 GN=Atp2a2 PE=1 SV=2	0	18.519	7	6	6	6	1044	114.8	5.34	14.35	6	1
FALSE	High	Master Protein	Q9DAN8	Cystatin-12 OS=Mus musculus OX=10090 GN=Cst12 PE=1 SV=1	0	18.513	24	3	3	3	128	15	5.34	10.13	3	1
FALSE	High	Master Protein	Q8K2Q2	Glutathione S-transferase omega-2 OS=Mus musculus OX=10090 GN=Gsto2 PE=1 SV=1	0	18.495	17	6	7	6	248	28.6	7.44	16.53	6	1
FALSE	High	Master Protein	Q497K7	Transmembrane protein 247 OS=Mus musculus OX=10090 GN=Tmem247 PE=1 SV=2	0	18.415	26	2	3	2	211	24	5.01	15	2	1
FALSE	High	Master Protein	Q91VC3	Eukaryotic initiation factor 4A-III OS=Mus musculus OX=10090 GN=Eif4a3 PE=1 SV=3	0	18.299	15	6	6	5	411	46.8	6.73	14.84	6	1
FALSE	High	Master Protein	Q9JJK2	LanC-like protein 2 OS=Mus musculus OX=10090 GN=Lancl2 PE=1 SV=1	0	18.196	12	4	6	4	450	50.7	7.28	12.27	4	1
FALSE	High	Master Protein	Q8C804	Spindle and centriole-associated protein 1 OS=Mus musculus OX=10090 GN=Spice1 PE=1 SV=2	0	17.986	6	4	4	4	860	95.6	7.05	10.54	4	1
FALSE	High	Master Protein	Q8BMS1	Trifunctional enzyme subunit alpha, mitochondrial OS=Mus musculus OX=10090 GN=Hadha PE=1 SV=1	0	17.934	3	1	2	1	763	82.6	9.14	8.89	1	1
FALSE	High	Master Protein	Q9WVM1	Rac GTPase-activating protein 1 OS=Mus musculus OX=10090 GN=Racgap1 PE=1 SV=1	0	17.909	11	4	4	4	628	70.1	8.51	12.01	4	1
FALSE	High	Master Protein	P07724	Albumin OS=Mus musculus OX=10090 GN=Alb PE=1 SV=3	0	17.903	7	4	7	4	608	68.6	6.07	18.27	4	1
FALSE	High	Master Protein	P63242	Eukaryotic translation initiation factor 5A-1 OS=Mus musculus OX=10090 GN=Eif5a PE=1 SV=2	0	17.889	24	4	7	4	154	16.8	5.24	23.28	4	1
FALSE	High	Master Protein	Q9JHJ7	Testisin OS=Mus musculus OX=10090 GN=Prss21 PE=1 SV=2	0	17.879	13	5	14	5	324	36.2	6.06	29.5	5	1
FALSE	High	Master Protein	O88685	26S proteasome regulatory subunit 6A OS=Mus musculus OX=10090 GN=Psmc3 PE=1 SV=2	0	17.808	12	4	4	4	442	49.5	5.19	12.96	4	1
FALSE	High	Master Protein	Q920N1	Outer dense fiber protein 3 OS=Mus musculus OX=10090 GN=Odf3 PE=1 SV=2	0	17.773	17	4	5	4	254	27.6	9.82	11.89	4	1
FALSE	High	Master Protein	Q8BL97	Serine/arginine-rich splicing factor 7 OS=Mus musculus OX=10090 GN=Srsf7 PE=1 SV=1	0	17.77	22	4	5	4	267	30.8	11.9	13.74	4	1
FALSE	High	Master Protein	P18872	Guanine nucleotide-binding protein G(o) subunit alpha OS=Mus musculus OX=10090 GN=Gnao1 PE=1 SV=3	0	17.721	19	6	6	5	354	40.1	5.53	11.89	6	1
FALSE	High	Master Protein	Q64435	UDP-glucuronosyltransferase 1-6 OS=Mus musculus OX=10090 GN=Ugt1a6 PE=1 SV=1	0	17.575	9	3	3	2	531	60.4	8.62	11.38	3	1
FALSE	High	Master Protein	P54869	Hydroxymethylglutaryl-CoA synthase, mitochondrial OS=Mus musculus OX=10090 GN=Hmgcs2 PE=1 SV=2	0	17.548	13	4	4	4	508	56.8	8.41	13.07	4	1
FALSE	High	Master Protein	Q9CQE8	RNA transcription, translation and transport factor protein OS=Mus musculus OX=10090 GN=RTRAF PE=1 SV=1	0	17.501	22	4	6	4	244	28.1	6.89	13.82	4	1
FALSE	High	Master Protein	G5E870	E3 ubiquitin-protein ligase TRIP12 OS=Mus musculus OX=10090 GN=Trip12 PE=1 SV=1	0	17.474	3	5	5	5	2025	224	8.35	12.93	5	1
FALSE	High	Master Protein	Q921F2	TAR DNA-binding protein 43 OS=Mus musculus OX=10090 GN=Tardbp PE=1 SV=1	0	17.465	11	4	4	4	414	44.5	6.7	11.62	4	1
FALSE	High	Master Protein	P14869	60S acidic ribosomal protein P0 OS=Mus musculus OX=10090 GN=Rplp0 PE=1 SV=3	0	17.462	17	4	4	4	317	34.2	6.25	10.73	4	1
FALSE	High	Master Protein	Q9WV55	Vesicle-associated membrane protein-associated protein A OS=Mus musculus OX=10090 GN=Vapa PE=1 SV=2	0	17.408	21	4	9	4	249	27.8	8.4	18.01	4	1
FALSE	High	Master Protein	Q9D051	Pyruvate dehydrogenase E1 component subunit beta, mitochondrial OS=Mus musculus OX=10090 GN=Pdhb PE=1 SV=1	0	17.335	14	4	5	4	359	38.9	6.87	14.13	4	1
FALSE	High	Master Protein	P47911	60S ribosomal protein L6 OS=Mus musculus OX=10090 GN=Rpl6 PE=1 SV=3	0	17.299	17	5	6	5	296	33.5	10.7	8.75	5	1
FALSE	High	Master Protein	O08807	Peroxiredoxin-4 OS=Mus musculus OX=10090 GN=Prdx4 PE=1 SV=1	0	17.265	16	4	6	3	274	31	7.15	16.05	4	1
FALSE	High	Master Protein	P55096	ATP-binding cassette sub-family D member 3 OS=Mus musculus OX=10090 GN=Abcd3 PE=1 SV=2	0	17.246	8	4	4	4	659	75.4	9.26	10.7	4	1
FALSE	High	Master Protein	Q9WV92	Band 4.1-like protein 3 OS=Mus musculus OX=10090 GN=Epb41l3 PE=1 SV=1	0	17.159	5	4	5	3	929	103.3	5.31	15.15	4	1
FALSE	High	Master Protein	P01631	Ig kappa chain V-II region 26-10 OS=Mus musculus OX=10090 PE=1 SV=1	0	17.142	18	2	23	2	113	12.3	8.88	53.34	2	1
FALSE	High	Master Protein	E9PY46	Intraflagellar transport protein 140 homolog OS=Mus musculus OX=10090 GN=Ift140 PE=1 SV=1	0	17.125	4	5	6	5	1464	165.8	5.91	12.47	5	1
FALSE	High	Master Protein	Q9QXK3	Coatomer subunit gamma-2 OS=Mus musculus OX=10090 GN=Copg2 PE=1 SV=1	0	17.007	5	3	3	3	871	97.6	5.8	10.32	3	1
FALSE	High	Master Protein	Q64467	Glyceraldehyde-3-phosphate dehydrogenase, testis-specific OS=Mus musculus OX=10090 GN=Gapdhs PE=1 SV=1	0	17.004	7	3	7	1	440	47.6	7.88	19.96	3	1
FALSE	High	Master Protein	E9Q5G3	Kinesin-like protein KIF23 OS=Mus musculus OX=10090 GN=Kif23 PE=1 SV=1	0	16.963	6	4	4	4	953	108.7	8.66	10.66	4	1
FALSE	High	Master Protein	Q9JL15	Galectin-8 OS=Mus musculus OX=10090 GN=Lgals8 PE=1 SV=1	0	16.773	8	2	3	2	316	36.1	8.95	9.84	2	1
FALSE	High	Master Protein	P70168	Importin subunit beta-1 OS=Mus musculus OX=10090 GN=Kpnb1 PE=1 SV=2	0	16.732	6	4	4	4	876	97.1	4.78	12.08	4	1
FALSE	High	Master Protein	P35980	60S ribosomal protein L18 OS=Mus musculus OX=10090 GN=Rpl18 PE=1 SV=3	0	16.69	26	4	5	4	188	21.6	11.78	16.71	4	1
FALSE	High	Master Protein	Q8VC30	Triokinase/FMN cyclase OS=Mus musculus OX=10090 GN=Tkfc PE=1 SV=1	0	16.687	5	2	3	2	578	59.7	6.92	12.47	2	1
FALSE	High	Master Protein	P01660	Ig kappa chain V-III region PC 3741/TEPC 111 OS=Mus musculus OX=10090 PE=1 SV=1	0	16.669	26	2	4	2	111	12.1	5.38	13.54	2	1
FALSE	High	Master Protein	Q7TNP2	Serine/threonine-protein phosphatase 2A 65 kDa regulatory subunit A beta isoform OS=Mus musculus OX=10090 GN=Ppp2r1b PE=1 SV=2	0	16.629	5	2	2	1	601	65.9	5.1	8.27	2	1
FALSE	High	Master Protein	P14148	60S ribosomal protein L7 OS=Mus musculus OX=10090 GN=Rpl7 PE=1 SV=2	0	16.617	21	5	7	5	270	31.4	10.89	18.1	5	1
FALSE	High	Master Protein	Q9ERR7	Selenoprotein F OS=Mus musculus OX=10090 GN=Selenof PE=1 SV=3	0	16.471	10	2	2	2	162	17.8	5.35	8.01	2	1
FALSE	High	Master Protein	O35286	Pre-mRNA-splicing factor ATP-dependent RNA helicase DHX15 OS=Mus musculus OX=10090 GN=Dhx15 PE=1 SV=2	0	16.363	8	5	5	5	795	90.9	7.46	8.68	5	1
FALSE	High	Master Protein	Q7TSC1	Protein PRRC2A OS=Mus musculus OX=10090 GN=Prrc2a PE=1 SV=1	0	16.24	2	2	3	2	2158	229.1	9.39	12.99	2	1
FALSE	High	Master Protein	Q8VIG3	Radial spoke head 1 homolog OS=Mus musculus OX=10090 GN=Rsph1 PE=1 SV=2	0	16.208	14	3	5	3	301	34.2	4.53	16.1	3	1
FALSE	High	Master Protein	O88735	Ensconsin OS=Mus musculus OX=10090 GN=Map7 PE=1 SV=1	0	16.206	6	4	5	4	730	82	9.36	17.08	4	1
FALSE	High	Master Protein	P62196	26S proteasome regulatory subunit 8 OS=Mus musculus OX=10090 GN=Psmc5 PE=1 SV=1	0	16.149	11	3	3	3	406	45.6	7.55	9.69	3	1
FALSE	High	Master Protein	Q8R422	CD109 antigen OS=Mus musculus OX=10090 GN=Cd109 PE=1 SV=1	0	16.008	6	5	5	5	1442	161.6	5.57	5.22	5	1
FALSE	High	Master Protein	P28741	Kinesin-like protein KIF3A OS=Mus musculus OX=10090 GN=Kif3a PE=1 SV=2	0	15.986	6	4	5	4	701	80.1	6.54	9.34	4	1
FALSE	High	Master Protein	P63276	40S ribosomal protein S17 OS=Mus musculus OX=10090 GN=Rps17 PE=1 SV=2	0	15.982	16	3	6	3	135	15.5	9.85	15.29	3	1
FALSE	High	Master Protein	O88987	A-kinase anchor protein 3 OS=Mus musculus OX=10090 GN=Akap3 PE=1 SV=2	0	15.974	7	5	6	5	864	95.5	6.3	13.86	5	1
FALSE	High	Master Protein	Q9CYH2	Peroxiredoxin-like 2A OS=Mus musculus OX=10090 GN=Prxl2a PE=1 SV=2	0	15.957	12	3	4	3	218	24.4	9.17	6.78	3	1
FALSE	High	Master Protein	P11378	Nuclear transition protein 2 OS=Mus musculus OX=10090 GN=Tnp2 PE=2 SV=3	0	15.611	56	3	3	3	117	13.1	11.8	11.71	3	1
FALSE	High	Master Protein	Q3UGF1	WD repeat-containing protein 19 OS=Mus musculus OX=10090 GN=Wdr19 PE=1 SV=1	0	15.601	6	8	8	8	1341	151.4	6.57	11.3	8	1
FALSE	High	Master Protein	Q7TMK9	Heterogeneous nuclear ribonucleoprotein Q OS=Mus musculus OX=10090 GN=Syncrip PE=1 SV=2	0	15.568	7	4	4	4	623	69.6	8.59	8.74	4	1
FALSE	High	Master Protein	P84104	Serine/arginine-rich splicing factor 3 OS=Mus musculus OX=10090 GN=Srsf3 PE=1 SV=1	0	15.46	29	3	4	3	164	19.3	11.65	13.9	3	1
FALSE	High	Master Protein	Q8K4I7	Inactive serine protease 45 OS=Mus musculus OX=10090 GN=Prss45 PE=2 SV=1	0	15.4	12	3	5	3	317	35.7	7.18	14.35	3	1
FALSE	High	Master Protein	Q9QY05	Insulin-like peptide INSL6 OS=Mus musculus OX=10090 GN=Insl6 PE=2 SV=1	0	15.303	26	5	8	5	191	22.2	9.28	20.34	5	1
FALSE	High	Master Protein	Q8JZP9	GAS2-like protein 1 OS=Mus musculus OX=10090 GN=Gas2l1 PE=1 SV=1	0	15.259	8	5	5	5	678	72.4	10.01	10.95	5	1
FALSE	High	Master Protein	P62702	40S ribosomal protein S4, X isoform OS=Mus musculus OX=10090 GN=Rps4x PE=1 SV=2	0	15.249	20	6	6	6	263	29.6	10.15	12.09	6	1
FALSE	High	Master Protein	P07356	Annexin A2 OS=Mus musculus OX=10090 GN=Anxa2 PE=1 SV=2	0	15.224	10	2	2	2	339	38.7	7.69	7.62	2	1
FALSE	High	Master Protein	Q91VR5	ATP-dependent RNA helicase DDX1 OS=Mus musculus OX=10090 GN=Ddx1 PE=1 SV=1	0	15.172	9	5	7	5	740	82.4	7.21	16.3	5	1
FALSE	High	Master Protein	P62245	40S ribosomal protein S15a OS=Mus musculus OX=10090 GN=Rps15a PE=1 SV=2	0	15.08	37	5	7	5	130	14.8	10.13	18.3	5	1
FALSE	High	Master Protein	Q9QXZ0	Microtubule-actin cross-linking factor 1 OS=Mus musculus OX=10090 GN=Macf1 PE=1 SV=2	0	15.074	1	7	9	5	7354	831.4	5.43	11.83	7	1
FALSE	High	Master Protein	Q925I1	ATPase family AAA domain-containing protein 3 OS=Mus musculus OX=10090 GN=Atad3 PE=1 SV=1	0	15.003	10	5	5	5	591	66.7	9.29	11.97	5	1
FALSE	High	Master Protein	Q9JLV5	Cullin-3 OS=Mus musculus OX=10090 GN=Cul3 PE=1 SV=1	0	14.985	5	4	5	4	768	88.9	8.46	13.54	4	1
FALSE	High	Master Protein	Q6P5F9	Exportin-1 OS=Mus musculus OX=10090 GN=Xpo1 PE=1 SV=1	0	14.974	4	4	5	4	1071	123	6.07	11.04	4	1
FALSE	High	Master Protein	Q8BSE0	Regulator of microtubule dynamics protein 2 OS=Mus musculus OX=10090 GN=Rmdn2 PE=1 SV=1	0	14.951	7	2	2	2	410	47	7.56	8.7	2	1
FALSE	High	Master Protein	Q9CZM2	60S ribosomal protein L15 OS=Mus musculus OX=10090 GN=Rpl15 PE=1 SV=4	0	14.899	28	6	7	6	204	24.1	11.62	15.44	6	1
FALSE	High	Master Protein	Q6ZWN5	40S ribosomal protein S9 OS=Mus musculus OX=10090 GN=Rps9 PE=1 SV=3	0	14.839	29	6	8	6	194	22.6	10.65	8.44	6	1
FALSE	High	Master Protein	Q01755	T-complex protein 11 OS=Mus musculus OX=10090 GN=Tcp11 PE=1 SV=1	0	14.815	4	1	2	1	566	61.9	6.49	8.11	1	1
FALSE	High	Master Protein	G3X9J0	Signal-induced proliferation-associated 1-like protein 3 OS=Mus musculus OX=10090 GN=Sipa1l3 PE=1 SV=1	0	14.777	3	4	6	4	1776	194.9	8.32	16.09	4	1
FALSE	High	Master Protein	P70398	Probable ubiquitin carboxyl-terminal hydrolase FAF-X OS=Mus musculus OX=10090 GN=Usp9x PE=1 SV=2	0	14.744	2	3	5	3	2559	290.5	5.87	13.04	3	1
FALSE	High	Master Protein	P28798	Progranulin OS=Mus musculus OX=10090 GN=Grn PE=1 SV=2	0	14.696	7	3	3	3	589	63.4	6.8	11.03	3	1
FALSE	High	Master Protein	P62192	26S proteasome regulatory subunit 4 OS=Mus musculus OX=10090 GN=Psmc1 PE=1 SV=1	0	14.542	10	3	3	3	440	49.2	6.21	9.72	3	1
FALSE	High	Master Protein	P18528	Ig heavy chain V region 6.96 OS=Mus musculus OX=10090 PE=4 SV=1	0	14.531	19	1	2	1	98	11	7.93	8.98	1	1
FALSE	High	Master Protein	P35585	AP-1 complex subunit mu-1 OS=Mus musculus OX=10090 GN=Ap1m1 PE=1 SV=3	0	14.313	11	3	4	3	423	48.5	7.3	12.3	3	1
FALSE	High	Master Protein	Q62419	Endophilin-A2 OS=Mus musculus OX=10090 GN=Sh3gl1 PE=1 SV=1	0	14.304	9	2	2	2	368	41.5	5.72	8.32	2	1
FALSE	High	Master Protein	P80316	T-complex protein 1 subunit epsilon OS=Mus musculus OX=10090 GN=Cct5 PE=1 SV=1	0	14.211	10	5	6	4	541	59.6	6.02	9.22	5	1
FALSE	High	Master Protein	Q3V0F0	RIMS-binding protein 3 OS=Mus musculus OX=10090 GN=Rimbp3 PE=1 SV=2	0	14.196	4	5	5	5	1606	177.2	6.11	10.53	5	1
FALSE	High	Master Protein	Q8VIJ6	Splicing factor, proline- and glutamine-rich OS=Mus musculus OX=10090 GN=Sfpq PE=1 SV=1	0	14.053	5	2	2	2	699	75.4	9.44	8.23	2	1
FALSE	High	Master Protein	P01786	Ig heavy chain V region MOPC 47A OS=Mus musculus OX=10090 PE=1 SV=1	0	13.954	21	2	52	1	117	13	8.84	169.42	2	1
FALSE	High	Master Protein	Q9QY83	Actin-like protein 7B OS=Mus musculus OX=10090 GN=Actl7b PE=1 SV=2	0	13.95	18	4	5	4	418	45.5	5.68	8.72	4	1
FALSE	High	Master Protein	Q6EDY6	F-actin-uncapping protein LRRC16A OS=Mus musculus OX=10090 GN=Carmil1 PE=1 SV=2	0	13.896	4	4	5	4	1374	151.8	7.8	12.26	4	1
FALSE	High	Master Protein	P12970	60S ribosomal protein L7a OS=Mus musculus OX=10090 GN=Rpl7a PE=1 SV=2	0	13.888	20	5	5	5	266	30	10.56	13.38	5	1
FALSE	High	Master Protein	Q9QZ06	Toll-interacting protein OS=Mus musculus OX=10090 GN=Tollip PE=1 SV=1	0	13.785	14	3	3	3	274	30.3	5.17	8.91	3	1
FALSE	High	Master Protein	P68254	14-3-3 protein theta OS=Mus musculus OX=10090 GN=Ywhaq PE=1 SV=1	0	13.773	24	5	5	3	245	27.8	4.78	14.26	5	1
FALSE	High	Master Protein	Q3V140	Acrosin-binding protein OS=Mus musculus OX=10090 GN=Acrbp PE=1 SV=1	0	13.72	6	3	4	3	540	61.1	4.98	11.05	3	1
FALSE	High	Master Protein	Q8BIL5	Protein Hook homolog 1 OS=Mus musculus OX=10090 GN=Hook1 PE=1 SV=2	0	13.704	8	4	5	4	728	84.4	5.22	11.07	4	1
FALSE	High	Master Protein	A2AGT5	Cytoskeleton-associated protein 5 OS=Mus musculus OX=10090 GN=Ckap5 PE=1 SV=1	0	13.701	2	2	2	2	2032	225.5	7.96	7.25	2	1
FALSE	High	Master Protein	Q91XV3	Brain acid soluble protein 1 OS=Mus musculus OX=10090 GN=Basp1 PE=1 SV=3	0	13.689	28	3	3	3	226	22.1	4.51	5.99	3	1
FALSE	High	Master Protein	O89112	Glutathione S-transferase LANCL1 OS=Mus musculus OX=10090 GN=Lancl1 PE=1 SV=1	0	13.548	10	3	3	3	399	45.3	7.77	6.17	3	1
FALSE	High	Master Protein	Q8VEM8	Phosphate carrier protein, mitochondrial OS=Mus musculus OX=10090 GN=Slc25a3 PE=1 SV=1	0	13.393	10	3	3	3	357	39.6	9.26	6.45	3	1
FALSE	High	Master Protein	P23578	Acrosin OS=Mus musculus OX=10090 GN=Acr PE=1 SV=1	0	13.379	9	3	3	3	436	48.9	9.36	8.12	3	1
FALSE	High	Master Protein	P42208	Septin-2 OS=Mus musculus OX=10090 GN=Septin2 PE=1 SV=2	0	13.374	15	3	3	3	361	41.5	6.55	5.76	3	1
FALSE	High	Master Protein	O08810	116 kDa U5 small nuclear ribonucleoprotein component OS=Mus musculus OX=10090 GN=Eftud2 PE=1 SV=1	0	13.362	4	3	3	3	971	109.3	5	7.65	3	1
FALSE	High	Master Protein	Q9Z0R9	Acyl-CoA 6-desaturase OS=Mus musculus OX=10090 GN=Fads2 PE=1 SV=1	0	13.356	11	4	5	4	444	52.4	8.82	12.59	4	1
FALSE	High	Master Protein	C0HKD1	Protein FAM205A-2 OS=Mus musculus OX=10090 GN=Fam205a2 PE=3 SV=1	0	13.337	5	3	3	3	1308	146.1	8.16	10.13	3	1
FALSE	High	Master Protein	P62852	40S ribosomal protein S25 OS=Mus musculus OX=10090 GN=Rps25 PE=1 SV=1	0	13.282	24	4	6	4	125	13.7	10.11	11.29	4	1
FALSE	High	Master Protein	Q5IR70	Cancer-associated gene 1 protein homolog OS=Mus musculus OX=10090 GN=Cage1 PE=1 SV=2	0	13.217	4	2	2	2	849	97	5.62	7.83	2	1
FALSE	High	Master Protein	Q9QZL9	Dickkopf-like protein 1 OS=Mus musculus OX=10090 GN=Dkkl1 PE=1 SV=2	0	13.148	16	3	3	3	230	26.6	8.24	9.46	3	1
FALSE	High	Master Protein	Q06890	Clusterin OS=Mus musculus OX=10090 GN=Clu PE=1 SV=1	0	13.055	11	3	4	3	448	51.6	5.67	11.7	3	1
FALSE	High	Master Protein	P30999	Catenin delta-1 OS=Mus musculus OX=10090 GN=Ctnnd1 PE=1 SV=2	0	13.018	5	4	4	4	938	104.9	6.87	7.8	4	1
FALSE	High	Master Protein	P01679	Ig kappa chain V-VI region J539 OS=Mus musculus OX=10090 PE=1 SV=1	0	12.984	21	2	4	1	107	11.5	8.46	10.61	2	1
FALSE	High	Master Protein	Q62036	Centrosomal protein of 131 kDa OS=Mus musculus OX=10090 GN=Cep131 PE=1 SV=2	0	12.975	5	4	4	4	1060	120.2	8.72	11.04	4	1
FALSE	High	Master Protein	Q8C0N1	Kinesin-like protein KIF2B OS=Mus musculus OX=10090 GN=Kif2b PE=1 SV=1	0	12.931	8	3	3	3	668	75.4	8.84	6.56	3	1
FALSE	High	Master Protein	P01791	Ig heavy chain V region HPCM6 OS=Mus musculus OX=10090 PE=1 SV=1	0	12.915	24	2	52	1	123	13.9	6.06	169.06	2	1
FALSE	High	Master Protein	Q9D2H8	Fibronectin type III domain-containing protein 8 OS=Mus musculus OX=10090 GN=Fndc8 PE=2 SV=1	0	12.858	19	4	4	4	321	35.6	6.79	11.05	4	1
FALSE	High	Master Protein	O70194	Eukaryotic translation initiation factor 3 subunit D OS=Mus musculus OX=10090 GN=Eif3d PE=1 SV=2	0	12.811	5	3	3	3	548	63.9	6.05	9.04	3	1
FALSE	High	Master Protein	Q6ZPR1	Cilia- and flagella-associated protein 97 OS=Mus musculus OX=10090 GN=Cfap97 PE=1 SV=2	0	12.751	13	5	6	5	541	60.8	9.51	13.51	5	1
FALSE	High	Master Protein	Q9CZH8	Coiled-coil domain-containing protein 77 OS=Mus musculus OX=10090 GN=Ccdc77 PE=1 SV=1	0	12.668	7	2	2	2	489	57.5	8.35	7.13	2	1
FALSE	High	Master Protein	P48774	Glutathione S-transferase Mu 5 OS=Mus musculus OX=10090 GN=Gstm5 PE=1 SV=1	0	12.664	30	5	6	4	224	26.6	7.21	7.18	5	1
FALSE	High	Master Protein	Q3USS3	Dynein regulatory complex protein 1 OS=Mus musculus OX=10090 GN=Drc1 PE=1 SV=1	0	12.655	7	5	5	5	753	88.5	5.49	9.86	5	1
FALSE	High	Master Protein	P61202	COP9 signalosome complex subunit 2 OS=Mus musculus OX=10090 GN=Cops2 PE=1 SV=1	0	12.61	8	3	3	3	443	51.6	5.53	7.32	3	1
FALSE	High	Master Protein	Q8VDW0	ATP-dependent RNA helicase DDX39A OS=Mus musculus OX=10090 GN=Ddx39a PE=1 SV=1	0	12.566	7	2	3	2	427	49	5.68	8.6	2	1
FALSE	High	Master Protein	O70169	Inactive serine protease 39 OS=Mus musculus OX=10090 GN=Prss39 PE=2 SV=1	0	12.473	10	4	5	4	367	40.7	8.21	11.72	4	1
FALSE	High	Master Protein	Q8BVN9	Protein maelstrom homolog OS=Mus musculus OX=10090 GN=Mael PE=1 SV=1	0	12.459	6	2	4	2	434	49.3	8.46	9.73	2	1
FALSE	High	Master Protein	P29533	Vascular cell adhesion protein 1 OS=Mus musculus OX=10090 GN=Vcam1 PE=1 SV=1	0	12.429	6	4	5	4	739	81.3	5.3	12.09	4	1
FALSE	High	Master Protein	Q9EQH3	Vacuolar protein sorting-associated protein 35 OS=Mus musculus OX=10090 GN=Vps35 PE=1 SV=1	0	12.351	5	3	3	3	796	91.7	5.44	7.22	3	1
FALSE	High	Master Protein	P62880	Guanine nucleotide-binding protein G(I)/G(S)/G(T) subunit beta-2 OS=Mus musculus OX=10090 GN=Gnb2 PE=1 SV=3	0	12.345	12	3	3	3	340	37.3	6	7.07	3	1
FALSE	High	Master Protein	Q8QZY1	Eukaryotic translation initiation factor 3 subunit L OS=Mus musculus OX=10090 GN=Eif3l PE=1 SV=1	0	12.333	5	3	3	3	564	66.6	6.44	8.61	3	1
FALSE	High	Master Protein	Q8K1H1	Tudor domain-containing protein 7 OS=Mus musculus OX=10090 GN=Tdrd7 PE=1 SV=1	0	12.225	5	4	4	4	1086	122.1	6.7	8.61	4	1
FALSE	High	Master Protein	Q8BFR5	Elongation factor Tu, mitochondrial OS=Mus musculus OX=10090 GN=Tufm PE=1 SV=1	0	12.171	9	3	3	3	452	49.5	7.56	8.54	3	1
FALSE	High	Master Protein	P35979	60S ribosomal protein L12 OS=Mus musculus OX=10090 GN=Rpl12 PE=1 SV=2	0	12.133	22	3	6	3	165	17.8	9.42	16.1	3	1
FALSE	High	Master Protein	Q6IRU2	Tropomyosin alpha-4 chain OS=Mus musculus OX=10090 GN=Tpm4 PE=1 SV=3	0	12.13	13	3	4	1	248	28.5	4.68	11.07	3	1
FALSE	High	Master Protein	Q6P1E8	EF-hand calcium-binding domain-containing protein 6 OS=Mus musculus OX=10090 GN=Efcab6 PE=1 SV=2	0	12.096	3	3	3	3	1516	175.7	8.87	8.61	3	1
FALSE	High	Master Protein	P15265	Sperm mitochondrial-associated cysteine-rich protein OS=Mus musculus OX=10090 GN=Smcp PE=2 SV=4	0	12.035	34	2	2	2	143	14.9	8.1	6.58	2	1
FALSE	High	Master Protein	Q9D5Y0	Uncharacterized protein C7orf31 homolog OS=Mus musculus OX=10090 PE=2 SV=1	0	11.927	9	3	3	3	588	67.6	8.21	10.55	3	1
FALSE	High	Master Protein	Q9D023	Mitochondrial pyruvate carrier 2 OS=Mus musculus OX=10090 GN=Mpc2 PE=1 SV=1	0	11.893	17	3	7	3	127	14.3	10.61	14.91	3	1
FALSE	High	Master Protein	Q8BHW6	Spermatogenesis-associated protein 21 OS=Mus musculus OX=10090 GN=Spata21 PE=2 SV=1	0	11.854	6	2	2	2	681	75.5	8.48	8.76	2	1
FALSE	High	Master Protein	Q99JY9	Actin-related protein 3 OS=Mus musculus OX=10090 GN=Actr3 PE=1 SV=3	0	11.785	11	3	3	3	418	47.3	5.88	8.02	3	1
FALSE	High	Master Protein	Q99K43	Protein regulator of cytokinesis 1 OS=Mus musculus OX=10090 GN=Prc1 PE=1 SV=2	0	11.754	4	2	3	2	603	70.2	7.58	9.08	2	1
FALSE	High	Master Protein	Q9EQK5	Major vault protein OS=Mus musculus OX=10090 GN=Mvp PE=1 SV=4	0	11.74	5	4	4	4	861	95.9	5.59	9.05	4	1
FALSE	High	Master Protein	Q148A4	Protein phosphatase 1 regulatory subunit 32 OS=Mus musculus OX=10090 GN=Ppp1r32 PE=1 SV=1	0	11.709	7	2	3	2	427	47.8	8.84	7.51	2	1
FALSE	High	Master Protein	P30677	Guanine nucleotide-binding protein subunit alpha-14 OS=Mus musculus OX=10090 GN=Gna14 PE=1 SV=2	0	11.7	5	1	2	1	355	41.5	6.3	5.94	1	1
FALSE	High	Master Protein	O88990	Alpha-actinin-3 OS=Mus musculus OX=10090 GN=Actn3 PE=2 SV=1	0	11.696	4	3	3	3	900	103	5.45	8.69	3	1
FALSE	High	Master Protein	P62918	60S ribosomal protein L8 OS=Mus musculus OX=10090 GN=Rpl8 PE=1 SV=2	0	11.693	20	4	5	4	257	28	11.03	8.04	4	1
FALSE	High	Master Protein	Q501J6	Probable ATP-dependent RNA helicase DDX17 OS=Mus musculus OX=10090 GN=Ddx17 PE=1 SV=1	0	11.668	6	4	5	2	650	72.4	8.59	9.37	4	1
FALSE	High	Master Protein	P47802	Metaxin-1 OS=Mus musculus OX=10090 GN=Mtx1 PE=1 SV=1	0	11.656	16	4	5	4	317	35.6	6.18	11.55	4	1
FALSE	High	Master Protein	P60867	40S ribosomal protein S20 OS=Mus musculus OX=10090 GN=Rps20 PE=1 SV=1	0	11.645	25	3	4	3	119	13.4	9.94	10.71	3	1
FALSE	High	Master Protein	Q64512	Tyrosine-protein phosphatase non-receptor type 13 OS=Mus musculus OX=10090 GN=Ptpn13 PE=1 SV=2	0	11.628	1	3	4	3	2453	270.2	6.37	8.47	3	1
FALSE	High	Master Protein	Q9CZX8	40S ribosomal protein S19 OS=Mus musculus OX=10090 GN=Rps19 PE=1 SV=3	0	11.626	18	3	3	3	145	16.1	10.4	10.28	3	1
FALSE	High	Master Protein	Q91XW8	Inactive peptidyl-prolyl cis-trans isomerase FKBP6 OS=Mus musculus OX=10090 GN=Fkbp6 PE=1 SV=1	0	11.613	3	1	2	1	327	37.1	8	6.5	1	1
FALSE	High	Master Protein	Q99JI4	26S proteasome non-ATPase regulatory subunit 6 OS=Mus musculus OX=10090 GN=Psmd6 PE=1 SV=1	0	11.59	9	3	3	3	389	45.5	5.52	3.48	3	1
FALSE	High	Master Protein	Q91YQ5	Dolichyl-diphosphooligosaccharide--protein glycosyltransferase subunit 1 OS=Mus musculus OX=10090 GN=Rpn1 PE=1 SV=1	0	11.563	6	3	4	3	608	68.5	6.46	11.05	3	1
FALSE	High	Master Protein	Q8BK63	Casein kinase I isoform alpha OS=Mus musculus OX=10090 GN=Csnk1a1 PE=1 SV=2	0	11.558	15	5	5	5	337	38.9	9.57	10.83	5	1
FALSE	High	Master Protein	P62751	60S ribosomal protein L23a OS=Mus musculus OX=10090 GN=Rpl23a PE=1 SV=1	0	11.547	26	3	3	3	156	17.7	10.45	7.88	3	1
FALSE	High	Master Protein	Q8R081	Heterogeneous nuclear ribonucleoprotein L OS=Mus musculus OX=10090 GN=Hnrnpl PE=1 SV=2	0	11.47	11	3	3	3	586	63.9	8.1	11.33	3	1
FALSE	High	Master Protein	O35382	Exocyst complex component 4 OS=Mus musculus OX=10090 GN=Exoc4 PE=1 SV=2	0	11.454	3	2	2	2	975	110.5	6.49	6.12	2	1
FALSE	High	Master Protein	P09041	Phosphoglycerate kinase 2 OS=Mus musculus OX=10090 GN=Pgk2 PE=1 SV=4	0	11.45	6	2	3	2	417	44.8	6.8	8.92	2	1
FALSE	High	Master Protein	P47857	ATP-dependent 6-phosphofructokinase, muscle type OS=Mus musculus OX=10090 GN=Pfkm PE=1 SV=3	0	11.444	6	3	3	3	780	85.2	8	6.39	3	1
FALSE	High	Master Protein	P14131	40S ribosomal protein S16 OS=Mus musculus OX=10090 GN=Rps16 PE=1 SV=4	0	11.382	25	4	6	4	146	16.4	10.21	15.11	4	1
FALSE	High	Master Protein	Q921L5	Conserved oligomeric Golgi complex subunit 2 OS=Mus musculus OX=10090 GN=Cog2 PE=1 SV=2	0	11.374	6	3	3	3	731	82	6.21	4.91	3	1
FALSE	High	Master Protein	B2RR83	3'-5' RNA helicase YTHDC2 OS=Mus musculus OX=10090 GN=Ythdc2 PE=1 SV=1	0	11.272	3	3	4	3	1445	161	8.51	6.56	3	1
FALSE	High	Master Protein	Q8BFU2	Histone H2A type 3 OS=Mus musculus OX=10090 GN=H2aw PE=1 SV=3	0	11.258	14	2	3	1	130	14.1	11.05	8.9	2	1
FALSE	High	Master Protein	Q5M8S2	Serine protease 46 OS=Mus musculus OX=10090 GN=Prss46 PE=1 SV=2	0	11.246	6	2	5	2	314	35.2	8.66	10.56	2	1
FALSE	High	Master Protein	Q61503	5'-nucleotidase OS=Mus musculus OX=10090 GN=Nt5e PE=1 SV=2	0	11.231	7	2	2	2	576	63.8	6.64	7.95	2	1
FALSE	High	Master Protein	Q923T9	Calcium/calmodulin-dependent protein kinase type II subunit gamma OS=Mus musculus OX=10090 GN=Camk2g PE=1 SV=1	0	11.185	6	2	2	2	529	59.6	7.58	6.95	2	1
FALSE	High	Master Protein	P11087	Collagen alpha-1(I) chain OS=Mus musculus OX=10090 GN=Col1a1 PE=1 SV=4	0	11.143	2	2	2	2	1453	137.9	5.85	8.94	2	1
FALSE	High	Master Protein	Q3UJV1	Centrosomal protein CCDC61 OS=Mus musculus OX=10090 GN=Ccdc61 PE=1 SV=1	0	11.129	6	3	3	3	511	57.3	10.49	6.16	3	1
FALSE	High	Master Protein	P52194	Calmegin OS=Mus musculus OX=10090 GN=Clgn PE=1 SV=2	0	11.079	11	4	5	4	611	69.4	4.68	5.25	4	1
FALSE	High	Master Protein	P62334	26S proteasome regulatory subunit 10B OS=Mus musculus OX=10090 GN=Psmc6 PE=1 SV=1	0	10.965	6	2	2	2	389	44.1	7.49	6.7	2	1
FALSE	High	Master Protein	P62849	40S ribosomal protein S24 OS=Mus musculus OX=10090 GN=Rps24 PE=1 SV=1	0	10.845	9	2	2	2	133	15.4	10.78	6.83	2	1
FALSE	High	Master Protein	Q9QY76	Vesicle-associated membrane protein-associated protein B OS=Mus musculus OX=10090 GN=Vapb PE=1 SV=3	0	10.823	14	2	3	2	243	26.9	7.78	6.58	2	1
FALSE	High	Master Protein	P62270	40S ribosomal protein S18 OS=Mus musculus OX=10090 GN=Rps18 PE=1 SV=3	0	10.785	19	3	4	3	152	17.7	10.99	7.6	3	1
FALSE	High	Master Protein	Q9QY15	ATP-dependent RNA helicase DDX25 OS=Mus musculus OX=10090 GN=Ddx25 PE=1 SV=2	0	10.701	8	3	3	3	484	54.8	5.99	6.83	3	1
FALSE	High	Master Protein	Q6ZQM8	UDP-glucuronosyltransferase 1A7 OS=Mus musculus OX=10090 GN=Ugt1a7 PE=1 SV=1	0	10.667	5	2	2	1	531	59.7	8.35	7.27	2	1
FALSE	High	Master Protein	Q6SP97	Enkurin OS=Mus musculus OX=10090 GN=Enkur PE=1 SV=1	0	10.649	18	3	3	3	255	29.5	9.57	6.59	3	1
FALSE	High	Master Protein	Q9DA69	Intraflagellar transport protein 43 homolog OS=Mus musculus OX=10090 GN=Ift43 PE=1 SV=2	0	10.641	14	2	3	2	206	23.5	4.69	9.38	2	1
FALSE	High	Master Protein	P27773	Protein disulfide-isomerase A3 OS=Mus musculus OX=10090 GN=Pdia3 PE=1 SV=2	0	10.637	7	3	3	3	505	56.6	6.21	9.04	3	1
FALSE	High	Master Protein	E9QAT4	Protein transport protein Sec16A OS=Mus musculus OX=10090 GN=Sec16a PE=1 SV=1	0	10.62	2	3	3	3	2357	254	5.81	6.81	3	1
FALSE	High	Master Protein	Q921G8	Gamma-tubulin complex component 2 OS=Mus musculus OX=10090 GN=Tubgcp2 PE=1 SV=2	0	10.595	4	3	4	3	905	103.2	6.77	9.05	3	1
FALSE	High	Master Protein	Q8BLH5	Probable threonine protease PRSS50 OS=Mus musculus OX=10090 GN=Prss50 PE=1 SV=1	0	10.579	6	3	4	3	439	48.6	9.66	11.32	3	1
FALSE	High	Master Protein	Q9WUD1	STIP1 homology and U box-containing protein 1 OS=Mus musculus OX=10090 GN=Stub1 PE=1 SV=1	0	10.559	12	3	3	3	304	34.9	6.01	7.13	3	1
FALSE	High	Master Protein	P23242	Gap junction alpha-1 protein OS=Mus musculus OX=10090 GN=Gja1 PE=1 SV=2	0	10.515	8	2	2	2	382	43	8.76	5.89	2	1
FALSE	High	Master Protein	P46467	Vacuolar protein sorting-associated protein 4B OS=Mus musculus OX=10090 GN=Vps4b PE=1 SV=2	0	10.498	5	2	2	2	444	49.4	7.11	2.8	2	1
FALSE	High	Master Protein	P47963	60S ribosomal protein L13 OS=Mus musculus OX=10090 GN=Rpl13 PE=1 SV=3	0	10.448	21	4	5	4	211	24.3	11.55	12.22	4	1
FALSE	High	Master Protein	Q9QUG3	Prion-like protein doppel OS=Mus musculus OX=10090 GN=Prnd PE=1 SV=1	0	10.437	17	3	5	3	179	20.4	9.41	9.84	3	1
FALSE	High	Master Protein	P10852	4F2 cell-surface antigen heavy chain OS=Mus musculus OX=10090 GN=Slc3a2 PE=1 SV=1	0	10.407	6	2	3	2	526	58.3	5.91	9.23	2	1
FALSE	High	Master Protein	Q99ML0	Zinc finger MYND domain-containing protein 10 OS=Mus musculus OX=10090 GN=Zmynd10 PE=1 SV=2	0	10.361	7	2	2	2	440	50.6	6.54	6.13	2	1
FALSE	High	Master Protein	P42228	Signal transducer and activator of transcription 4 OS=Mus musculus OX=10090 GN=Stat4 PE=1 SV=1	0	10.302	5	3	3	3	749	85.9	6.54	9.06	3	1
FALSE	High	Master Protein	Q80X86	Armadillo repeat-containing protein 12 OS=Mus musculus OX=10090 GN=Armc12 PE=2 SV=1	0	10.301	7	2	4	2	340	38.5	7.43	9.87	2	1
FALSE	High	Master Protein	Q60668	Heterogeneous nuclear ribonucleoprotein D0 OS=Mus musculus OX=10090 GN=Hnrnpd PE=1 SV=2	0	10.3	9	3	4	2	355	38.3	7.81	11.65	3	1
FALSE	High	Master Protein	Q6ZQ08	CCR4-NOT transcription complex subunit 1 OS=Mus musculus OX=10090 GN=Cnot1 PE=1 SV=2	0	10.286	1	3	3	3	2375	266.6	7.11	6.91	3	1
FALSE	High	Master Protein	Q8VDN2	Sodium/potassium-transporting ATPase subunit alpha-1 OS=Mus musculus OX=10090 GN=Atp1a1 PE=1 SV=1	0	10.262	3	2	2	2	1023	112.9	5.45	6.57	2	1
FALSE	High	Master Protein	Q9CQI3	Glia maturation factor beta OS=Mus musculus OX=10090 GN=Gmfb PE=1 SV=3	0	10.259	16	1	1	1	142	16.7	5.16	6.53	1	1
FALSE	High	Master Protein	O08788	Dynactin subunit 1 OS=Mus musculus OX=10090 GN=Dctn1 PE=1 SV=3	0	10.185	3	2	2	2	1281	141.6	5.9	5.92	2	1
FALSE	High	Master Protein	Q3TDN2	FAS-associated factor 2 OS=Mus musculus OX=10090 GN=Faf2 PE=1 SV=2	0	10.176	6	2	2	2	445	52.4	5.47	5.68	2	1
FALSE	High	Master Protein	B2RQC6	CAD protein OS=Mus musculus OX=10090 GN=Cad PE=1 SV=1	0	10.171	2	3	3	3	2225	243.1	6.43	7.23	3	1
FALSE	High	Master Protein	P80317	T-complex protein 1 subunit zeta OS=Mus musculus OX=10090 GN=Cct6a PE=1 SV=3	0	10.168	7	3	3	3	531	58	7.08	7.04	3	1
FALSE	High	Master Protein	Q8CGC7	Bifunctional glutamate/proline--tRNA ligase OS=Mus musculus OX=10090 GN=Eprs1 PE=1 SV=4	0	10.155	2	2	2	2	1512	170	7.66	6.2	2	1
FALSE	High	Master Protein	Q3U1J4	DNA damage-binding protein 1 OS=Mus musculus OX=10090 GN=Ddb1 PE=1 SV=2	0	10.126	2	2	2	2	1140	126.8	5.26	6.46	2	1
FALSE	High	Master Protein	Q8BGH2	Sorting and assembly machinery component 50 homolog OS=Mus musculus OX=10090 GN=Samm50 PE=1 SV=1	0	10.1	9	4	5	4	469	51.8	6.8	13.01	4	1
FALSE	High	Master Protein	P62264	40S ribosomal protein S14 OS=Mus musculus OX=10090 GN=Rps14 PE=1 SV=3	0	10.08	9	2	2	2	151	16.3	10.05	6	2	1
FALSE	High	Master Protein	Q3TJZ6	Protein FAM98A OS=Mus musculus OX=10090 GN=Fam98a PE=1 SV=1	0	10.03	6	2	2	2	515	55	8.95	3	2	1
FALSE	High	Master Protein	Q9D2J7	Ankyrin repeat and EF-hand domain-containing protein 1 OS=Mus musculus OX=10090 GN=Ankef1 PE=2 SV=1	0	9.927	4	3	3	3	775	86.8	8.29	5.91	3	1
FALSE	High	Master Protein	O09167	60S ribosomal protein L21 OS=Mus musculus OX=10090 GN=Rpl21 PE=1 SV=3	0	9.915	27	4	4	4	160	18.6	10.49	7.44	4	1
FALSE	High	Master Protein	P53026	60S ribosomal protein L10a OS=Mus musculus OX=10090 GN=Rpl10a PE=1 SV=3	0	9.908	10	3	3	3	217	24.9	9.98	8.14	3	1
FALSE	High	Master Protein	P48455	Serine/threonine-protein phosphatase 2B catalytic subunit gamma isoform OS=Mus musculus OX=10090 GN=Ppp3cc PE=1 SV=1	0	9.849	5	2	2	2	513	58.7	7.25	6.68	2	1
FALSE	High	Master Protein	A0JLY1	Coiled-coil domain-containing protein 173 OS=Mus musculus OX=10090 GN=Ccdc173 PE=2 SV=1	0	9.771	5	2	2	2	547	65.1	8.97	5.53	2	1
FALSE	High	Master Protein	Q3UKC1	Tax1-binding protein 1 homolog OS=Mus musculus OX=10090 GN=Tax1bp1 PE=1 SV=2	0	9.717	5	3	3	3	814	93.6	5.33	4.12	3	1
FALSE	High	Master Protein	A2AVR2	Maestro heat-like repeat-containing protein family member 7 OS=Mus musculus OX=10090 GN=Mroh7 PE=3 SV=1	0	9.707	3	4	4	4	1279	141.6	7.33	7.61	4	1
FALSE	High	Master Protein	P13020	Gelsolin OS=Mus musculus OX=10090 GN=Gsn PE=1 SV=3	0	9.7	4	3	3	3	780	85.9	6.18	7.33	3	1
FALSE	High	Master Protein	Q61999	Outer dense fiber protein 1 OS=Mus musculus OX=10090 GN=Odf1 PE=2 SV=1	0	9.691	14	4	5	4	247	27.5	7.91	9.67	4	1
FALSE	High	Master Protein	P11679	Keratin, type II cytoskeletal 8 OS=Mus musculus OX=10090 GN=Krt8 PE=1 SV=4	0	9.687	5	3	4	1	490	54.5	5.82	9.76	3	1
FALSE	High	Master Protein	Q9D8W5	26S proteasome non-ATPase regulatory subunit 12 OS=Mus musculus OX=10090 GN=Psmd12 PE=1 SV=4	0	9.68	5	2	2	2	456	52.9	7.06	6.71	2	1
FALSE	High	Master Protein	P62242	40S ribosomal protein S8 OS=Mus musculus OX=10090 GN=Rps8 PE=1 SV=2	0	9.68	12	2	3	2	208	24.2	10.32	10.53	2	1
FALSE	High	Master Protein	Q80YA3	Phospholipase DDHD1 OS=Mus musculus OX=10090 GN=Ddhd1 PE=1 SV=1	0	9.679	7	3	3	3	547	61.8	6.61	8.49	3	1
FALSE	High	Master Protein	O70252	Heme oxygenase 2 OS=Mus musculus OX=10090 GN=Hmox2 PE=1 SV=1	0	9.646	10	3	4	3	315	35.7	5.87	7.31	3	1
FALSE	High	Master Protein	P60122	RuvB-like 1 OS=Mus musculus OX=10090 GN=Ruvbl1 PE=1 SV=1	0	9.615	11	3	3	3	456	50.2	6.42	6.08	3	1
FALSE	High	Master Protein	Q5NC83	Spermatogenesis-associated protein 48 OS=Mus musculus OX=10090 GN=Spata48 PE=2 SV=2	0	9.607	12	2	2	2	441	50.4	9.09	3.61	2	1
FALSE	High	Master Protein	Q8BXF8	Actin-related protein T3 OS=Mus musculus OX=10090 GN=Actrt3 PE=1 SV=1	0	9.604	7	2	3	2	369	40.4	5.68	8.92	2	1
FALSE	High	Master Protein	Q01853	Transitional endoplasmic reticulum ATPase OS=Mus musculus OX=10090 GN=Vcp PE=1 SV=4	0	9.598	4	3	3	3	806	89.3	5.26	5.28	3	1
FALSE	High	Master Protein	Q562E2	BTB/POZ domain-containing protein KCTD19 OS=Mus musculus OX=10090 GN=Kctd19 PE=1 SV=2	0	9.517	2	2	2	2	927	104.8	6.62	5.24	2	1
FALSE	High	Master Protein	Q6ZWV3	60S ribosomal protein L10 OS=Mus musculus OX=10090 GN=Rpl10 PE=1 SV=3	0	9.509	15	3	3	3	214	24.6	10.08	7.34	3	1
FALSE	High	Master Protein	Q6A065	Centrosomal protein of 170 kDa OS=Mus musculus OX=10090 GN=Cep170 PE=1 SV=2	0	9.486	3	3	3	3	1588	174.9	7.17	5.45	3	1
FALSE	High	Master Protein	Q5SUE7	Adenosine deaminase domain-containing protein 1 OS=Mus musculus OX=10090 GN=Adad1 PE=1 SV=1	0	9.486	5	2	2	2	619	67.8	8.85	5.81	2	1
FALSE	High	Master Protein	P35700	Peroxiredoxin-1 OS=Mus musculus OX=10090 GN=Prdx1 PE=1 SV=1	0	9.441	16	3	3	2	199	22.2	8.12	7.4	3	1
FALSE	High	Master Protein	Q8C0M8	Dynein intermediate chain 1, axonemal OS=Mus musculus OX=10090 GN=Dnai1 PE=1 SV=1	0	9.368	3	1	1	1	701	79.7	6.07	5.2	1	1
FALSE	High	Master Protein	O54833	Casein kinase II subunit alpha' OS=Mus musculus OX=10090 GN=Csnk2a2 PE=1 SV=1	0	9.32	13	3	3	3	350	41.2	8.56	4.06	3	1
FALSE	High	Master Protein	Q9Z1L2	Synaptogyrin-4 OS=Mus musculus OX=10090 GN=Syngr4 PE=1 SV=2	0	9.272	7	1	1	1	233	25.8	8.73	5.95	1	1
FALSE	High	Master Protein	Q9D9V4	Radial spoke head protein 9 homolog OS=Mus musculus OX=10090 GN=Rsph9 PE=1 SV=1	0	9.255	9	2	3	2	276	31.3	5.41	8.74	2	1
FALSE	High	Master Protein	Q05186	Reticulocalbin-1 OS=Mus musculus OX=10090 GN=Rcn1 PE=1 SV=1	0	9.132	10	3	3	3	325	38.1	4.84	5.19	3	1
FALSE	High	Master Protein	Q61990	Poly(rC)-binding protein 2 OS=Mus musculus OX=10090 GN=Pcbp2 PE=1 SV=1	0	9.101	10	3	3	2	362	38.2	6.79	5.37	3	1
FALSE	High	Master Protein	P14106	Complement C1q subcomponent subunit B OS=Mus musculus OX=10090 GN=C1qb PE=1 SV=2	0	9.091	10	2	3	2	253	26.7	8.15	4.95	2	1
FALSE	High	Master Protein	Q63811	Calcineurin subunit B type 2 OS=Mus musculus OX=10090 GN=Ppp3r2 PE=1 SV=3	0	9.047	13	2	2	2	179	20.6	4.79	5.58	2	1
FALSE	High	Master Protein	Q9JJY4	Probable ATP-dependent RNA helicase DDX20 OS=Mus musculus OX=10090 GN=Ddx20 PE=1 SV=2	0	9.027	5	4	4	4	825	91.7	6.74	7.44	4	1
FALSE	High	Master Protein	P53395	Lipoamide acyltransferase component of branched-chain alpha-keto acid dehydrogenase complex, mitochondrial OS=Mus musculus OX=10090 GN=Dbt PE=1 SV=2	0	8.99	6	2	2	2	482	53.2	8.6	6.98	2	1
FALSE	High	Master Protein	Q61937	Nucleophosmin OS=Mus musculus OX=10090 GN=Npm1 PE=1 SV=1	0	8.97	7	1	1	1	292	32.5	4.77	4.25	1	1
FALSE	High	Master Protein	Q9D2H9	Dynein assembly factor 1, axonemal OS=Mus musculus OX=10090 GN=Dnaaf1 PE=1 SV=1	0	8.959	5	2	2	2	634	69.7	4.67	5.04	2	1
FALSE	High	Master Protein	Q5XJY5	Coatomer subunit delta OS=Mus musculus OX=10090 GN=Arcn1 PE=1 SV=2	0	8.944	5	2	2	2	511	57.2	6.21	5.5	2	1
FALSE	High	Master Protein	Q922R8	Protein disulfide-isomerase A6 OS=Mus musculus OX=10090 GN=Pdia6 PE=1 SV=3	0	8.854	5	1	1	1	440	48.1	5.14	5.81	1	1
FALSE	High	Master Protein	Q9D2H5	Tripartite motif-containing protein 42 OS=Mus musculus OX=10090 GN=Trim42 PE=2 SV=2	0	8.837	4	2	2	2	723	82.9	8.09	6.61	2	1
FALSE	High	Master Protein	P35123	Ubiquitin carboxyl-terminal hydrolase 4 OS=Mus musculus OX=10090 GN=Usp4 PE=1 SV=3	0	8.822	3	2	2	2	962	108.3	5.64	8.51	2	1
FALSE	High	Master Protein	Q9CXY6	Interleukin enhancer-binding factor 2 OS=Mus musculus OX=10090 GN=Ilf2 PE=1 SV=1	0	8.793	7	2	2	2	390	43	5.26	6.43	2	1
FALSE	High	Master Protein	P0CW70	Probable C-mannosyltransferase DPY19L2 OS=Mus musculus OX=10090 GN=Dpy19l2 PE=1 SV=1	0	8.73	5	2	2	2	773	89.8	8.9	7.82	2	1
FALSE	High	Master Protein	P62960	Y-box-binding protein 1 OS=Mus musculus OX=10090 GN=Ybx1 PE=1 SV=3	0	8.711	5	1	1	1	322	35.7	9.88	3.9	1	1
FALSE	High	Master Protein	Q8C854	Myelin expression factor 2 OS=Mus musculus OX=10090 GN=Myef2 PE=1 SV=1	0	8.659	6	3	4	3	591	63.3	8.87	7.18	3	1
FALSE	High	Master Protein	Q6PB66	Leucine-rich PPR motif-containing protein, mitochondrial OS=Mus musculus OX=10090 GN=Lrpprc PE=1 SV=2	0	8.631	3	4	4	4	1392	156.5	6.83	7	4	1
FALSE	High	Master Protein	P60335	Poly(rC)-binding protein 1 OS=Mus musculus OX=10090 GN=Pcbp1 PE=1 SV=1	0	8.624	11	3	4	2	356	37.5	7.09	6.78	3	1
FALSE	High	Master Protein	Q91VN4	MICOS complex subunit Mic25 OS=Mus musculus OX=10090 GN=Chchd6 PE=1 SV=2	0	8.61	10	2	2	2	273	29.8	8.41	6.18	2	1
FALSE	High	Master Protein	P51410	60S ribosomal protein L9 OS=Mus musculus OX=10090 GN=Rpl9 PE=2 SV=2	0	8.556	13	3	4	3	192	21.9	9.95	7.46	3	1
FALSE	High	Master Protein	Q9DB20	ATP synthase subunit O, mitochondrial OS=Mus musculus OX=10090 GN=Atp5po PE=1 SV=1	0	8.505	15	2	3	2	213	23.3	9.99	8.8	2	1
FALSE	High	Master Protein	P61358	60S ribosomal protein L27 OS=Mus musculus OX=10090 GN=Rpl27 PE=1 SV=2	0	8.495	21	3	4	3	136	15.8	10.56	9.84	3	1
FALSE	High	Master Protein	Q91ZW3	SWI/SNF-related matrix-associated actin-dependent regulator of chromatin subfamily A member 5 OS=Mus musculus OX=10090 GN=Smarca5 PE=1 SV=1	0	8.491	3	3	3	3	1051	121.6	8.15	7.94	3	1
FALSE	High	Master Protein	P14115	60S ribosomal protein L27a OS=Mus musculus OX=10090 GN=Rpl27a PE=1 SV=5	0	8.488	16	2	5	2	148	16.6	11.12	15.61	2	1
FALSE	High	Master Protein	Q9JI19	Acidic fibroblast growth factor intracellular-binding protein OS=Mus musculus OX=10090 GN=Fibp PE=1 SV=1	0	8.472	7	2	2	2	357	41.2	6.76	4.99	2	1
FALSE	High	Master Protein	O88569	Heterogeneous nuclear ribonucleoproteins A2/B1 OS=Mus musculus OX=10090 GN=Hnrnpa2b1 PE=1 SV=2	0	8.419	9	3	3	3	353	37.4	8.95	6.6	3	1
FALSE	High	Master Protein	O54734	Dolichyl-diphosphooligosaccharide--protein glycosyltransferase 48 kDa subunit OS=Mus musculus OX=10090 GN=Ddost PE=1 SV=2	0	8.418	5	2	3	2	441	49	5.83	8.77	2	1
FALSE	High	Master Protein	Q8C0S4	Tetratricopeptide repeat protein 21A OS=Mus musculus OX=10090 GN=Ttc21a PE=1 SV=2	0	8.416	2	2	2	2	1314	148.5	6.81	5.47	2	1
FALSE	High	Master Protein	Q8BKZ9	Pyruvate dehydrogenase protein X component, mitochondrial OS=Mus musculus OX=10090 GN=Pdhx PE=1 SV=1	0	8.388	5	2	3	2	501	54	7.75	7	2	1
FALSE	High	Master Protein	P28653	Biglycan OS=Mus musculus OX=10090 GN=Bgn PE=1 SV=1	0	8.341	9	2	2	2	369	41.6	7.27	5.28	2	1
FALSE	High	Master Protein	P17426	AP-2 complex subunit alpha-1 OS=Mus musculus OX=10090 GN=Ap2a1 PE=1 SV=1	0	8.289	4	4	4	4	977	107.6	7.03	8.72	4	1
FALSE	High	Master Protein	Q3TTP0	Testicular spindle-associated protein SHCBP1L OS=Mus musculus OX=10090 GN=Shcbp1l PE=1 SV=1	0	8.289	5	3	3	3	639	70.9	5.2	7.08	3	1
FALSE	High	Master Protein	Q62252	Sperm surface protein Sp17 OS=Mus musculus OX=10090 GN=Spa17 PE=1 SV=1	0	8.242	9	1	1	1	149	17.3	4.83	4.16	1	1
FALSE	High	Master Protein	Q62100	Protamine-3 OS=Mus musculus OX=10090 GN=Prm3 PE=1 SV=2	0	8.233	24	1	2	1	101	11.2	4.3	9.48	1	1
FALSE	High	Master Protein	Q8CDV6	Coiled-coil domain-containing protein 63 OS=Mus musculus OX=10090 GN=Ccdc63 PE=2 SV=2	0	8.229	3	1	1	1	558	65.2	9.04	4	1	1
FALSE	High	Master Protein	P56959	RNA-binding protein FUS OS=Mus musculus OX=10090 GN=Fus PE=1 SV=1	0	8.219	3	1	1	1	518	52.6	9.36	4.72	1	1
FALSE	High	Master Protein	P62996	Transformer-2 protein homolog beta OS=Mus musculus OX=10090 GN=Tra2b PE=1 SV=1	0	8.169	11	3	3	3	288	33.6	11.25	4.78	3	1
FALSE	High	Master Protein	Q9Z1Q9	Valine--tRNA ligase OS=Mus musculus OX=10090 GN=Vars1 PE=1 SV=1	0	8.156	3	3	5	3	1263	140.1	7.77	10.68	3	1
FALSE	High	Master Protein	Q8K389	CDK5 regulatory subunit-associated protein 2 OS=Mus musculus OX=10090 GN=Cdk5rap2 PE=1 SV=3	0	8.14	2	3	3	3	1822	205.8	5.3	9.54	3	1
FALSE	High	Master Protein	Q9WV27	Sodium/potassium-transporting ATPase subunit alpha-4 OS=Mus musculus OX=10090 GN=Atp1a4 PE=1 SV=3	0	8.117	3	2	2	2	1032	114.8	5.71	5.05	2	1
FALSE	High	Master Protein	Q5SSW2	Proteasome activator complex subunit 4 OS=Mus musculus OX=10090 GN=Psme4 PE=1 SV=1	0	8.116	1	1	1	1	1843	211.1	7.01	3.57	1	1
FALSE	High	Master Protein	P61982	14-3-3 protein gamma OS=Mus musculus OX=10090 GN=Ywhag PE=1 SV=2	0	8.058	9	2	2	1	247	28.3	4.89	6.16	2	1
FALSE	High	Master Protein	P39688	Tyrosine-protein kinase Fyn OS=Mus musculus OX=10090 GN=Fyn PE=1 SV=4	0	8.039	4	3	4	2	537	60.6	6.67	7.9	3	1
FALSE	High	Master Protein	Q6P8Y0	Cilia- and flagella-associated protein 161 OS=Mus musculus OX=10090 GN=Cfap161 PE=1 SV=1	0	8.039	8	2	3	2	303	34.4	6.8	5.78	2	1
FALSE	High	Master Protein	Q9CQT6	Uncharacterized protein C10orf82 homolog OS=Mus musculus OX=10090 PE=1 SV=2	0	8.016	11	2	2	2	229	25.8	8.15	6.36	2	1
FALSE	High	Master Protein	P68037	Ubiquitin-conjugating enzyme E2 L3 OS=Mus musculus OX=10090 GN=Ube2l3 PE=1 SV=1	0	8.015	10	1	1	1	154	17.9	8.51	3.7	1	1
FALSE	High	Master Protein	P62830	60S ribosomal protein L23 OS=Mus musculus OX=10090 GN=Rpl23 PE=1 SV=1	0	7.993	21	2	2	2	140	14.9	10.51	3.4	2	1
FALSE	High	Master Protein	Q91ZU6	Dystonin OS=Mus musculus OX=10090 GN=Dst PE=1 SV=2	0	7.985	1	4	5	3	7393	833.7	5.31	7.18	4	1
FALSE	High	Master Protein	A2AU72	Armadillo repeat-containing protein 3 OS=Mus musculus OX=10090 GN=Armc3 PE=1 SV=1	0	7.972	3	2	2	2	881	97.3	6.47	3.53	2	1
FALSE	High	Master Protein	Q8R0G9	Nuclear pore complex protein Nup133 OS=Mus musculus OX=10090 GN=Nup133 PE=1 SV=2	0	7.951	1	1	1	1	1155	128.5	5.2	4.05	1	1
FALSE	High	Master Protein	Q99LE6	ATP-binding cassette sub-family F member 2 OS=Mus musculus OX=10090 GN=Abcf2 PE=1 SV=1	0	7.928	2	1	1	1	628	71.7	7.05	3.97	1	1
FALSE	High	Master Protein	P63325	40S ribosomal protein S10 OS=Mus musculus OX=10090 GN=Rps10 PE=1 SV=1	0	7.892	15	2	3	2	165	18.9	10.15	8.33	2	1
FALSE	High	Master Protein	Q8CH25	SAFB-like transcription modulator OS=Mus musculus OX=10090 GN=Sltm PE=1 SV=1	0	7.759	3	3	4	3	1031	116.9	7.72	6.79	3	1
FALSE	High	Master Protein	Q04736	Tyrosine-protein kinase Yes OS=Mus musculus OX=10090 GN=Yes1 PE=1 SV=3	0	7.755	4	2	3	1	541	60.6	6.64	4.92	2	1
FALSE	High	Master Protein	P58854	Gamma-tubulin complex component 3 OS=Mus musculus OX=10090 GN=Tubgcp3 PE=1 SV=2	0	7.749	3	2	2	2	905	103.4	8.32	3.83	2	1
FALSE	High	Master Protein	Q9D9J2	Testis-expressed protein 33 OS=Mus musculus OX=10090 GN=Tex33 PE=1 SV=1	0	7.749	8	2	2	2	266	30.2	9.28	2.95	2	1
FALSE	High	Master Protein	Q8CF27	Protein FAM24A OS=Mus musculus OX=10090 GN=Fam24a PE=3 SV=1	0	7.714	41	3	4	3	98	10.9	7.42	6.89	3	1
FALSE	High	Master Protein	P26516	26S proteasome non-ATPase regulatory subunit 7 OS=Mus musculus OX=10090 GN=Psmd7 PE=1 SV=2	0	7.678	7	1	1	1	321	36.5	6.77	4.77	1	1
FALSE	High	Master Protein	Q9JKF1	Ras GTPase-activating-like protein IQGAP1 OS=Mus musculus OX=10090 GN=Iqgap1 PE=1 SV=2	0	7.674	3	4	5	4	1657	188.6	6.48	6.25	4	1
FALSE	High	Master Protein	Q8BVM2	Anthrax toxin receptor-like OS=Mus musculus OX=10090 GN=Antxrl PE=2 SV=2	0	7.661	4	1	1	1	641	70.4	8.88	3.84	1	1
FALSE	High	Master Protein	Q8VCM7	Fibrinogen gamma chain OS=Mus musculus OX=10090 GN=Fgg PE=1 SV=1	0	7.661	7	2	2	2	436	49.4	5.86	4.65	2	1
FALSE	High	Master Protein	O35969	Guanidinoacetate N-methyltransferase OS=Mus musculus OX=10090 GN=Gamt PE=1 SV=1	0	7.64	12	2	2	2	236	26.3	5.71	6.58	2	1
FALSE	High	Master Protein	Q9DAK2	Parkin coregulated gene protein homolog OS=Mus musculus OX=10090 GN=Pacrg PE=1 SV=1	0	7.613	9	2	2	2	241	27.7	8.72	5.33	2	1
FALSE	High	Master Protein	P62315	Small nuclear ribonucleoprotein Sm D1 OS=Mus musculus OX=10090 GN=Snrpd1 PE=1 SV=1	0	7.587	17	1	1	1	119	13.3	11.56	3.29	1	1
FALSE	High	Master Protein	Q8VI75	Importin-4 OS=Mus musculus OX=10090 GN=Ipo4 PE=1 SV=1	0	7.575	2	2	2	2	1082	119.2	5.03	5.9	2	1
FALSE	High	Master Protein	Q9CXW4	60S ribosomal protein L11 OS=Mus musculus OX=10090 GN=Rpl11 PE=1 SV=4	0	7.574	12	2	3	2	178	20.2	9.6	7.94	2	1
FALSE	High	Master Protein	P62082	40S ribosomal protein S7 OS=Mus musculus OX=10090 GN=Rps7 PE=2 SV=1	0	7.544	11	3	4	3	194	22.1	10.1	4.58	3	1
FALSE	High	Master Protein	Q9CQQ7	ATP synthase F(0) complex subunit B1, mitochondrial OS=Mus musculus OX=10090 GN=Atp5pb PE=1 SV=1	0	7.537	15	3	3	3	256	28.9	9.06	4.99	3	1
FALSE	High	Master Protein	Q8R400	Adipogenin OS=Mus musculus OX=10090 GN=Adig PE=1 SV=1	0	7.528	25	1	1	1	80	9.4	4.35	5.11	1	1
FALSE	High	Master Protein	P01843	Ig lambda-1 chain C region OS=Mus musculus OX=10090 PE=1 SV=1	0	7.528	34	2	3	2	105	11.6	6.27	4.81	2	1
FALSE	High	Master Protein	Q3U6K5	Spermatogenesis-associated protein 6 OS=Mus musculus OX=10090 GN=Spata6 PE=1 SV=2	0	7.513	8	3	3	3	488	56.1	8.47	5.21	3	1
FALSE	High	Master Protein	Q9DAL3	Coiled-coil domain-containing protein 54 OS=Mus musculus OX=10090 GN=Ccdc54 PE=2 SV=1	0	7.451	7	2	2	2	329	37.5	8.79	5.02	2	1
FALSE	High	Master Protein	Q68FL6	Methionine--tRNA ligase, cytoplasmic OS=Mus musculus OX=10090 GN=Mars1 PE=1 SV=1	0	7.451	5	3	3	3	902	101.4	7.14	2.42	3	1
FALSE	High	Master Protein	Q8R1B4	Eukaryotic translation initiation factor 3 subunit C OS=Mus musculus OX=10090 GN=Eif3c PE=1 SV=1	0	7.394	4	3	4	3	911	105.5	5.78	4.41	3	1
FALSE	High	Master Protein	Q61241	Testis-specific serine/threonine-protein kinase 1 OS=Mus musculus OX=10090 GN=Tssk1b PE=1 SV=2	0	7.379	4	2	2	2	365	41.6	7.72	3.26	2	1
FALSE	High	Master Protein	A2AQ25	Sickle tail protein OS=Mus musculus OX=10090 GN=Skt PE=1 SV=1	0	7.335	1	2	2	2	1946	212.9	7.77	5	2	1
FALSE	High	Master Protein	Q8CG46	Structural maintenance of chromosomes protein 5 OS=Mus musculus OX=10090 GN=Smc5 PE=1 SV=1	0	7.332	3	3	3	3	1101	128.7	8.56	6.76	3	1
FALSE	High	Master Protein	P01756	Ig heavy chain V region MOPC 104E OS=Mus musculus OX=10090 PE=1 SV=1	0	7.272	23	2	2	1	117	13	7.11	5.69	2	1
FALSE	High	Master Protein	Q6DFW4	Nucleolar protein 58 OS=Mus musculus OX=10090 GN=Nop58 PE=1 SV=1	0	7.266	3	1	1	1	536	60.3	8.34	3.12	1	1
FALSE	High	Master Protein	Q9CZW4	Long-chain-fatty-acid--CoA ligase 3 OS=Mus musculus OX=10090 GN=Acsl3 PE=1 SV=2	0	7.258	3	1	1	1	720	80.4	8.54	2.76	1	1
FALSE	High	Master Protein	P84089	Enhancer of rudimentary homolog OS=Mus musculus OX=10090 GN=Erh PE=1 SV=1	0	7.247	16	1	1	1	104	12.3	5.92	3.77	1	1
FALSE	High	Master Protein	P01749	Ig heavy chain V region 3 OS=Mus musculus OX=10090 GN=Ighv1-61 PE=1 SV=1	0	7.24	27	2	2	1	117	13	7.87	5.98	2	1
FALSE	High	Master Protein	Q8VDR9	Dedicator of cytokinesis protein 6 OS=Mus musculus OX=10090 GN=Dock6 PE=1 SV=4	0	7.216	1	2	2	1	2080	233.1	6.8	5.15	2	1
FALSE	High	Master Protein	Q80ZU5	Coiled-coil domain-containing protein 181 OS=Mus musculus OX=10090 GN=Ccdc181 PE=1 SV=1	0	7.202	5	1	1	1	509	59.2	5.33	4.04	1	1
FALSE	High	Master Protein	Q9QXL8	Nucleoside diphosphate kinase 7 OS=Mus musculus OX=10090 GN=Nme7 PE=1 SV=1	0	7.201	8	3	3	3	395	44.4	7.12	2.63	3	1
FALSE	High	Master Protein	Q91VH2	Sorting nexin-9 OS=Mus musculus OX=10090 GN=Snx9 PE=1 SV=1	0	7.195	6	3	3	3	595	66.5	5.52	3.78	3	1
FALSE	High	Master Protein	P47738	Aldehyde dehydrogenase, mitochondrial OS=Mus musculus OX=10090 GN=Aldh2 PE=1 SV=1	0	7.148	4	2	2	2	519	56.5	7.62	4.6	2	1
FALSE	High	Master Protein	Q8BFT2	HAUS augmin-like complex subunit 4 OS=Mus musculus OX=10090 GN=Haus4 PE=1 SV=1	0	7.13	6	2	2	2	363	42.2	5.81	2.76	2	1
FALSE	High	Master Protein	Q52KI8	Serine/arginine repetitive matrix protein 1 OS=Mus musculus OX=10090 GN=Srrm1 PE=1 SV=2	0	7.127	1	1	1	1	946	106.8	11.87	4.08	1	1
FALSE	High	Master Protein	Q99020	Heterogeneous nuclear ribonucleoprotein A/B OS=Mus musculus OX=10090 GN=Hnrnpab PE=1 SV=1	0	7.105	8	2	2	1	285	30.8	7.91	5.84	2	1
FALSE	High	Master Protein	A2APV2	Formin-like protein 2 OS=Mus musculus OX=10090 GN=Fmnl2 PE=1 SV=2	0	7.1	2	2	2	2	1086	123	7.53	5.09	2	1
FALSE	High	Master Protein	P67871	Casein kinase II subunit beta OS=Mus musculus OX=10090 GN=Csnk2b PE=1 SV=1	0	7.086	9	2	3	2	215	24.9	5.55	7.72	2	1
FALSE	High	Master Protein	Q9JIQ3	Diablo homolog, mitochondrial OS=Mus musculus OX=10090 GN=Diablo PE=1 SV=2	0	7.08	8	1	1	1	237	26.8	6.37	2.94	1	1
FALSE	High	Master Protein	Q91V01	Lysophospholipid acyltransferase 5 OS=Mus musculus OX=10090 GN=Lpcat3 PE=1 SV=1	0	7.075	6	3	4	3	487	56.1	8.56	6.14	3	1
FALSE	High	Master Protein	Q8CIE6	Coatomer subunit alpha OS=Mus musculus OX=10090 GN=Copa PE=1 SV=2	0	7.016	2	2	2	2	1224	138.3	7.65	5.08	2	1
FALSE	High	Master Protein	P48725	Pericentrin OS=Mus musculus OX=10090 GN=Pcnt PE=1 SV=2	0	7.012	1	2	2	2	2898	329.3	5.36	4.91	2	1
FALSE	High	Master Protein	Q9D9M5	Pyridoxal phosphate phosphatase PHOSPHO2 OS=Mus musculus OX=10090 GN=Phospho2 PE=1 SV=1	0	6.997	11	2	2	2	241	27.5	6.54	4.21	2	1
FALSE	High	Master Protein	P01844	Ig lambda-2 chain C region OS=Mus musculus OX=10090 GN=Iglc2 PE=1 SV=1	0	6.995	35	2	2	2	104	11.2	6.27	3.41	2	1
FALSE	High	Master Protein	O55142	60S ribosomal protein L35a OS=Mus musculus OX=10090 GN=Rpl35a PE=1 SV=2	0	6.99	26	3	3	3	110	12.5	10.89	7.27	3	1
FALSE	High	Master Protein	Q64523	Histone H2A type 2-C OS=Mus musculus OX=10090 GN=H2ac20 PE=1 SV=3	0	6.984	14	2	2	1	129	14	10.9	5.58	2	1
FALSE	High	Master Protein	Q99NB9	Splicing factor 3B subunit 1 OS=Mus musculus OX=10090 GN=Sf3b1 PE=1 SV=1	0	6.967	1	1	1	1	1304	145.7	7.09	4.66	1	1
FALSE	High	Master Protein	Q8C552	Protein FAM78A OS=Mus musculus OX=10090 GN=Fam78a PE=1 SV=1	0	6.96	7	1	2	1	283	32	7.69	7.31	1	1
FALSE	High	Master Protein	P60229	Eukaryotic translation initiation factor 3 subunit E OS=Mus musculus OX=10090 GN=Eif3e PE=1 SV=1	0	6.948	5	2	2	2	445	52.2	6.04	3.37	2	1
FALSE	High	Master Protein	Q9DAS9	Guanine nucleotide-binding protein G(I)/G(S)/G(O) subunit gamma-12 OS=Mus musculus OX=10090 GN=Gng12 PE=1 SV=3	0	6.913	42	3	3	3	72	8	8.97	7.05	3	1
FALSE	High	Master Protein	Q80U19	Disheveled-associated activator of morphogenesis 2 OS=Mus musculus OX=10090 GN=Daam2 PE=1 SV=4	0	6.907	3	3	3	3	1115	128.3	6.92	4.88	3	1
FALSE	High	Master Protein	P61211	ADP-ribosylation factor-like protein 1 OS=Mus musculus OX=10090 GN=Arl1 PE=1 SV=1	0	6.853	9	1	1	1	181	20.4	5.72	3.07	1	1
FALSE	High	Master Protein	Q00623	Apolipoprotein A-I OS=Mus musculus OX=10090 GN=Apoa1 PE=1 SV=2	0	6.835	4	2	3	2	264	30.6	5.73	7.18	2	1
FALSE	High	Master Protein	Q6NZC7	SEC23-interacting protein OS=Mus musculus OX=10090 GN=Sec23ip PE=1 SV=2	0	6.823	2	1	1	1	998	110.7	5.94	2.89	1	1
FALSE	High	Master Protein	Q8BHG1	Nardilysin OS=Mus musculus OX=10090 GN=Nrdc PE=1 SV=1	0	6.779	2	2	2	2	1161	132.8	4.87	2.67	2	1
FALSE	High	Master Protein	P62827	GTP-binding nuclear protein Ran OS=Mus musculus OX=10090 GN=Ran PE=1 SV=3	0	6.766	6	1	1	1	216	24.4	7.49	3.22	1	1
FALSE	High	Master Protein	Q9WTX7	Four and a half LIM domains protein 5 OS=Mus musculus OX=10090 GN=Fhl5 PE=1 SV=1	0	6.755	13	3	3	3	284	32.9	7.65	6.75	3	1
FALSE	High	Master Protein	P01635	Ig kappa chain V-V region K2 (Fragment) OS=Mus musculus OX=10090 PE=1 SV=1	0	6.73	19	2	3	2	115	12.6	8.31	6.31	2	1
FALSE	High	Master Protein	Q9Z160	Conserved oligomeric Golgi complex subunit 1 OS=Mus musculus OX=10090 GN=Cog1 PE=1 SV=3	0	6.704	2	2	2	2	980	109	7.18	5.72	2	1
FALSE	High	Master Protein	O55201	Transcription elongation factor SPT5 OS=Mus musculus OX=10090 GN=Supt5h PE=1 SV=1	0	6.687	1	1	1	1	1082	120.6	5.05	4.32	1	1
FALSE	High	Master Protein	E9PZJ8	Activating signal cointegrator 1 complex subunit 3 OS=Mus musculus OX=10090 GN=Ascc3 PE=1 SV=1	0	6.685	1	2	2	2	2198	250.4	7.02	4.57	2	1
FALSE	High	Master Protein	P52293	Importin subunit alpha-1 OS=Mus musculus OX=10090 GN=Kpna2 PE=1 SV=2	0	6.674	4	2	2	2	529	57.9	5.68	4.75	2	1
FALSE	High	Master Protein	Q3UYV9	Nuclear cap-binding protein subunit 1 OS=Mus musculus OX=10090 GN=Ncbp1 PE=1 SV=2	0	6.663	3	2	3	2	790	91.9	6.64	6.08	2	1
FALSE	High	Master Protein	A6H6Q4	Uncharacterized protein C19orf71 homolog OS=Mus musculus OX=10090 PE=2 SV=1	0	6.557	7	1	1	1	206	23.9	10.17	2.91	1	1
FALSE	High	Master Protein	Q8BFZ9	Erlin-2 OS=Mus musculus OX=10090 GN=Erlin2 PE=1 SV=1	0	6.523	6	3	3	3	340	37.8	5.5	5.57	3	1
FALSE	High	Master Protein	Q9CYG7	Mitochondrial import receptor subunit TOM34 OS=Mus musculus OX=10090 GN=Tomm34 PE=1 SV=1	0	6.501	12	3	3	3	309	34.3	9.14	7.94	3	1
FALSE	High	Master Protein	P31230	Aminoacyl tRNA synthase complex-interacting multifunctional protein 1 OS=Mus musculus OX=10090 GN=Aimp1 PE=1 SV=2	0	6.496	5	1	1	1	310	34	8.35	2.82	1	1
FALSE	High	Master Protein	Q9DAP0	Leucine-rich repeat-containing protein 46 OS=Mus musculus OX=10090 GN=Lrrc46 PE=1 SV=2	0	6.467	10	2	2	2	323	36	5.39	4.51	2	1
FALSE	High	Master Protein	Q6ZWV7	60S ribosomal protein L35 OS=Mus musculus OX=10090 GN=Rpl35 PE=1 SV=1	0	6.456	15	2	2	2	123	14.5	11.05	5.33	2	1
FALSE	High	Master Protein	P63038	60 kDa heat shock protein, mitochondrial OS=Mus musculus OX=10090 GN=Hspd1 PE=1 SV=1	0	6.452	2	1	1	1	573	60.9	6.18	3.01	1	1
FALSE	High	Master Protein	Q8CG27	Actin-like protein 9 OS=Mus musculus OX=10090 GN=Actl9 PE=1 SV=1	0	6.451	3	1	2	1	415	45.7	6.34	7.49	1	1
FALSE	High	Master Protein	P04945	Ig kappa chain V-VI region NQ2-6.1 OS=Mus musculus OX=10090 PE=2 SV=1	0	6.443	15	1	1	1	108	11.7	8.84	3.49	1	1
FALSE	High	Master Protein	Q9D6X5	Solute carrier family 52, riboflavin transporter, member 3 OS=Mus musculus OX=10090 GN=Slc52a3 PE=1 SV=3	0	6.432	4	1	1	1	460	49.5	6.68	3.72	1	1
FALSE	High	Master Protein	Q8CGB3	Uveal autoantigen with coiled-coil domains and ankyrin repeats OS=Mus musculus OX=10090 GN=Uaca PE=1 SV=2	0	6.418	2	1	1	1	1411	160.7	7.2	4.85	1	1
FALSE	High	Master Protein	P05064	Fructose-bisphosphate aldolase A OS=Mus musculus OX=10090 GN=Aldoa PE=1 SV=2	0	6.327	7	2	2	2	364	39.3	8.09	3.23	2	1
FALSE	High	Master Protein	Q6P4T2	U5 small nuclear ribonucleoprotein 200 kDa helicase OS=Mus musculus OX=10090 GN=Snrnp200 PE=1 SV=1	0	6.326	1	2	2	2	2136	244.4	6.06	5	2	1
FALSE	High	Master Protein	Q64475	Histone H2B type 1-B OS=Mus musculus OX=10090 GN=H2bc3 PE=1 SV=3	0	6.297	9	1	2	1	126	13.9	10.32	6.55	1	1
FALSE	High	Master Protein	O35231	Kinesin-like protein KIFC3 OS=Mus musculus OX=10090 GN=Kifc3 PE=1 SV=4	0	6.284	2	2	2	1	824	92.5	7.71	5.23	2	1
FALSE	High	Master Protein	O09044	Synaptosomal-associated protein 23 OS=Mus musculus OX=10090 GN=Snap23 PE=1 SV=1	0	6.282	8	1	1	1	210	23.2	4.98	3.21	1	1
FALSE	High	Master Protein	A2APB8	Targeting protein for Xklp2 OS=Mus musculus OX=10090 GN=Tpx2 PE=1 SV=1	0	6.274	4	2	2	2	745	85.8	9.38	5.89	2	1
FALSE	High	Master Protein	Q9WTM5	RuvB-like 2 OS=Mus musculus OX=10090 GN=Ruvbl2 PE=1 SV=3	0	6.271	4	1	1	1	463	51.1	5.64	4.6	1	1
FALSE	High	Master Protein	O88544	COP9 signalosome complex subunit 4 OS=Mus musculus OX=10090 GN=Cops4 PE=1 SV=1	0	6.266	8	2	2	2	406	46.3	5.83	4.51	2	1
FALSE	High	Master Protein	P47955	60S acidic ribosomal protein P1 OS=Mus musculus OX=10090 GN=Rplp1 PE=1 SV=1	0	6.256	14	1	1	1	114	11.5	4.32	3.95	1	1
FALSE	High	Master Protein	Q05CL8	La-related protein 7 OS=Mus musculus OX=10090 GN=Larp7 PE=1 SV=2	0	6.252	4	2	2	2	570	64.8	9.54	3.53	2	1
FALSE	High	Master Protein	Q99PU5	Long-chain-fatty-acid--CoA ligase ACSBG1 OS=Mus musculus OX=10090 GN=Acsbg1 PE=1 SV=1	0	6.245	4	2	2	2	721	80.4	5.94	5.44	2	1
FALSE	High	Master Protein	P02535	Keratin, type I cytoskeletal 10 OS=Mus musculus OX=10090 GN=Krt10 PE=1 SV=3	0	6.242	5	3	3	3	570	57.7	5.11	7.11	3	1
FALSE	High	Master Protein	P38647	Stress-70 protein, mitochondrial OS=Mus musculus OX=10090 GN=Hspa9 PE=1 SV=3	0	6.234	3	2	2	2	679	73.4	6.07	3.27	2	1
FALSE	High	Master Protein	Q5SUV2	MYCBP-associated protein OS=Mus musculus OX=10090 GN=Mycbpap PE=1 SV=1	0	6.182	3	2	2	2	932	106.4	8.65	3.75	2	1
FALSE	High	Master Protein	Q6NS57	Mitogen-activated protein kinase-binding protein 1 OS=Mus musculus OX=10090 GN=Mapkbp1 PE=1 SV=1	0	6.177	2	2	2	2	1503	162.8	6.71	5.16	2	1
FALSE	High	Master Protein	Q8BTH8	Casein kinase I isoform gamma-1 OS=Mus musculus OX=10090 GN=Csnk1g1 PE=1 SV=2	0	6.127	4	2	2	1	459	52.7	9.01	4.54	2	1
FALSE	High	Master Protein	Q9R0Q7	Prostaglandin E synthase 3 OS=Mus musculus OX=10090 GN=Ptges3 PE=1 SV=1	0	6.098	11	2	2	2	160	18.7	4.55	4.88	2	1
FALSE	High	Master Protein	P01027	Complement C3 OS=Mus musculus OX=10090 GN=C3 PE=1 SV=3	0	6.097	2	3	3	3	1663	186.4	6.73	5.73	3	1
FALSE	High	Master Protein	Q62421	Endophilin-A3 OS=Mus musculus OX=10090 GN=Sh3gl3 PE=1 SV=1	0	6.086	5	1	1	1	347	38.9	5.12	4	1	1
FALSE	High	Master Protein	Q9D424	Calcium-binding tyrosine phosphorylation-regulated protein OS=Mus musculus OX=10090 GN=Cabyr PE=1 SV=1	0	6.061	3	1	2	1	453	48.3	4.54	7.52	1	1
FALSE	High	Master Protein	P48722	Heat shock 70 kDa protein 4L OS=Mus musculus OX=10090 GN=Hspa4l PE=1 SV=2	0	6.06	4	3	3	3	838	94.3	5.74	7.28	3	1
FALSE	High	Master Protein	Q9QXW2	F-box/WD repeat-containing protein 5 OS=Mus musculus OX=10090 GN=Fbxw5 PE=1 SV=1	0	6.041	3	1	1	1	573	64.6	6.13	3.67	1	1
FALSE	High	Master Protein	Q9D4H4	Angiomotin-like protein 1 OS=Mus musculus OX=10090 GN=Amotl1 PE=1 SV=2	0	6.023	2	1	1	1	968	107.9	7.39	3.43	1	1
FALSE	High	Master Protein	Q9CX13	Protein cornichon homolog 4 OS=Mus musculus OX=10090 GN=Cnih4 PE=2 SV=1	0	6.02	14	1	1	1	139	16.1	6.49	3.04	1	1
FALSE	High	Master Protein	P48036	Annexin A5 OS=Mus musculus OX=10090 GN=Anxa5 PE=1 SV=1	0	6.012	4	1	1	1	319	35.7	4.96	2.91	1	1
FALSE	High	Master Protein	Q9WUM4	Coronin-1C OS=Mus musculus OX=10090 GN=Coro1c PE=1 SV=2	0	5.925	6	3	3	3	474	53.1	7.08	4.3	3	1
FALSE	High	Master Protein	Q9EPK7	Exportin-7 OS=Mus musculus OX=10090 GN=Xpo7 PE=1 SV=3	0	5.919	1	1	1	1	1087	123.7	6.38	3.2	1	1
FALSE	High	Master Protein	Q9JKK7	Tropomodulin-2 OS=Mus musculus OX=10090 GN=Tmod2 PE=1 SV=2	0	5.912	9	4	5	3	351	39.5	5.35	10.55	4	1
FALSE	High	Master Protein	P18525	Ig heavy chain V region 5-84 OS=Mus musculus OX=10090 PE=1 SV=1	0	5.881	14	1	1	1	117	12.9	8.88	2.53	1	1
FALSE	High	Master Protein	O55131	Septin-7 OS=Mus musculus OX=10090 GN=Septin7 PE=1 SV=1	0	5.873	6	1	1	1	436	50.5	8.57	3.03	1	1
FALSE	High	Master Protein	Q6DID5	PWWP domain-containing DNA repair factor 3A OS=Mus musculus OX=10090 GN=Pwwp3a PE=1 SV=1	0	5.846	2	1	1	1	682	76	8.46	4.31	1	1
FALSE	High	Master Protein	Q810Q5	Normal mucosa of esophagus-specific gene 1 protein OS=Mus musculus OX=10090 GN=Nmes1 PE=1 SV=1	0	5.822	19	1	1	1	83	9.6	9.89	3.34	1	1
FALSE	High	Master Protein	O35250	Exocyst complex component 7 OS=Mus musculus OX=10090 GN=Exoc7 PE=1 SV=2	0	5.819	5	1	1	1	697	79.9	6.98	3	1	1
FALSE	High	Master Protein	Q9JJA2	Conserved oligomeric Golgi complex subunit 8 OS=Mus musculus OX=10090 GN=Cog8 PE=1 SV=3	0	5.789	3	1	1	1	640	71.6	5.19	3.07	1	1
FALSE	High	Master Protein	P49718	DNA replication licensing factor MCM5 OS=Mus musculus OX=10090 GN=Mcm5 PE=1 SV=2	0	5.759	2	1	1	1	734	82.4	8.29	2.94	1	1
FALSE	High	Master Protein	Q9CQM9	Glutaredoxin-3 OS=Mus musculus OX=10090 GN=Glrx3 PE=1 SV=1	0	5.758	7	3	3	3	337	37.8	5.59	4.04	3	1
FALSE	High	Master Protein	Q9WVK4	EH domain-containing protein 1 OS=Mus musculus OX=10090 GN=Ehd1 PE=1 SV=1	0	5.749	4	2	2	2	534	60.6	6.83	4.39	2	1
FALSE	High	Master Protein	Q3V0Q1	Dynein heavy chain 12, axonemal OS=Mus musculus OX=10090 GN=Dnah12 PE=1 SV=2	0	5.748	1	2	3	1	3086	356	6.06	6.03	2	1
FALSE	High	Master Protein	P46686	Tubby-related protein 2 OS=Mus musculus OX=10090 GN=Tulp2 PE=1 SV=3	0	5.728	4	2	2	2	562	62.7	6.65	4.3	2	1
FALSE	High	Master Protein	Q6Q477	Plasma membrane calcium-transporting ATPase 4 OS=Mus musculus OX=10090 GN=Atp2b4 PE=1 SV=1	0	5.713	1	1	1	1	1205	133	6.13	2.79	1	1
FALSE	High	Master Protein	Q6PDL0	Cytoplasmic dynein 1 light intermediate chain 2 OS=Mus musculus OX=10090 GN=Dync1li2 PE=1 SV=2	0	5.676	2	1	2	1	492	54.2	6.28	5.01	1	1
FALSE	High	Master Protein	Q921M7	CYFIP-related Rac1 interactor B OS=Mus musculus OX=10090 GN=Cyrib PE=1 SV=1	0	5.676	4	1	1	1	324	36.8	6.06	3	1	1
FALSE	High	Master Protein	Q9CYA6	Zinc finger CCHC domain-containing protein 8 OS=Mus musculus OX=10090 GN=Zcchc8 PE=1 SV=3	0	5.654	3	1	1	1	709	78	4.73	4.33	1	1
FALSE	High	Master Protein	Q8C624	Spermatogenesis-associated protein 33 OS=Mus musculus OX=10090 GN=Spata33 PE=1 SV=1	0	5.621	11	1	1	1	132	15	9.28	4.56	1	1
FALSE	High	Master Protein	Q9Z2W1	Serine/threonine-protein kinase 25 OS=Mus musculus OX=10090 GN=Stk25 PE=1 SV=2	0	5.61	5	2	2	2	426	48.1	6.81	3.11	2	1
FALSE	High	Master Protein	Q6NZJ6	Eukaryotic translation initiation factor 4 gamma 1 OS=Mus musculus OX=10090 GN=Eif4g1 PE=1 SV=1	0	5.595	1	2	2	2	1600	176	5.4	2.49	2	1
FALSE	High	Master Protein	P26043	Radixin OS=Mus musculus OX=10090 GN=Rdx PE=1 SV=3	0	5.572	4	3	3	3	583	68.5	6.2	2.28	3	1
FALSE	High	Master Protein	Q9WTX5	S-phase kinase-associated protein 1 OS=Mus musculus OX=10090 GN=Skp1 PE=1 SV=3	0	5.556	9	1	1	1	163	18.7	4.54	3.9	1	1
FALSE	High	Master Protein	Q9R0Y5	Adenylate kinase isoenzyme 1 OS=Mus musculus OX=10090 GN=Ak1 PE=1 SV=1	0	5.543	7	1	1	1	194	21.5	5.81	2.95	1	1
FALSE	High	Master Protein	Q9DAA4	Probable inactive serine protease 37 OS=Mus musculus OX=10090 GN=Prss37 PE=1 SV=1	0	5.539	7	1	1	1	237	26.7	9.14	3.11	1	1
FALSE	High	Master Protein	Q8BVP1	Probable E3 ubiquitin-protein ligase TRIML1 OS=Mus musculus OX=10090 GN=Triml1 PE=1 SV=1	0	5.512	5	2	2	2	470	53.8	5.82	2	2	1
FALSE	High	Master Protein	Q3V089	RNA-binding protein 44 OS=Mus musculus OX=10090 GN=Rbm44 PE=1 SV=1	0	5.443	1	1	1	1	1013	112.2	5.86	3.03	1	1
FALSE	High	Master Protein	Q8K268	ATP-binding cassette sub-family F member 3 OS=Mus musculus OX=10090 GN=Abcf3 PE=1 SV=1	0	5.403	3	2	2	2	709	79.8	6.16	2.4	2	1
FALSE	High	Master Protein	Q6ZWU9	40S ribosomal protein S27 OS=Mus musculus OX=10090 GN=Rps27 PE=1 SV=3	0	5.398	15	1	1	1	84	9.5	9.45	4.16	1	1
FALSE	High	Master Protein	Q3UIL6	Pleckstrin homology domain-containing family A member 7 OS=Mus musculus OX=10090 GN=Plekha7 PE=1 SV=2	0	5.389	2	2	2	2	1118	126.7	9.39	4.43	2	1
FALSE	High	Master Protein	Q99NF8	Ran-binding protein 17 OS=Mus musculus OX=10090 GN=Ranbp17 PE=1 SV=1	0	5.366	1	1	1	1	1088	124	6.38	3.86	1	1
FALSE	High	Master Protein	Q99JX7	Nuclear RNA export factor 1 OS=Mus musculus OX=10090 GN=Nxf1 PE=1 SV=3	0	5.351	3	1	1	1	618	70.3	8.73	3.67	1	1
FALSE	High	Master Protein	P68040	Receptor of activated protein C kinase 1 OS=Mus musculus OX=10090 GN=Rack1 PE=1 SV=3	0	5.35	6	2	2	2	317	35.1	7.69	4.19	2	1
FALSE	High	Master Protein	Q80YD3	Protein FAM205C OS=Mus musculus OX=10090 GN=Fam205c PE=2 SV=1	0	5.301	9	2	2	2	371	41.5	9.6	5.67	2	1
FALSE	High	Master Protein	O70503	Very-long-chain 3-oxoacyl-CoA reductase OS=Mus musculus OX=10090 GN=Hsd17b12 PE=1 SV=1	0	5.281	5	1	1	1	312	34.7	9.52	2.94	1	1
FALSE	High	Master Protein	O88441	Metaxin-2 OS=Mus musculus OX=10090 GN=Mtx2 PE=1 SV=1	0	5.259	5	1	1	1	263	29.7	5.63	2.78	1	1
FALSE	High	Master Protein	Q8VCU0	Protein angel homolog 1 OS=Mus musculus OX=10090 GN=Angel1 PE=1 SV=2	0	5.245	3	1	1	1	667	75.2	4.73	4.15	1	1
FALSE	High	Master Protein	Q3TVA9	Coiled-coil domain-containing protein 136 OS=Mus musculus OX=10090 GN=Ccdc136 PE=1 SV=2	0	5.232	1	1	1	1	1136	131.8	4.84	2.77	1	1
FALSE	High	Master Protein	Q9DCX2	ATP synthase subunit d, mitochondrial OS=Mus musculus OX=10090 GN=Atp5pd PE=1 SV=3	0	5.216	11	1	1	1	161	18.7	5.69	3.48	1	1
FALSE	High	Master Protein	Q5SV80	Unconventional myosin-XIX OS=Mus musculus OX=10090 GN=Myo19 PE=1 SV=1	0	5.2	2	1	1	1	963	108	7.9	2.77	1	1
FALSE	High	Master Protein	Q9R0G8	Nik-related protein kinase OS=Mus musculus OX=10090 GN=Nrk PE=1 SV=2	0	5.191	1	1	1	1	1455	163.5	6.48	2.3	1	1
FALSE	High	Master Protein	Q2YDW2	Protein misato homolog 1 OS=Mus musculus OX=10090 GN=Msto1 PE=1 SV=1	0	5.183	3	1	1	1	556	61.2	6.49	2.87	1	1
FALSE	High	Master Protein	P61164	Alpha-centractin OS=Mus musculus OX=10090 GN=Actr1a PE=1 SV=1	0	5.182	5	1	1	1	376	42.6	6.64	2.05	1	1
FALSE	High	Master Protein	P12367	cAMP-dependent protein kinase type II-alpha regulatory subunit OS=Mus musculus OX=10090 GN=Prkar2a PE=1 SV=2	0	5.178	5	1	1	1	401	45.4	4.89	3.94	1	1
FALSE	High	Master Protein	P32507	Nectin-2 OS=Mus musculus OX=10090 GN=Nectin2 PE=1 SV=2	0	5.176	3	1	1	1	530	57.3	4.86	3.24	1	1
FALSE	High	Master Protein	Q99L45	Eukaryotic translation initiation factor 2 subunit 2 OS=Mus musculus OX=10090 GN=Eif2s2 PE=1 SV=1	0	5.174	5	1	1	1	331	38.1	5.8	2.84	1	1
FALSE	High	Master Protein	P09242	Alkaline phosphatase, tissue-nonspecific isozyme OS=Mus musculus OX=10090 GN=Alpl PE=1 SV=2	0	5.168	2	1	1	1	524	57.5	7.01	3.69	1	1
FALSE	High	Master Protein	A2AG06	Meiosis-specific coiled-coil domain-containing protein MEIOC OS=Mus musculus OX=10090 GN=Meioc PE=1 SV=1	0	5.161	2	2	2	2	965	108.8	6.89	3.57	2	1
FALSE	High	Master Protein	Q8BFY9	Transportin-1 OS=Mus musculus OX=10090 GN=Tnpo1 PE=1 SV=2	0	5.153	3	2	2	2	898	102.3	4.98	4.14	2	1
FALSE	High	Master Protein	Q3U0M1	Trafficking protein particle complex subunit 9 OS=Mus musculus OX=10090 GN=Trappc9 PE=1 SV=2	0	5.133	2	2	2	2	1148	128.2	6.47	3	2	1
FALSE	High	Master Protein	Q7TT50	Serine/threonine-protein kinase MRCK beta OS=Mus musculus OX=10090 GN=Cdc42bpb PE=1 SV=2	0	5.123	1	2	2	2	1713	194.6	6.46	2.18	2	1
FALSE	High	Master Protein	Q91V61	Sideroflexin-3 OS=Mus musculus OX=10090 GN=Sfxn3 PE=1 SV=1	0	5.122	5	1	1	1	321	35.4	9.51	3.6	1	1
FALSE	High	Master Protein	P54823	Probable ATP-dependent RNA helicase DDX6 OS=Mus musculus OX=10090 GN=Ddx6 PE=1 SV=1	0	5.116	4	2	2	2	483	54.2	8.66	4.68	2	1
FALSE	High	Master Protein	P62267	40S ribosomal protein S23 OS=Mus musculus OX=10090 GN=Rps23 PE=1 SV=3	0	5.11	8	1	2	1	143	15.8	10.49	6.67	1	1
FALSE	High	Master Protein	Q8C0L8	Conserved oligomeric Golgi complex subunit 5 OS=Mus musculus OX=10090 GN=Cog5 PE=1 SV=3	0	5.109	3	2	2	2	829	91.3	6.27	2.4	2	1
FALSE	High	Master Protein	P46978	Dolichyl-diphosphooligosaccharide--protein glycosyltransferase subunit STT3A OS=Mus musculus OX=10090 GN=Stt3a PE=1 SV=1	0	4.987	4	3	3	3	705	80.5	8.1	4.14	3	1
FALSE	High	Master Protein	Q9CY27	Very-long-chain enoyl-CoA reductase OS=Mus musculus OX=10090 GN=Tecr PE=1 SV=1	0	4.954	6	2	2	2	308	36.1	9.55	4.53	2	1
FALSE	High	Master Protein	P62717	60S ribosomal protein L18a OS=Mus musculus OX=10090 GN=Rpl18a PE=1 SV=1	0	4.954	14	3	3	3	176	20.7	10.71	4.52	3	1
FALSE	High	Master Protein	Q8R307	Vacuolar protein sorting-associated protein 18 homolog OS=Mus musculus OX=10090 GN=Vps18 PE=1 SV=2	0	4.95	2	1	1	1	973	110.1	6.09	2.98	1	1
FALSE	High	Master Protein	Q9JMB1	Testicular haploid expressed gene protein OS=Mus musculus OX=10090 GN=Theg PE=1 SV=1	0	4.936	3	1	1	1	375	42.8	8.98	2.67	1	1
FALSE	High	Master Protein	P56480	ATP synthase subunit beta, mitochondrial OS=Mus musculus OX=10090 GN=Atp5f1b PE=1 SV=2	0	4.935	4	1	1	1	529	56.3	5.34	3.09	1	1
FALSE	High	Master Protein	Q6PD26	GPI transamidase component PIG-S OS=Mus musculus OX=10090 GN=Pigs PE=1 SV=3	0	4.934	3	1	1	1	555	61.7	6.93	4.09	1	1
FALSE	High	Master Protein	Q9D4H1	Exocyst complex component 2 OS=Mus musculus OX=10090 GN=Exoc2 PE=1 SV=1	0	4.886	2	1	1	1	924	103.9	7.18	2.6	1	1
FALSE	High	Master Protein	Q497K5	Arrestin domain-containing protein 5 OS=Mus musculus OX=10090 GN=Arrdc5 PE=2 SV=1	0	4.883	4	1	1	1	325	36.8	7.83	3.14	1	1
FALSE	High	Master Protein	P59999	Actin-related protein 2/3 complex subunit 4 OS=Mus musculus OX=10090 GN=Arpc4 PE=1 SV=3	0	4.881	11	2	2	2	168	19.7	8.43	2.93	2	1
FALSE	High	Master Protein	Q3U1D9	UPF0602 protein C4orf47 homolog OS=Mus musculus OX=10090 PE=2 SV=1	0	4.878	6	2	2	2	316	35.2	9.73	0	2	1
FALSE	High	Master Protein	Q8BZS9	Putative pre-mRNA-splicing factor ATP-dependent RNA helicase DHX32 OS=Mus musculus OX=10090 GN=Dhx32 PE=1 SV=2	0	4.878	2	1	1	1	744	83.9	4.96	2.41	1	1
FALSE	High	Master Protein	Q9JI99	Sphingosine-1-phosphate phosphatase 1 OS=Mus musculus OX=10090 GN=Sgpp1 PE=1 SV=1	0	4.866	5	1	1	1	430	47.7	8	2.68	1	1
FALSE	High	Master Protein	P49615	Cyclin-dependent-like kinase 5 OS=Mus musculus OX=10090 GN=Cdk5 PE=1 SV=1	0	4.811	7	2	2	1	292	33.3	7.66	4.32	2	1
FALSE	High	Master Protein	B2RY71	Dynein intermediate chain 3, axonemal OS=Mus musculus OX=10090 GN=Dnai3 PE=1 SV=1	0	4.801	2	1	1	1	923	105.5	5.5	2.18	1	1
FALSE	High	Master Protein	Q8R3S6	Exocyst complex component 1 OS=Mus musculus OX=10090 GN=Exoc1 PE=1 SV=4	0	4.795	2	1	1	1	894	101.8	6.52	3	1	1
FALSE	High	Master Protein	P70302	Stromal interaction molecule 1 OS=Mus musculus OX=10090 GN=Stim1 PE=1 SV=2	0	4.792	3	2	2	2	685	77.5	6.54	3.65	2	1
FALSE	High	Master Protein	Q04735	Cyclin-dependent kinase 16 OS=Mus musculus OX=10090 GN=Cdk16 PE=1 SV=1	0	4.791	4	2	2	1	496	55.9	7.87	2.27	2	1
FALSE	High	Master Protein	Q9D0B8	RIB43A-like with coiled-coils protein 1 OS=Mus musculus OX=10090 GN=Ribc1 PE=2 SV=1	0	4.778	4	1	1	1	379	44.9	8.18	3.18	1	1
FALSE	High	Master Protein	Q9QYJ0	DnaJ homolog subfamily A member 2 OS=Mus musculus OX=10090 GN=Dnaja2 PE=1 SV=1	0	4.762	4	2	3	2	412	45.7	6.48	3.77	2	1
FALSE	High	Master Protein	Q812F3	Hyaluronidase-5 OS=Mus musculus OX=10090 GN=Hyal5 PE=1 SV=1	0	4.762	2	1	1	1	526	60.8	7.4	2.18	1	1
FALSE	High	Master Protein	P19253	60S ribosomal protein L13a OS=Mus musculus OX=10090 GN=Rpl13a PE=1 SV=4	0	4.747	14	3	3	3	203	23.4	11.02	3.25	3	1
FALSE	High	Master Protein	Q9JKK8	Serine/threonine-protein kinase ATR OS=Mus musculus OX=10090 GN=Atr PE=1 SV=2	0	4.74	0	1	1	1	2635	300	7.53	2.92	1	1
FALSE	High	Master Protein	P83887	Tubulin gamma-1 chain OS=Mus musculus OX=10090 GN=Tubg1 PE=1 SV=1	0	4.697	4	2	2	2	451	51.1	6.02	5.01	2	1
FALSE	High	Master Protein	Q924W7	DENN domain-containing protein 2B OS=Mus musculus OX=10090 GN=Dennd2b PE=1 SV=1	0	4.692	1	1	1	1	1134	126.8	9.11	2.99	1	1
FALSE	High	Master Protein	Q91YN9	BAG family molecular chaperone regulator 2 OS=Mus musculus OX=10090 GN=Bag2 PE=1 SV=1	0	4.685	5	1	1	1	210	23.5	6.42	2.31	1	1
FALSE	High	Master Protein	Q99P31	Hsp70-binding protein 1 OS=Mus musculus OX=10090 GN=Hspbp1 PE=1 SV=1	0	4.68	4	1	3	1	357	39.1	5.36	8.96	1	1
FALSE	High	Master Protein	Q9QYS9	Protein quaking OS=Mus musculus OX=10090 GN=Qki PE=1 SV=1	0	4.673	5	1	1	1	341	37.6	8.56	2.15	1	1
FALSE	High	Master Protein	Q9JJI8	60S ribosomal protein L38 OS=Mus musculus OX=10090 GN=Rpl38 PE=1 SV=3	0	4.672	19	1	1	1	70	8.2	10.1	2.71	1	1
FALSE	High	Master Protein	P69566	Ran-binding protein 9 OS=Mus musculus OX=10090 GN=Ranbp9 PE=1 SV=1	0	4.67	2	1	1	1	653	71	6.84	2.61	1	1
FALSE	High	Master Protein	P01636	Ig kappa chain V-V region MOPC 149 OS=Mus musculus OX=10090 PE=1 SV=1	0	4.642	12	1	1	1	108	12	7.28	3.13	1	1
FALSE	High	Master Protein	Q62425	Cytochrome c oxidase subunit NDUFA4 OS=Mus musculus OX=10090 GN=Ndufa4 PE=1 SV=2	0	4.639	15	1	1	1	82	9.3	9.52	2.39	1	1
FALSE	High	Master Protein	P01674	Ig kappa chain V-III region PC 2154 OS=Mus musculus OX=10090 PE=1 SV=1	0	4.635	11	1	1	1	108	11.7	6.27	3.22	1	1
FALSE	High	Master Protein	Q3V016	Homeodomain-interacting protein kinase 4 OS=Mus musculus OX=10090 GN=Hipk4 PE=1 SV=2	0	4.611	3	1	1	1	616	69.2	7.36	3.25	1	1
FALSE	High	Master Protein	G3XA57	Rab11 family-interacting protein 2 OS=Mus musculus OX=10090 GN=Rab11fip2 PE=1 SV=1	0	4.608	2	1	1	1	512	58.2	9.45	3.1	1	1
FALSE	High	Master Protein	P61804	Dolichyl-diphosphooligosaccharide--protein glycosyltransferase subunit DAD1 OS=Mus musculus OX=10090 GN=Dad1 PE=1 SV=3	0	4.607	11	1	1	1	113	12.5	7.08	2.91	1	1
FALSE	High	Master Protein	P70385	Testosterone 17-beta-dehydrogenase 3 OS=Mus musculus OX=10090 GN=Hsd17b3 PE=1 SV=2	0	4.602	3	1	1	1	305	34.3	9.29	3.4	1	1
FALSE	High	Master Protein	Q8BK64	Activator of 90 kDa heat shock protein ATPase homolog 1 OS=Mus musculus OX=10090 GN=Ahsa1 PE=1 SV=2	0	4.592	6	2	2	2	338	38.1	5.53	2.32	2	1
FALSE	High	Master Protein	Q91Z96	BMP-2-inducible protein kinase OS=Mus musculus OX=10090 GN=Bmp2k PE=1 SV=1	0	4.586	1	1	1	1	1138	126.1	6.8	3.68	1	1
FALSE	High	Master Protein	Q3TCH7	Cullin-4A OS=Mus musculus OX=10090 GN=Cul4a PE=1 SV=1	0	4.565	1	1	1	1	759	87.7	8.35	3.1	1	1
FALSE	High	Master Protein	Q810P2	Outer dense fiber protein 3-like protein 1 OS=Mus musculus OX=10090 GN=Odf3l1 PE=2 SV=1	0	4.55	5	1	2	1	275	31	9.33	2.35	1	1
FALSE	High	Master Protein	Q9DAJ5	Dynein light chain roadblock-type 2 OS=Mus musculus OX=10090 GN=Dynlrb2 PE=1 SV=1	0	4.543	13	1	1	1	96	10.9	7.44	2.74	1	1
FALSE	High	Master Protein	Q9EPK2	Protein XRP2 OS=Mus musculus OX=10090 GN=Rp2 PE=1 SV=3	0	4.543	8	3	3	3	347	39.4	5.24	1.63	3	1
FALSE	High	Master Protein	Q8BX10	Serine/threonine-protein phosphatase PGAM5, mitochondrial OS=Mus musculus OX=10090 GN=Pgam5 PE=1 SV=1	0	4.524	7	2	2	2	288	32	9.04	1.61	2	1
FALSE	High	Master Protein	Q9CRB9	MICOS complex subunit Mic19 OS=Mus musculus OX=10090 GN=Chchd3 PE=1 SV=1	0	4.5	6	1	1	1	227	26.3	8.37	2.5	1	1
FALSE	High	Master Protein	E9Q735	Ubiquitin conjugation factor E4 A OS=Mus musculus OX=10090 GN=Ube4a PE=1 SV=1	0	4.488	2	1	1	1	1028	118.1	5.33	2.98	1	1
FALSE	High	Master Protein	E9Q7G0	Nuclear mitotic apparatus protein 1 OS=Mus musculus OX=10090 GN=Numa1 PE=1 SV=1	0	4.486	1	1	1	1	2094	235.5	5.87	4.34	1	1
FALSE	High	Master Protein	Q9D554	Splicing factor 3A subunit 3 OS=Mus musculus OX=10090 GN=Sf3a3 PE=1 SV=2	0	4.473	2	1	1	1	501	58.8	5.34	2.57	1	1
FALSE	High	Master Protein	Q9DAD6	Profilin-3 OS=Mus musculus OX=10090 GN=Pfn3 PE=1 SV=1	0	4.469	7	1	2	1	137	14.7	8.4	4.72	1	1
FALSE	High	Master Protein	P51807	Dynein light chain Tctex-type 1 OS=Mus musculus OX=10090 GN=Dynlt1 PE=1 SV=1	0	4.4	16	1	1	1	113	12.5	5.08	2.39	1	1
FALSE	High	Master Protein	Q5SFM8	RNA-binding protein 27 OS=Mus musculus OX=10090 GN=Rbm27 PE=1 SV=3	0	4.399	4	1	1	1	1060	118.5	9.19	3.7	1	1
FALSE	High	Master Protein	Q91V92	ATP-citrate synthase OS=Mus musculus OX=10090 GN=Acly PE=1 SV=1	0	4.382	1	1	1	1	1091	119.7	7.44	2.82	1	1
FALSE	High	Master Protein	Q9JIX8	Apoptotic chromatin condensation inducer in the nucleus OS=Mus musculus OX=10090 GN=Acin1 PE=1 SV=3	0	4.377	1	1	1	1	1338	150.6	5.91	2.39	1	1
FALSE	High	Master Protein	Q8R0S2	IQ motif and SEC7 domain-containing protein 1 OS=Mus musculus OX=10090 GN=Iqsec1 PE=1 SV=2	0	4.363	1	1	1	1	961	107.9	7.14	2.75	1	1
FALSE	High	Master Protein	Q925K9	Testis-specific serine/threonine-protein kinase 6 OS=Mus musculus OX=10090 GN=Tssk6 PE=1 SV=1	0	4.328	8	2	2	2	273	30.3	9.2	3.89	2	1
FALSE	High	Master Protein	P01642	Ig kappa chain V-V region L7 (Fragment) OS=Mus musculus OX=10090 GN=Gm10881 PE=1 SV=1	0	4.315	10	1	1	1	115	12.6	5.94	3.15	1	1
FALSE	High	Master Protein	Q9QUR7	Peptidyl-prolyl cis-trans isomerase NIMA-interacting 1 OS=Mus musculus OX=10090 GN=Pin1 PE=1 SV=1	0	4.314	9	1	1	1	165	18.4	8.79	2.97	1	1
FALSE	High	Master Protein	Q7TPH6	E3 ubiquitin-protein ligase MYCBP2 OS=Mus musculus OX=10090 GN=Mycbp2 PE=1 SV=3	0	4.308	1	2	2	2	4749	520.9	7.09	2.05	2	1
FALSE	High	Master Protein	Q9ESZ8	General transcription factor II-I OS=Mus musculus OX=10090 GN=Gtf2i PE=1 SV=3	0	4.294	2	2	2	2	998	112.2	6.55	0	2	1
FALSE	High	Master Protein	Q99KJ8	Dynactin subunit 2 OS=Mus musculus OX=10090 GN=Dctn2 PE=1 SV=3	0	4.288	3	1	1	1	402	44.1	5.26	2.23	1	1
FALSE	High	Master Protein	Q6P8X1	Sorting nexin-6 OS=Mus musculus OX=10090 GN=Snx6 PE=1 SV=2	0	4.266	3	1	1	1	406	46.6	6.16	2.44	1	1
FALSE	High	Master Protein	Q6ZWY3	40S ribosomal protein S27-like OS=Mus musculus OX=10090 GN=Rps27l PE=1 SV=3	0	4.262	15	1	1	1	84	9.5	9.45	2.96	1	1
FALSE	High	Master Protein	Q8CDN8	Coiled-coil domain-containing protein 38 OS=Mus musculus OX=10090 GN=Ccdc38 PE=2 SV=1	0	4.247	2	1	1	1	563	65.8	8.91	2.79	1	1
FALSE	High	Master Protein	P47962	60S ribosomal protein L5 OS=Mus musculus OX=10090 GN=Rpl5 PE=1 SV=3	0	4.239	9	2	2	2	297	34.4	9.77	4.56	2	1
FALSE	High	Master Protein	A2AC93	Dynein intermediate chain 2, axonemal OS=Mus musculus OX=10090 GN=Dnai2 PE=1 SV=2	0	4.225	2	1	1	1	623	70.9	4.88	2.28	1	1
FALSE	High	Master Protein	P25206	DNA replication licensing factor MCM3 OS=Mus musculus OX=10090 GN=Mcm3 PE=1 SV=2	0	4.21	2	1	1	1	812	91.5	5.55	2.42	1	1
FALSE	High	Master Protein	Q80VL1	Tudor and KH domain-containing protein OS=Mus musculus OX=10090 GN=Tdrkh PE=1 SV=1	0	4.21	2	1	2	1	560	62.1	4.94	4.41	1	1
FALSE	High	Master Protein	Q8C0P5	Coronin-2A OS=Mus musculus OX=10090 GN=Coro2a PE=2 SV=1	0	4.208	4	2	2	2	524	59.5	7.71	1.92	2	1
FALSE	High	Master Protein	D3YXK2	Scaffold attachment factor B1 OS=Mus musculus OX=10090 GN=Safb PE=1 SV=2	0	4.203	1	1	1	1	937	105	5.35	2.61	1	1
FALSE	High	Master Protein	P84099	60S ribosomal protein L19 OS=Mus musculus OX=10090 GN=Rpl19 PE=1 SV=1	0	4.19	9	2	2	2	196	23.5	11.47	1.96	2	1
FALSE	High	Master Protein	Q9JK48	Endophilin-B1 OS=Mus musculus OX=10090 GN=Sh3glb1 PE=1 SV=1	0	4.182	4	1	1	1	365	40.8	6.04	2.73	1	1
FALSE	High	Master Protein	Q91VW5	Golgin subfamily A member 4 OS=Mus musculus OX=10090 GN=Golga4 PE=1 SV=2	0	4.179	0	1	1	1	2238	257.4	5.36	2.79	1	1
FALSE	High	Master Protein	P41209	Centrin-1 OS=Mus musculus OX=10090 GN=Cetn1 PE=1 SV=1	0	4.171	10	1	1	1	172	19.7	4.88	1.7	1	1
FALSE	High	Master Protein	Q9WUM5	Succinate--CoA ligase [ADP/GDP-forming] subunit alpha, mitochondrial OS=Mus musculus OX=10090 GN=Suclg1 PE=1 SV=4	0	4.162	8	2	3	2	346	36.1	9.39	2.11	2	1
FALSE	High	Master Protein	P61255	60S ribosomal protein L26 OS=Mus musculus OX=10090 GN=Rpl26 PE=1 SV=1	0	4.159	12	2	3	2	145	17.2	10.55	6.48	2	1
FALSE	High	Master Protein	Q8JZM0	Dimethyladenosine transferase 1, mitochondrial OS=Mus musculus OX=10090 GN=Tfb1m PE=1 SV=1	0	4.154	6	2	2	2	345	38.9	9.47	0	2	1
FALSE	High	Master Protein	Q5F2E8	Serine/threonine-protein kinase TAO1 OS=Mus musculus OX=10090 GN=Taok1 PE=1 SV=1	0	4.143	1	1	1	1	1001	116	7.55	3.23	1	1
FALSE	High	Master Protein	P41105	60S ribosomal protein L28 OS=Mus musculus OX=10090 GN=Rpl28 PE=1 SV=2	0	4.084	8	1	1	1	137	15.7	12.02	2.93	1	1
FALSE	High	Master Protein	P62900	60S ribosomal protein L31 OS=Mus musculus OX=10090 GN=Rpl31 PE=1 SV=1	0	4.016	14	2	2	2	125	14.5	10.54	3.98	2	1
FALSE	High	Master Protein	Q70FJ1	A-kinase anchor protein 9 OS=Mus musculus OX=10090 GN=Akap9 PE=1 SV=2	0	4.008	0	1	1	1	3797	435.9	5.03	2.29	1	1
FALSE	High	Master Protein	Q9D7H3	RNA 3'-terminal phosphate cyclase OS=Mus musculus OX=10090 GN=RtcA PE=1 SV=2	0	4.005	6	2	2	2	366	39.2	7.9	4.49	2	1
FALSE	High	Master Protein	Q9D0I9	Arginine--tRNA ligase, cytoplasmic OS=Mus musculus OX=10090 GN=Rars1 PE=1 SV=2	0	3.955	2	1	1	1	660	75.6	7.55	2.38	1	1
FALSE	High	Master Protein	P42932	T-complex protein 1 subunit theta OS=Mus musculus OX=10090 GN=Cct8 PE=1 SV=3	0	3.954	2	1	1	1	548	59.5	5.62	2.58	1	1
FALSE	High	Master Protein	P27612	Phospholipase A-2-activating protein OS=Mus musculus OX=10090 GN=Plaa PE=1 SV=4	0	3.952	2	1	1	1	794	87.2	6.14	2.58	1	1
FALSE	High	Master Protein	P97432	Next to BRCA1 gene 1 protein OS=Mus musculus OX=10090 GN=Nbr1 PE=1 SV=1	0	3.943	2	1	1	1	988	109.9	5.1	3.14	1	1
FALSE	High	Master Protein	P14824	Annexin A6 OS=Mus musculus OX=10090 GN=Anxa6 PE=1 SV=3	0	3.941	2	1	1	1	673	75.8	5.5	2.42	1	1
FALSE	High	Master Protein	Q402U7	Serine protease 44 OS=Mus musculus OX=10090 GN=Prss44 PE=2 SV=1	0	3.94	3	1	1	1	372	41	8.15	2.75	1	1
FALSE	High	Master Protein	Q925E7	Serine/threonine-protein phosphatase 2A 55 kDa regulatory subunit B delta isoform OS=Mus musculus OX=10090 GN=Ppp2r2d PE=1 SV=1	0	3.939	2	1	1	1	453	51.9	6.49	2.89	1	1
FALSE	High	Master Protein	Q3UUJ4	STE20-related kinase adapter protein alpha OS=Mus musculus OX=10090 GN=Strada PE=1 SV=1	0	3.93	3	1	1	1	431	48.2	6.43	2.77	1	1
FALSE	High	Master Protein	Q3UJU9	Regulator of microtubule dynamics protein 3 OS=Mus musculus OX=10090 GN=Rmdn3 PE=1 SV=2	0	3.929	3	1	1	1	470	52	5.21	2.52	1	1
FALSE	High	Master Protein	Q62394	Zinc finger protein 185 OS=Mus musculus OX=10090 GN=Znf185 PE=1 SV=1	0	3.92	5	1	1	1	352	38.3	5.12	3.18	1	1
FALSE	High	Master Protein	P08207	Protein S100-A10 OS=Mus musculus OX=10090 GN=S100a10 PE=1 SV=2	0	3.911	18	1	1	1	97	11.2	6.77	2.17	1	1
FALSE	High	Master Protein	Q9DAN1	Protein disulfide-isomerase-like protein of the testis OS=Mus musculus OX=10090 GN=Pdilt PE=1 SV=2	0	3.91	2	1	1	1	588	67.7	5.76	2.52	1	1
FALSE	High	Master Protein	P97819	85/88 kDa calcium-independent phospholipase A2 OS=Mus musculus OX=10090 GN=Pla2g6 PE=1 SV=3	0	3.907	3	2	2	2	807	89.5	7.24	2.04	2	1
FALSE	High	Master Protein	O35841	Apoptosis inhibitor 5 OS=Mus musculus OX=10090 GN=Api5 PE=1 SV=2	0	3.905	3	1	1	1	504	56.8	5.92	2.42	1	1
FALSE	High	Master Protein	Q7TMB8	Cytoplasmic FMR1-interacting protein 1 OS=Mus musculus OX=10090 GN=Cyfip1 PE=1 SV=1	0	3.898	1	1	1	1	1253	145.1	6.9	3.22	1	1
FALSE	High	Master Protein	P04104	Keratin, type II cytoskeletal 1 OS=Mus musculus OX=10090 GN=Krt1 PE=1 SV=4	0	3.895	2	1	1	1	637	65.6	8.15	3.9	1	1
FALSE	High	Master Protein	Q8BWR8	Rhophilin-2 OS=Mus musculus OX=10090 GN=Rhpn2 PE=1 SV=2	0	3.885	3	1	1	1	686	76.9	6.8	3.56	1	1
FALSE	High	Master Protein	Q8K0V2	DCN1-like protein 3 OS=Mus musculus OX=10090 GN=Dcun1d3 PE=2 SV=1	0	3.879	4	1	1	1	304	34.4	5.12	2.08	1	1
FALSE	High	Master Protein	Q9D593	V-type proton ATPase subunit E 2 OS=Mus musculus OX=10090 GN=Atp6v1e2 PE=1 SV=1	0	3.877	5	1	2	1	226	26.3	7.44	4.31	1	1
FALSE	High	Master Protein	P39054	Dynamin-2 OS=Mus musculus OX=10090 GN=Dnm2 PE=1 SV=2	0	3.867	3	2	3	2	870	98.1	7.43	0	2	1
FALSE	High	Master Protein	P02088	Hemoglobin subunit beta-1 OS=Mus musculus OX=10090 GN=Hbb-b1 PE=1 SV=2	0	3.863	7	1	2	1	147	15.8	7.65	5.68	1	1
FALSE	High	Master Protein	Q8BMD2	Zinc finger protein DZIP1 OS=Mus musculus OX=10090 GN=Dzip1 PE=1 SV=3	0	3.859	1	1	1	1	852	97.2	6.1	2.58	1	1
FALSE	High	Master Protein	P70441	Na(+)/H(+) exchange regulatory cofactor NHE-RF1 OS=Mus musculus OX=10090 GN=Slc9a3r1 PE=1 SV=3	0	3.853	4	1	1	1	355	38.6	5.9	2.31	1	1
FALSE	High	Master Protein	Q9D4K7	Coiled-coil domain-containing protein 105 OS=Mus musculus OX=10090 GN=Ccdc105 PE=1 SV=3	0	3.848	4	2	2	2	499	57.3	9.82	1.85	2	1
FALSE	High	Master Protein	P47964	60S ribosomal protein L36 OS=Mus musculus OX=10090 GN=Rpl36 PE=1 SV=2	0	3.843	18	2	2	2	105	12.2	11.34	2.79	2	1
FALSE	High	Master Protein	Q60838	Segment polarity protein dishevelled homolog DVL-2 OS=Mus musculus OX=10090 GN=Dvl2 PE=1 SV=2	0	3.837	2	1	1	1	736	78.8	5.96	2.4	1	1
FALSE	High	Master Protein	Q60875	Rho guanine nucleotide exchange factor 2 OS=Mus musculus OX=10090 GN=Arhgef2 PE=1 SV=4	0	3.83	3	2	2	2	985	111.9	7.25	0	2	1
FALSE	High	Master Protein	Q00898	Alpha-1-antitrypsin 1-5 OS=Mus musculus OX=10090 GN=Serpina1e PE=1 SV=1	0	3.816	5	1	1	1	413	45.9	5.73	2.65	1	1
FALSE	High	Master Protein	Q9D8X1	Copper homeostasis protein cutC homolog OS=Mus musculus OX=10090 GN=Cutc PE=1 SV=1	0	3.814	7	1	1	1	272	29	7.34	2.19	1	1
FALSE	High	Master Protein	P70281	Synaptonemal complex protein 3 OS=Mus musculus OX=10090 GN=Sycp3 PE=1 SV=1	0	3.809	7	2	2	2	254	29.3	8.68	3.69	2	1
FALSE	High	Master Protein	Q61823	Programmed cell death protein 4 OS=Mus musculus OX=10090 GN=Pdcd4 PE=1 SV=1	0	3.805	2	1	1	1	469	51.7	5.16	2.78	1	1
FALSE	High	Master Protein	Q9QWI6	SRC kinase signaling inhibitor 1 OS=Mus musculus OX=10090 GN=Srcin1 PE=1 SV=2	0	3.803	1	1	1	1	1250	134.8	9.32	2.69	1	1
FALSE	High	Master Protein	Q3UJB9	Enhancer of mRNA-decapping protein 4 OS=Mus musculus OX=10090 GN=Edc4 PE=1 SV=2	0	3.799	1	1	2	1	1406	152.4	5.78	4.01	1	1
FALSE	High	Master Protein	Q60865	Caprin-1 OS=Mus musculus OX=10090 GN=Caprin1 PE=1 SV=2	0	3.77	2	1	1	1	707	78.1	5.25	2.9	1	1
FALSE	High	Master Protein	Q8BMK4	Cytoskeleton-associated protein 4 OS=Mus musculus OX=10090 GN=Ckap4 PE=1 SV=2	0	3.766	2	1	1	1	575	63.7	5.64	2.17	1	1
FALSE	High	Master Protein	Q9WU65	Glycerol kinase 2 OS=Mus musculus OX=10090 GN=Gk2 PE=1 SV=1	0	3.755	2	1	1	1	554	60.6	5.3	2.54	1	1
FALSE	High	Master Protein	Q3UYG1	Coiled-coil domain-containing protein 160 OS=Mus musculus OX=10090 GN=Ccdc160 PE=2 SV=1	0	3.742	5	1	1	1	323	37.4	9.32	2.52	1	1
FALSE	High	Master Protein	Q5F201	Cilia- and flagella-associated protein 52 OS=Mus musculus OX=10090 GN=Cfap52 PE=1 SV=1	0	3.739	2	1	1	1	620	68.2	6.81	1.97	1	1
FALSE	High	Master Protein	Q7M757	Lys-63-specific deubiquitinase BRCC36-like OS=Mus musculus OX=10090 GN=C6.1al PE=2 SV=1	0	3.716	3	1	1	1	291	33.1	6.23	2.79	1	1
FALSE	High	Master Protein	P62843	40S ribosomal protein S15 OS=Mus musculus OX=10090 GN=Rps15 PE=1 SV=2	0	3.712	8	1	1	1	145	17	10.39	3.55	1	1
FALSE	High	Master Protein	Q9CSN1	SNW domain-containing protein 1 OS=Mus musculus OX=10090 GN=Snw1 PE=1 SV=3	0	3.712	4	1	1	1	536	61.4	9.48	0	1	1
FALSE	High	Master Protein	P00405	Cytochrome c oxidase subunit 2 OS=Mus musculus OX=10090 GN=Mtco2 PE=1 SV=1	0	3.702	7	2	2	2	227	26	4.73	4.64	2	1
FALSE	High	Master Protein	Q9QZQ8	Core histone macro-H2A.1 OS=Mus musculus OX=10090 GN=Macroh2a1 PE=1 SV=3	0	3.702	3	1	1	1	372	39.7	9.8	2.71	1	1
FALSE	High	Master Protein	Q6PDM2	Serine/arginine-rich splicing factor 1 OS=Mus musculus OX=10090 GN=Srsf1 PE=1 SV=3	0	3.684	4	1	1	1	248	27.7	10.36	3.42	1	1
FALSE	High	Master Protein	Q9JJB1	Transmembrane protein 191C OS=Mus musculus OX=10090 GN=Tmem191c PE=1 SV=2	0	3.672	3	1	1	1	302	34	5.4	2.49	1	1
FALSE	High	Master Protein	P0C1V4	Transmembrane and coiled-coil domain-containing protein 2 OS=Mus musculus OX=10090 GN=Tmco2 PE=1 SV=1	0	3.633	6	2	2	2	183	20.3	8.72	3	2	1
FALSE	High	Master Protein	Q69ZB0	Leucine-rich repeat and coiled-coil domain-containing protein 1 OS=Mus musculus OX=10090 GN=Lrrcc1 PE=2 SV=2	0	3.601	1	1	1	1	1026	119.1	5.96	2.87	1	1
FALSE	High	Master Protein	Q9JIM1	Equilibrative nucleoside transporter 1 OS=Mus musculus OX=10090 GN=Slc29a1 PE=1 SV=3	0	3.599	3	1	1	1	460	50.2	8.31	2.16	1	1
FALSE	High	Master Protein	Q9QYF1	Retinol dehydrogenase 11 OS=Mus musculus OX=10090 GN=Rdh11 PE=1 SV=2	0	3.594	8	2	2	2	316	35.1	8.91	5.35	2	1
FALSE	High	Master Protein	Q8VEH6	COBW domain-containing protein 1 OS=Mus musculus OX=10090 GN=Cbwd1 PE=1 SV=1	0	3.593	3	1	1	1	393	43.7	4.89	1.64	1	1
FALSE	High	Master Protein	Q8CG47	Structural maintenance of chromosomes protein 4 OS=Mus musculus OX=10090 GN=Smc4 PE=1 SV=1	0	3.591	1	1	1	1	1286	146.8	7.3	2.63	1	1
FALSE	High	Master Protein	P68510	14-3-3 protein eta OS=Mus musculus OX=10090 GN=Ywhah PE=1 SV=2	0	3.584	9	2	3	1	246	28.2	4.89	6.05	2	1
FALSE	High	Master Protein	Q9D824	Pre-mRNA 3'-end-processing factor FIP1 OS=Mus musculus OX=10090 GN=Fip1l1 PE=1 SV=1	0	3.582	2	1	1	1	581	64.9	5.77	2.15	1	1
FALSE	High	Master Protein	A6H639	Dynein regulatory complex subunit 5 OS=Mus musculus OX=10090 GN=Tcte1 PE=1 SV=1	0	3.572	4	1	1	1	498	55.5	7.3	2.32	1	1
FALSE	High	Master Protein	O35723	DnaJ homolog subfamily B member 3 OS=Mus musculus OX=10090 GN=Dnajb3 PE=2 SV=1	0	3.567	11	1	1	1	242	26.7	6.25	4.07	1	1
FALSE	High	Master Protein	Q9WV32	Actin-related protein 2/3 complex subunit 1B OS=Mus musculus OX=10090 GN=Arpc1b PE=1 SV=4	0	3.544	3	1	1	1	372	41	8.35	3.47	1	1
FALSE	High	Master Protein	Q99K01	Pyridoxal-dependent decarboxylase domain-containing protein 1 OS=Mus musculus OX=10090 GN=Pdxdc1 PE=1 SV=2	0	3.52	2	1	1	1	787	87.3	5.48	2.99	1	1
FALSE	High	Master Protein	Q8BW94	Dynein heavy chain 3, axonemal OS=Mus musculus OX=10090 GN=Dnah3 PE=1 SV=2	0	3.518	1	2	3	1	4083	467.5	5.91	5.69	2	1
FALSE	High	Master Protein	Q8BVR0	Barrier-to-autointegration factor-like protein OS=Mus musculus OX=10090 GN=Banf2 PE=1 SV=1	0	3.497	22	1	1	1	90	10.3	5.41	2.64	1	1
FALSE	High	Master Protein	Q9Z1Z2	Serine-threonine kinase receptor-associated protein OS=Mus musculus OX=10090 GN=Strap PE=1 SV=2	0	3.481	5	1	1	1	350	38.4	5.12	2.69	1	1
FALSE	High	Master Protein	Q60737	Casein kinase II subunit alpha OS=Mus musculus OX=10090 GN=Csnk2a1 PE=1 SV=2	0	3.48	5	1	1	1	391	45.1	7.74	2.79	1	1
FALSE	High	Master Protein	Q69ZM6	Serine/threonine-protein kinase 36 OS=Mus musculus OX=10090 GN=Stk36 PE=1 SV=3	0	3.478	1	1	1	1	1316	144.1	5.92	1.91	1	1
FALSE	High	Master Protein	P70698	CTP synthase 1 OS=Mus musculus OX=10090 GN=Ctps1 PE=1 SV=2	0	3.469	2	1	1	1	591	66.6	6.58	2.65	1	1
FALSE	High	Master Protein	P52431	DNA polymerase delta catalytic subunit OS=Mus musculus OX=10090 GN=Pold1 PE=1 SV=2	0	3.433	1	1	1	1	1105	123.7	7.61	2.58	1	1
FALSE	High	Master Protein	P13707	Glycerol-3-phosphate dehydrogenase [NAD(+)], cytoplasmic OS=Mus musculus OX=10090 GN=Gpd1 PE=1 SV=3	0	3.42	4	1	1	1	349	37.5	7.17	2.89	1	1
FALSE	High	Master Protein	B2RY50	Armadillo repeat-containing protein 4 OS=Mus musculus OX=10090 GN=Armc4 PE=1 SV=1	0	3.408	2	2	2	2	1037	115.2	6.09	4.02	2	1
FALSE	High	Master Protein	P27048	Small nuclear ribonucleoprotein-associated protein B OS=Mus musculus OX=10090 GN=Snrpb PE=1 SV=1	0	3.405	6	2	2	2	231	23.6	10.9	4.24	2	1
FALSE	High	Master Protein	Q8VDP4	Cell cycle and apoptosis regulator protein 2 OS=Mus musculus OX=10090 GN=Ccar2 PE=1 SV=2	0	3.405	2	1	1	1	922	102.9	5.25	3.52	1	1
FALSE	High	Master Protein	Q9D0B0	Serine/arginine-rich splicing factor 9 OS=Mus musculus OX=10090 GN=Srsf9 PE=1 SV=1	0	3.392	5	1	1	1	222	25.6	8.65	2.25	1	1
FALSE	High	Master Protein	Q9Z0P7	Suppressor of fused homolog OS=Mus musculus OX=10090 GN=Sufu PE=1 SV=1	0	3.38	3	1	1	1	484	53.9	5.44	2.33	1	1
FALSE	High	Master Protein	Q9D5T0	ATPase family AAA domain-containing protein 1 OS=Mus musculus OX=10090 GN=Atad1 PE=1 SV=1	0	3.378	4	1	1	1	361	40.7	6.9	2.01	1	1
FALSE	High	Master Protein	Q80X19	Collagen alpha-1(XIV) chain OS=Mus musculus OX=10090 GN=Col14a1 PE=1 SV=2	0	3.368	1	1	1	1	1797	192.9	5.1	2.3	1	1
FALSE	High	Master Protein	Q5SWU9	Acetyl-CoA carboxylase 1 OS=Mus musculus OX=10090 GN=Acaca PE=1 SV=1	0	3.367	0	1	1	1	2345	265.1	6.39	2.23	1	1
FALSE	High	Master Protein	P29788	Vitronectin OS=Mus musculus OX=10090 GN=Vtn PE=1 SV=2	0	3.361	4	1	1	1	478	54.8	5.88	0	1	1
FALSE	High	Master Protein	Q3TUU5	Testis-expressed protein 30 OS=Mus musculus OX=10090 GN=Tex30 PE=1 SV=1	0	3.314	5	1	1	1	225	25.2	8.75	2.22	1	1
FALSE	High	Master Protein	Q3TXS7	26S proteasome non-ATPase regulatory subunit 1 OS=Mus musculus OX=10090 GN=Psmd1 PE=1 SV=1	0	3.311	2	1	1	1	953	105.7	5.39	2.28	1	1
FALSE	High	Master Protein	Q64213	Splicing factor 1 OS=Mus musculus OX=10090 GN=Sf1 PE=1 SV=6	0	3.307	2	1	1	1	653	70.4	8.98	2.71	1	1
FALSE	High	Master Protein	Q9DA04	Transmembrane protein 89 OS=Mus musculus OX=10090 GN=Tmem89 PE=2 SV=2	0	3.297	9	1	2	1	169	18.6	9.28	2.53	1	1
FALSE	High	Master Protein	Q80UG5	Septin-9 OS=Mus musculus OX=10090 GN=Septin9 PE=1 SV=1	0	3.294	3	1	1	1	583	65.5	8.9	4.25	1	1
FALSE	High	Master Protein	Q8VD00	Sigma intracellular receptor 2 OS=Mus musculus OX=10090 GN=Tmem97 PE=1 SV=1	0	3.288	9	1	2	1	176	20.8	9.28	5.4	1	1
FALSE	High	Master Protein	B1AVY7	Kinesin-like protein KIF16B OS=Mus musculus OX=10090 GN=Kif16b PE=1 SV=1	0	3.286	1	1	1	1	1312	150	6.44	2.54	1	1
FALSE	High	Master Protein	P47226	Testin OS=Mus musculus OX=10090 GN=Tes PE=1 SV=1	0	3.267	2	1	1	1	423	48	8.31	4.02	1	1
FALSE	High	Master Protein	Q6NSU3	Glycosyltransferase 8 domain-containing protein 1 OS=Mus musculus OX=10090 GN=Glt8d1 PE=1 SV=1	0	3.262	3	1	1	1	371	42	9.41	2.2	1	1
FALSE	High	Master Protein	P49135	General transcription and DNA repair factor IIH helicase subunit XPB OS=Mus musculus OX=10090 GN=Ercc3 PE=2 SV=1	0	3.256	2	1	1	1	783	89.1	7.18	2.62	1	1
FALSE	High	Master Protein	Q8C0T5	Signal-induced proliferation-associated 1-like protein 1 OS=Mus musculus OX=10090 GN=Sipa1l1 PE=1 SV=2	0	3.254	1	1	1	1	1782	196.9	8.13	2.29	1	1
FALSE	High	Master Protein	Q9DCT2	NADH dehydrogenase [ubiquinone] iron-sulfur protein 3, mitochondrial OS=Mus musculus OX=10090 GN=Ndufs3 PE=1 SV=2	0	3.23	4	1	1	1	263	30.1	7.17	2.63	1	1
FALSE	High	Master Protein	Q62417	Sorbin and SH3 domain-containing protein 1 OS=Mus musculus OX=10090 GN=Sorbs1 PE=1 SV=2	0	3.206	1	1	1	1	1290	143	8.25	2.27	1	1
FALSE	High	Master Protein	P67984	60S ribosomal protein L22 OS=Mus musculus OX=10090 GN=Rpl22 PE=1 SV=2	0	3.206	9	1	1	1	128	14.8	9.19	2.75	1	1
FALSE	High	Master Protein	Q14BX2	Serine protease 55 OS=Mus musculus OX=10090 GN=Prss55 PE=1 SV=2	0	3.181	4	1	1	1	321	36.1	6.29	1.96	1	1
FALSE	High	Master Protein	Q9CRC8	Leucine-rich repeat-containing protein 40 OS=Mus musculus OX=10090 GN=Lrrc40 PE=1 SV=2	0	3.171	3	1	1	1	602	68	6.89	3.63	1	1
FALSE	High	Master Protein	O08716	Fatty acid-binding protein 9 OS=Mus musculus OX=10090 GN=Fabp9 PE=1 SV=2	0	3.166	8	1	1	1	132	15	7.74	2.33	1	1
FALSE	High	Master Protein	P62962	Profilin-1 OS=Mus musculus OX=10090 GN=Pfn1 PE=1 SV=2	0	3.164	10	1	1	1	140	14.9	8.28	2.51	1	1
FALSE	High	Master Protein	P09103	Protein disulfide-isomerase OS=Mus musculus OX=10090 GN=P4hb PE=1 SV=2	0	3.158	2	1	1	1	509	57	4.88	2.06	1	1
FALSE	High	Master Protein	O88502	High affinity cAMP-specific and IBMX-insensitive 3',5'-cyclic phosphodiesterase 8A OS=Mus musculus OX=10090 GN=Pde8a PE=1 SV=1	0	3.155	2	1	1	1	823	93.1	5.85	2.82	1	1
FALSE	High	Master Protein	Q3UFF7	Lysophospholipase-like protein 1 OS=Mus musculus OX=10090 GN=Lyplal1 PE=1 SV=3	0	3.153	6	1	1	1	239	26.3	7.88	0	1	1
FALSE	High	Master Protein	Q91ZT8	Ankyrin repeat and SOCS box protein 9 OS=Mus musculus OX=10090 GN=Asb9 PE=1 SV=2	0	3.145	4	1	1	1	290	31.6	7.56	3.16	1	1
FALSE	High	Master Protein	Q3UV17	Keratin, type II cytoskeletal 2 oral OS=Mus musculus OX=10090 GN=Krt76 PE=1 SV=1	0	3.14	3	2	2	1	594	62.8	8.43	3.89	2	1
FALSE	High	Master Protein	Q9Z2I9	Succinate--CoA ligase [ADP-forming] subunit beta, mitochondrial OS=Mus musculus OX=10090 GN=Sucla2 PE=1 SV=2	0	3.119	3	2	2	2	463	50.1	7.01	1.83	2	1
FALSE	High	Master Protein	Q99PU8	ATP-dependent RNA helicase DHX30 OS=Mus musculus OX=10090 GN=Dhx30 PE=1 SV=1	0	3.103	1	1	1	1	1217	136.6	8.75	2.43	1	1
FALSE	High	Master Protein	Q9DA97	Septin-14 OS=Mus musculus OX=10090 GN=Sept14 PE=1 SV=3	0	3.098	3	1	1	1	430	49.8	7.27	2.12	1	1
FALSE	High	Master Protein	P26149	3 beta-hydroxysteroid dehydrogenase/Delta 5-->4-isomerase type 2 OS=Mus musculus OX=10090 GN=Hsd3b2 PE=1 SV=4	0	3.097	2	1	1	1	373	41.9	6.37	2.16	1	1
FALSE	High	Master Protein	O35927	Catenin delta-2 OS=Mus musculus OX=10090 GN=Ctnnd2 PE=1 SV=1	0	3.093	1	1	1	1	1247	134.9	7.65	2.19	1	1
FALSE	High	Master Protein	Q02248	Catenin beta-1 OS=Mus musculus OX=10090 GN=Ctnnb1 PE=1 SV=1	0	3.092	3	2	2	2	781	85.4	5.86	2.73	2	1
FALSE	High	Master Protein	Q9D5V5	Cullin-5 OS=Mus musculus OX=10090 GN=Cul5 PE=1 SV=3	0	3.092	2	1	1	1	780	90.9	7.81	0	1	1
FALSE	High	Master Protein	P01680	Ig kappa chain V-IV region S107B OS=Mus musculus OX=10090 PE=4 SV=1	0	3.084	9	1	1	1	129	13.8	8.47	2.66	1	1
FALSE	High	Master Protein	P27600	Guanine nucleotide-binding protein subunit alpha-12 OS=Mus musculus OX=10090 GN=Gna12 PE=1 SV=3	0	3.055	3	1	1	1	379	44.1	9.83	2.15	1	1
FALSE	High	Master Protein	A2AIW0	Endosome-associated-trafficking regulator 1 OS=Mus musculus OX=10090 GN=Entr1 PE=1 SV=1	0	3.037	3	1	1	1	432	48	5.34	2.38	1	1
FALSE	High	Master Protein	Q80XM3	Potassium voltage-gated channel subfamily G member 4 OS=Mus musculus OX=10090 GN=Kcng4 PE=2 SV=1	0	3.035	3	1	1	1	506	57.1	7.14	0	1	1
FALSE	High	Master Protein	Q9JJL0	Testis-specific gene A8 protein OS=Mus musculus OX=10090 GN=Tsga8 PE=1 SV=1	0	3.013	8	1	1	1	238	22.8	4.64	2.11	1	1
FALSE	High	Master Protein	Q0GGX2	Zinc finger protein 541 OS=Mus musculus OX=10090 GN=Znf541 PE=1 SV=1	0	3.01	1	1	1	1	1363	148.2	7.42	2.24	1	1
FALSE	High	Master Protein	P97742	Carnitine O-palmitoyltransferase 1, liver isoform OS=Mus musculus OX=10090 GN=Cpt1a PE=1 SV=4	0	3.003	2	2	2	2	773	88.2	8.62	2.19	2	1
FALSE	High	Master Protein	P70419	Polypeptide N-acetylgalactosaminyltransferase 3 OS=Mus musculus OX=10090 GN=Galnt3 PE=1 SV=3	0	2.995	2	1	1	1	633	72.9	8.25	1.98	1	1
FALSE	High	Master Protein	Q99MS8	Tubulin polyglutamylase complex subunit 1 OS=Mus musculus OX=10090 GN=Tpgs1 PE=1 SV=1	0	2.992	5	1	1	1	303	32.6	8.94	2.67	1	1
FALSE	High	Master Protein	Q8BGT7	Survival of motor neuron-related-splicing factor 30 OS=Mus musculus OX=10090 GN=Smndc1 PE=1 SV=1	0	2.985	4	1	1	1	238	26.7	7.24	1.84	1	1
FALSE	High	Master Protein	Q9R0U0	Serine/arginine-rich splicing factor 10 OS=Mus musculus OX=10090 GN=Srsf10 PE=1 SV=2	0	2.985	5	1	1	1	262	31.3	11.27	2.63	1	1
FALSE	High	Master Protein	A2AN08	E3 ubiquitin-protein ligase UBR4 OS=Mus musculus OX=10090 GN=Ubr4 PE=1 SV=1	0	2.947	0	1	1	1	5180	571.9	6.06	1.81	1	1
FALSE	High	Master Protein	Q9D180	Cilia- and flagella-associated protein 57 OS=Mus musculus OX=10090 GN=Cfap57 PE=1 SV=3	0	2.9	1	1	1	1	1249	144.8	5.74	1.61	1	1
FALSE	High	Master Protein	Q80TP3	E3 ubiquitin-protein ligase UBR5 OS=Mus musculus OX=10090 GN=Ubr5 PE=1 SV=2	0	2.888	1	1	1	1	2792	308.2	5.85	2.05	1	1
FALSE	High	Master Protein	Q9DAQ5	Uncharacterized protein C17orf98 homolog OS=Mus musculus OX=10090 PE=2 SV=1	0	2.866	10	1	1	1	155	17.8	10.18	2.94	1	1
FALSE	High	Master Protein	P04940	Ig kappa chain V-VI region NQ2-17.4.1 OS=Mus musculus OX=10090 PE=2 SV=1	0	2.862	14	2	2	1	107	11.6	9.36	3.93	2	1
FALSE	High	Master Protein	O54984	ATPase GET3 OS=Mus musculus OX=10090 GN=Get3 PE=1 SV=2	0	2.86	3	1	1	1	348	38.8	4.91	2.4	1	1
FALSE	High	Master Protein	Q9Z2E9	Seipin OS=Mus musculus OX=10090 GN=Bscl2 PE=1 SV=2	0	2.845	2	1	1	1	383	43.1	6.14	2.68	1	1
FALSE	High	Master Protein	Q99LD4	COP9 signalosome complex subunit 1 OS=Mus musculus OX=10090 GN=Gps1 PE=1 SV=1	0	2.831	2	1	1	1	471	53.4	6.84	2.77	1	1
FALSE	High	Master Protein	Q01768	Nucleoside diphosphate kinase B OS=Mus musculus OX=10090 GN=Nme2 PE=1 SV=1	0	2.825	8	1	1	1	152	17.4	7.5	2.13	1	1
FALSE	High	Master Protein	Q5SPV6	Uncharacterized protein C2orf73 homolog OS=Mus musculus OX=10090 PE=2 SV=1	0	2.81	6	1	1	1	233	26.4	8.66	2.26	1	1
FALSE	High	Master Protein	Q91V12	Cytosolic acyl coenzyme A thioester hydrolase OS=Mus musculus OX=10090 GN=Acot7 PE=1 SV=2	0	2.799	3	1	1	1	381	42.5	8.68	2.24	1	1
FALSE	High	Master Protein	E9QAF0	Spermatogenesis-associated protein 31 OS=Mus musculus OX=10090 GN=Spata31 PE=1 SV=1	0	2.795	1	1	1	1	1014	115.8	9.63	1.84	1	1
FALSE	High	Master Protein	Q924M5	Protein boule-like OS=Mus musculus OX=10090 GN=Boll PE=1 SV=2	0	2.794	6	2	2	2	281	30.8	7.47	2.59	2	1
FALSE	High	Master Protein	Q9CWK8	Sorting nexin-2 OS=Mus musculus OX=10090 GN=Snx2 PE=1 SV=2	0	2.793	2	1	1	1	519	58.4	5.12	1.83	1	1
FALSE	High	Master Protein	Q60597	2-oxoglutarate dehydrogenase, mitochondrial OS=Mus musculus OX=10090 GN=Ogdh PE=1 SV=3	0	2.782	2	1	1	1	1023	116.4	6.83	0	1	1
FALSE	High	Master Protein	Q8BP67	60S ribosomal protein L24 OS=Mus musculus OX=10090 GN=Rpl24 PE=1 SV=2	0	2.781	6	1	1	1	157	17.8	11.25	3.19	1	1
FALSE	High	Master Protein	Q6P902	Thioredoxin domain-containing protein 2 OS=Mus musculus OX=10090 GN=Txndc2 PE=1 SV=1	0	2.78	7	1	1	1	515	57.7	5.47	2.54	1	1
FALSE	High	Master Protein	Q8BP22	Protein FAM92A OS=Mus musculus OX=10090 GN=Fam92a PE=1 SV=1	0	2.767	3	1	1	1	355	39.9	7.36	2.71	1	1
FALSE	High	Master Protein	Q3TTE0	Disintegrin and metalloproteinase domain-containing protein 5 OS=Mus musculus OX=10090 GN=Adam5 PE=1 SV=1	0	2.752	1	1	1	1	751	84.5	7.01	2.13	1	1
FALSE	High	Master Protein	Q8CGF1	Rho GTPase-activating protein 29 OS=Mus musculus OX=10090 GN=Arhgap29 PE=1 SV=1	0	2.742	2	1	1	1	1266	142.3	7.17	2.89	1	1
FALSE	High	Master Protein	Q3V0Q7	Transmembrane protease serine 12 OS=Mus musculus OX=10090 GN=Tmprss12 PE=1 SV=1	0	2.719	3	1	1	1	336	36.9	6.67	2.23	1	1
FALSE	High	Master Protein	Q6PHN9	Ras-related protein Rab-35 OS=Mus musculus OX=10090 GN=Rab35 PE=1 SV=1	0	2.689	5	1	1	1	201	23	8.29	2.22	1	1
FALSE	High	Master Protein	Q99P25	Translin-associated factor X-interacting protein 1 OS=Mus musculus OX=10090 GN=Tsnaxip1 PE=1 SV=2	0	2.678	2	1	1	1	704	81.7	5.34	2.83	1	1
FALSE	High	Master Protein	Q8K4X7	1-acyl-sn-glycerol-3-phosphate acyltransferase delta OS=Mus musculus OX=10090 GN=Agpat4 PE=1 SV=1	0	2.67	2	1	1	1	378	43.8	8.38	1.87	1	1
FALSE	High	Master Protein	Q99L47	Hsc70-interacting protein OS=Mus musculus OX=10090 GN=St13 PE=1 SV=1	0	2.662	3	1	1	1	371	41.6	5.26	2.22	1	1
FALSE	High	Master Protein	Q8C255	Dipeptidase 2 OS=Mus musculus OX=10090 GN=Dpep2 PE=1 SV=1	0	2.65	2	1	1	1	478	52.6	7.08	2.3	1	1
FALSE	High	Master Protein	Q8CDL9	Coiled-coil domain-containing protein 87 OS=Mus musculus OX=10090 GN=Ccdc87 PE=1 SV=2	0	2.641	1	1	1	1	855	98.4	8.53	2.05	1	1
FALSE	High	Master Protein	P63094	Guanine nucleotide-binding protein G(s) subunit alpha isoforms short OS=Mus musculus OX=10090 GN=Gnas PE=1 SV=1	0	2.637	2	1	1	1	394	45.6	5.96	0	1	1
FALSE	High	Master Protein	P84751	Ig heavy chain Mem5 (Fragment) OS=Mus musculus OX=10090 PE=1 SV=1	0	2.613	4	1	1	1	237	25.3	7.87	1.98	1	1
FALSE	High	Master Protein	P62869	Elongin-B OS=Mus musculus OX=10090 GN=Elob PE=1 SV=1	0	2.597	13	2	2	2	118	13.2	5.01	3.48	2	1
FALSE	High	Master Protein	Q569Z5	Probable ATP-dependent RNA helicase DDX46 OS=Mus musculus OX=10090 GN=Ddx46 PE=1 SV=2	0	2.595	1	1	1	1	1032	117.4	9.26	0	1	1
FALSE	High	Master Protein	O35129	Prohibitin-2 OS=Mus musculus OX=10090 GN=Phb2 PE=1 SV=1	0	2.594	4	1	1	1	299	33.3	9.83	1.92	1	1
FALSE	High	Master Protein	Q3UW55	WAP four-disulfide core domain protein 6A OS=Mus musculus OX=10090 GN=Wfdc6a PE=2 SV=1	0	2.585	14	1	1	1	136	15.9	8.02	2.5	1	1
FALSE	High	Master Protein	Q99JX4	Eukaryotic translation initiation factor 3 subunit M OS=Mus musculus OX=10090 GN=Eif3m PE=1 SV=1	0	2.581	5	1	1	1	374	42.5	5.74	2.81	1	1
FALSE	High	Master Protein	Q99L04	Dehydrogenase/reductase SDR family member 1 OS=Mus musculus OX=10090 GN=Dhrs1 PE=1 SV=1	0	2.563	4	1	1	1	313	34	8.35	0	1	1
FALSE	High	Master Protein	Q7M756	Inactive serine protease 54 OS=Mus musculus OX=10090 GN=Prss54 PE=2 SV=1	0	2.557	2	1	1	1	383	42.7	8.22	2.25	1	1
FALSE	High	Master Protein	Q9DAN6	Gametocyte-specific factor 1 OS=Mus musculus OX=10090 GN=Gtsf1 PE=1 SV=1	0	2.556	5	1	1	1	167	19.1	6.4	1.87	1	1
FALSE	High	Master Protein	Q9WUA3	ATP-dependent 6-phosphofructokinase, platelet type OS=Mus musculus OX=10090 GN=Pfkp PE=1 SV=1	0	2.554	2	1	1	1	784	85.4	7.11	0	1	1
FALSE	High	Master Protein	O70318	Band 4.1-like protein 2 OS=Mus musculus OX=10090 GN=Epb41l2 PE=1 SV=2	0	2.546	3	2	2	1	988	109.9	5.43	1.7	2	1
FALSE	High	Master Protein	Q9DAM1	Leucine-rich repeat-containing protein 34 OS=Mus musculus OX=10090 GN=Lrrc34 PE=1 SV=1	0	2.543	6	1	1	1	415	46.6	6.84	3.61	1	1
FALSE	High	Master Protein	B9EJX3	Protein ATP6V1FNB OS=Mus musculus OX=10090 GN=ATp6v1fnb PE=2 SV=1	0	2.54	8	1	1	1	177	20.4	9.79	2.43	1	1
FALSE	High	Master Protein	Q91YR7	Pre-mRNA-processing factor 6 OS=Mus musculus OX=10090 GN=Prpf6 PE=1 SV=1	0	2.522	1	1	1	1	941	106.7	8.09	1.82	1	1
FALSE	High	Master Protein	Q9D666	SUN domain-containing protein 1 OS=Mus musculus OX=10090 GN=Sun1 PE=1 SV=2	0	2.522	1	1	1	1	913	101.9	6.81	2.15	1	1
FALSE	High	Master Protein	Q3TLI0	Trafficking protein particle complex subunit 10 OS=Mus musculus OX=10090 GN=Trappc10 PE=1 SV=2	0	2.515	1	2	2	2	1259	141.5	5.96	4.19	2	1
FALSE	High	Master Protein	P62892	60S ribosomal protein L39 OS=Mus musculus OX=10090 GN=Rpl39 PE=1 SV=2	0	2.503	20	1	1	1	51	6.4	12.56	3.48	1	1
FALSE	High	Master Protein	Q62448	Eukaryotic translation initiation factor 4 gamma 2 OS=Mus musculus OX=10090 GN=Eif4g2 PE=1 SV=2	0	2.478	1	1	1	1	906	102	7.14	2.5	1	1
FALSE	High	Master Protein	Q9D4B2	Tetratricopeptide repeat protein 25 OS=Mus musculus OX=10090 GN=Ttc25 PE=1 SV=3	0	2.478	1	1	1	1	624	71.5	6.65	0	1	1
FALSE	High	Master Protein	P61082	NEDD8-conjugating enzyme Ubc12 OS=Mus musculus OX=10090 GN=Ube2m PE=1 SV=1	0	2.463	9	2	2	2	183	20.9	7.69	1.63	2	1
FALSE	High	Master Protein	P62743	AP-2 complex subunit sigma OS=Mus musculus OX=10090 GN=Ap2s1 PE=1 SV=1	0	2.462	6	1	1	1	142	17	6.18	1.64	1	1
FALSE	High	Master Protein	Q61147	Ceruloplasmin OS=Mus musculus OX=10090 GN=Cp PE=1 SV=2	0	2.456	1	1	1	1	1061	121.1	5.85	2.5	1	1
FALSE	High	Master Protein	Q9WVJ2	26S proteasome non-ATPase regulatory subunit 13 OS=Mus musculus OX=10090 GN=Psmd13 PE=1 SV=1	0	2.446	5	1	1	1	376	42.8	5.71	0	1	1
FALSE	High	Master Protein	Q61598	Rab GDP dissociation inhibitor beta OS=Mus musculus OX=10090 GN=Gdi2 PE=1 SV=1	0	2.437	2	1	1	1	445	50.5	6.25	2.38	1	1
FALSE	High	Master Protein	E9Q3L2	Phosphatidylinositol 4-kinase alpha OS=Mus musculus OX=10090 GN=Pi4ka PE=1 SV=2	0	2.424	0	1	1	1	2105	236.9	7.06	2.01	1	1
FALSE	High	Master Protein	Q80U49	Centrosomal protein of 170 kDa protein B OS=Mus musculus OX=10090 GN=Cep170b PE=1 SV=2	0	2.417	1	1	1	1	1574	170.7	6.87	2.45	1	1
FALSE	High	Master Protein	Q8BGX7	DNA repair-scaffolding protein OS=Mus musculus OX=10090 GN=Spidr PE=2 SV=1	0.001	2.39	1	1	3	1	933	103.2	5.3	0	1	1
FALSE	High	Master Protein	Q8CGK3	Lon protease homolog, mitochondrial OS=Mus musculus OX=10090 GN=Lonp1 PE=1 SV=2	0.001	2.379	1	1	1	1	949	105.8	6.57	0	1	1
FALSE	High	Master Protein	Q99PV0	Pre-mRNA-processing-splicing factor 8 OS=Mus musculus OX=10090 GN=Prpf8 PE=1 SV=2	0.001	2.374	1	2	2	2	2335	273.4	8.84	1.75	2	1
FALSE	High	Master Protein	P01592	Immunoglobulin J chain OS=Mus musculus OX=10090 GN=Jchain PE=1 SV=4	0.001	2.367	9	1	1	1	159	18	4.89	1.88	1	1
FALSE	High	Master Protein	Q8C0M9	Isoaspartyl peptidase/L-asparaginase OS=Mus musculus OX=10090 GN=Asrgl1 PE=1 SV=1	0.001	2.364	4	1	1	1	326	33.9	7.65	2.2	1	1
FALSE	High	Master Protein	Q8K1N4	Spermatogenesis-associated serine-rich protein 2 OS=Mus musculus OX=10090 GN=Spats2 PE=1 SV=1	0.001	2.359	2	1	1	1	545	58.9	9	1.9	1	1
FALSE	High	Master Protein	Q62348	Translin OS=Mus musculus OX=10090 GN=Tsn PE=1 SV=1	0.001	2.358	7	1	1	1	228	26.2	6.44	1.77	1	1
FALSE	High	Master Protein	Q922D4	Serine/threonine-protein phosphatase 6 regulatory subunit 3 OS=Mus musculus OX=10090 GN=Ppp6r3 PE=1 SV=1	0.001	2.357	2	1	1	1	844	94.6	4.58	0	1	1
FALSE	High	Master Protein	P62320	Small nuclear ribonucleoprotein Sm D3 OS=Mus musculus OX=10090 GN=Snrpd3 PE=1 SV=1	0.001	2.346	7	1	1	1	126	13.9	10.32	1.75	1	1
FALSE	High	Master Protein	Q9CU65	Zinc finger MYM-type protein 2 OS=Mus musculus OX=10090 GN=Zmym2 PE=1 SV=3	0.001	2.337	1	1	1	1	1376	154.5	6.37	1.77	1	1
FALSE	High	Master Protein	Q8C761	Cytoplasmic dynein 2 intermediate chain 1 OS=Mus musculus OX=10090 GN=Dync2i1 PE=1 SV=1	0.001	2.326	2	1	1	1	999	115.3	7.24	2.12	1	1
FALSE	High	Master Protein	P67778	Prohibitin OS=Mus musculus OX=10090 GN=Phb PE=1 SV=1	0.001	2.325	4	1	1	1	272	29.8	5.76	2.09	1	1
FALSE	High	Master Protein	Q1EG27	Myosin-IIIb OS=Mus musculus OX=10090 GN=Myo3b PE=1 SV=2	0.001	2.314	1	1	1	1	1305	148	7.55	0	1	1
FALSE	High	Master Protein	P14602	Heat shock protein beta-1 OS=Mus musculus OX=10090 GN=Hspb1 PE=1 SV=3	0.001	2.296	5	1	1	1	209	23	6.55	1.87	1	1
FALSE	High	Master Protein	Q5U458	DnaJ homolog subfamily C member 11 OS=Mus musculus OX=10090 GN=Dnajc11 PE=1 SV=2	0.001	2.291	2	1	1	1	559	63.2	8.32	2.14	1	1
FALSE	High	Master Protein	Q8CJI4	Testis-specific H1 histone OS=Mus musculus OX=10090 GN=H1-7 PE=2 SV=2	0.001	2.259	3	1	1	1	398	44.4	11.74	2.58	1	1
FALSE	High	Master Protein	P46062	Signal-induced proliferation-associated protein 1 OS=Mus musculus OX=10090 GN=Sipa1 PE=1 SV=2	0.001	2.253	1	1	1	1	1037	112	6.35	2.73	1	1
FALSE	High	Master Protein	Q9Z204	Heterogeneous nuclear ribonucleoproteins C1/C2 OS=Mus musculus OX=10090 GN=Hnrnpc PE=1 SV=1	0.001	2.196	4	1	1	1	313	34.4	5.05	2.18	1	1
FALSE	High	Master Protein	P70206	Plexin-A1 OS=Mus musculus OX=10090 GN=Plxna1 PE=1 SV=1	0.001	2.184	0	1	2	1	1894	211	6.9	4.68	1	1
FALSE	High	Master Protein	Q91WK2	Eukaryotic translation initiation factor 3 subunit H OS=Mus musculus OX=10090 GN=Eif3h PE=1 SV=1	0.001	2.178	3	1	1	1	352	39.8	6.67	1.86	1	1
FALSE	High	Master Protein	Q8CH09	SURP and G-patch domain-containing protein 2 OS=Mus musculus OX=10090 GN=Sugp2 PE=1 SV=2	0.001	2.175	1	1	1	1	1067	118	8.31	3	1	1
FALSE	High	Master Protein	P33173	Kinesin-like protein KIF1A OS=Mus musculus OX=10090 GN=Kif1a PE=1 SV=2	0.001	2.172	1	1	1	1	1695	191.6	6.2	1.64	1	1
FALSE	High	Master Protein	P01638	Ig kappa chain V-V region L6 (Fragment) OS=Mus musculus OX=10090 PE=4 SV=1	0.001	2.17	16	1	1	1	115	13	7.81	0	1	1
FALSE	High	Master Protein	O09035	Diazepam-binding inhibitor-like 5 OS=Mus musculus OX=10090 GN=Dbil5 PE=1 SV=1	0.001	2.15	21	1	1	1	87	9.9	8.57	0	1	1
FALSE	High	Master Protein	Q8CDR2	Radial spoke head protein 6 homolog A OS=Mus musculus OX=10090 GN=Rsph6a PE=1 SV=1	0.001	2.127	1	1	1	1	708	80.2	4.37	0	1	1
FALSE	High	Master Protein	Q9DAD0	Protein C1orf194 homolog OS=Mus musculus OX=10090 PE=1 SV=1	0.001	2.11	5	1	1	1	168	18.9	9	0	1	1
FALSE	High	Master Protein	Q9JMC3	DnaJ homolog subfamily A member 4 OS=Mus musculus OX=10090 GN=Dnaja4 PE=1 SV=1	0.001	2.108	3	1	1	1	397	44.9	7.58	0	1	1
FALSE	High	Master Protein	Q8BJ71	Nuclear pore complex protein Nup93 OS=Mus musculus OX=10090 GN=Nup93 PE=1 SV=1	0.001	2.108	1	1	1	1	819	93.2	5.72	0	1	1
FALSE	High	Master Protein	Q8BTV2	Cleavage and polyadenylation specificity factor subunit 7 OS=Mus musculus OX=10090 GN=Cpsf7 PE=1 SV=2	0.001	2.107	2	1	1	1	471	52	8	1.94	1	1
FALSE	High	Master Protein	Q9EP69	Phosphatidylinositol-3-phosphatase SAC1 OS=Mus musculus OX=10090 GN=Sacm1l PE=1 SV=1	0.001	2.101	2	1	1	1	587	66.9	7.3	0	1	1
FALSE	High	Master Protein	Q149C2	TRAF3-interacting protein 1 OS=Mus musculus OX=10090 GN=Traf3ip1 PE=1 SV=2	0.001	2.084	2	1	1	1	625	71	8.38	2.16	1	1
FALSE	High	Master Protein	Q9JJ78	Lymphokine-activated killer T-cell-originated protein kinase OS=Mus musculus OX=10090 GN=Pbk PE=1 SV=1	0.001	2.081	5	1	1	1	330	36.7	5.12	2.25	1	1
FALSE	High	Master Protein	Q8R5A6	TBC1 domain family member 22A OS=Mus musculus OX=10090 GN=Tbc1d22a PE=1 SV=3	0.001	2.08	3	1	1	1	516	59.3	6.46	0	1	1
FALSE	High	Master Protein	Q61646	Haptoglobin OS=Mus musculus OX=10090 GN=Hp PE=1 SV=1	0.001	2.054	3	1	1	1	347	38.7	6.29	2.19	1	1
FALSE	High	Master Protein	Q6PCQ0	IQ domain-containing protein E OS=Mus musculus OX=10090 GN=Iqce PE=1 SV=1	0.001	2.047	2	1	1	1	778	86.3	7.18	2.47	1	1
FALSE	High	Master Protein	Q9DAC0	CKLF-like MARVEL transmembrane domain-containing protein 2B OS=Mus musculus OX=10090 GN=Cmtm2b PE=2 SV=1	0.001	2.02	4	1	1	1	210	24.4	9.54	2.38	1	1
FALSE	High	Master Protein	Q8C0L0	Thioredoxin-related transmembrane protein 4 OS=Mus musculus OX=10090 GN=Tmx4 PE=1 SV=2	0.001	1.984	4	1	1	1	335	37.1	4.37	2.3	1	1
FALSE	High	Master Protein	E9Q9W4	Long-chain fatty acid transport protein 6 OS=Mus musculus OX=10090 GN=Slc27a6 PE=1 SV=1	0.001	1.982	1	1	1	1	619	70.1	7.72	1.61	1	1
FALSE	High	Master Protein	Q8VEE4	Replication protein A 70 kDa DNA-binding subunit OS=Mus musculus OX=10090 GN=Rpa1 PE=1 SV=1	0.001	1.965	2	1	1	1	623	69	7.91	1.64	1	1
FALSE	High	Master Protein	O55013	Trafficking protein particle complex subunit 3 OS=Mus musculus OX=10090 GN=Trappc3 PE=1 SV=1	0.001	1.935	11	2	2	2	180	20.3	4.96	2.77	2	1
FALSE	High	Master Protein	Q99JF8	PC4 and SFRS1-interacting protein OS=Mus musculus OX=10090 GN=Psip1 PE=1 SV=1	0.002	1.921	2	1	2	1	528	59.7	9.13	2.42	1	1
FALSE	High	Master Protein	O09117	Synaptophysin-like protein 1 OS=Mus musculus OX=10090 GN=Sypl1 PE=1 SV=2	0.002	1.908	3	1	1	1	261	28.9	8.79	1.96	1	1
FALSE	High	Master Protein	P63037	DnaJ homolog subfamily A member 1 OS=Mus musculus OX=10090 GN=Dnaja1 PE=1 SV=1	0.002	1.903	5	1	1	1	397	44.8	7.08	2.07	1	1
FALSE	High	Master Protein	Q9EQQ2	Protein YIPF5 OS=Mus musculus OX=10090 GN=Yipf5 PE=1 SV=1	0.002	1.9	4	1	1	1	257	27.9	4.36	2.18	1	1
FALSE	High	Master Protein	P46662	Merlin OS=Mus musculus OX=10090 GN=Nf2 PE=1 SV=2	0.002	1.899	2	1	1	1	596	69.7	6.35	1.61	1	1
FALSE	High	Master Protein	Q8C5L3	CCR4-NOT transcription complex subunit 2 OS=Mus musculus OX=10090 GN=Cnot2 PE=1 SV=2	0.003	1.877	3	1	1	1	540	59.7	7.66	2.7	1	1
FALSE	High	Master Protein	Q8CDU5	EF-hand domain-containing family member B OS=Mus musculus OX=10090 GN=Efhb PE=1 SV=2	0.002	1.852	2	1	1	1	853	95.7	7.96	2.6	1	1
FALSE	High	Master Protein	P01807	Ig heavy chain V region X44 OS=Mus musculus OX=10090 PE=1 SV=1	0.002	1.846	6	1	2	1	119	13.2	7.94	0	1	1
FALSE	High	Master Protein	Q91YR1	Twinfilin-1 OS=Mus musculus OX=10090 GN=Twf1 PE=1 SV=2	0.002	1.845	3	1	1	1	350	40.1	6.67	2.14	1	1
FALSE	High	Master Protein	Q8JZQ9	Eukaryotic translation initiation factor 3 subunit B OS=Mus musculus OX=10090 GN=Eif3b PE=1 SV=1	0.002	1.843	1	1	1	1	803	91.3	5.02	0	1	1
FALSE	High	Master Protein	Q3ULJ0	Glycerol-3-phosphate dehydrogenase 1-like protein OS=Mus musculus OX=10090 GN=Gpd1l PE=1 SV=2	0.002	1.841	4	1	1	1	351	38.2	6.77	0	1	1
FALSE	High	Master Protein	Q6ZQH8	Nucleoporin NUP188 OS=Mus musculus OX=10090 GN=Nup188 PE=1 SV=2	0.002	1.832	1	1	1	1	1759	196.6	7.01	0	1	1
FALSE	High	Master Protein	Q91VS7	Microsomal glutathione S-transferase 1 OS=Mus musculus OX=10090 GN=Mgst1 PE=1 SV=3	0.002	1.818	8	1	1	1	155	17.5	9.66	0	1	1
FALSE	High	Master Protein	Q3UTZ3	Microtubule-associated protein 11 OS=Mus musculus OX=10090 GN=MAP11 PE=1 SV=1	0.002	1.799	1	1	1	1	580	62.7	8.68	2.37	1	1
FALSE	High	Master Protein	O54774	AP-3 complex subunit delta-1 OS=Mus musculus OX=10090 GN=Ap3d1 PE=1 SV=1	0.002	1.789	2	1	1	1	1199	135	7.37	0	1	1
FALSE	High	Master Protein	P24547	Inosine-5'-monophosphate dehydrogenase 2 OS=Mus musculus OX=10090 GN=Impdh2 PE=1 SV=2	0.002	1.781	2	1	1	1	514	55.8	7.28	2.05	1	1
FALSE	High	Master Protein	Q9D4R2	Alpha-1,3-mannosyl-glycoprotein 4-beta-N-acetylglucosaminyltransferase-like protein MGAT4D OS=Mus musculus OX=10090 GN=Mgat4d PE=1 SV=2	0.003	1.756	2	1	1	1	373	43.3	9.47	0	1	1
FALSE	High	Master Protein	Q80ZE5	Membrane progestin receptor beta OS=Mus musculus OX=10090 GN=Paqr8 PE=2 SV=2	0.003	1.748	4	1	1	1	354	40.4	8.15	0	1	1
FALSE	High	Master Protein	Q8CI11	Guanine nucleotide-binding protein-like 3 OS=Mus musculus OX=10090 GN=Gnl3 PE=1 SV=2	0.003	1.74	3	1	1	1	538	60.7	9.11	1.71	1	1
FALSE	High	Master Protein	Q60714	Long-chain fatty acid transport protein 1 OS=Mus musculus OX=10090 GN=Slc27a1 PE=1 SV=1	0.003	1.738	1	1	2	1	646	71.2	8.38	1.61	1	1
FALSE	High	Master Protein	Q01149	Collagen alpha-2(I) chain OS=Mus musculus OX=10090 GN=Col1a2 PE=1 SV=2	0.003	1.729	1	1	1	1	1372	129.5	9.19	2.66	1	1
FALSE	High	Master Protein	Q9Z188	Dual specificity tyrosine-phosphorylation-regulated kinase 1B OS=Mus musculus OX=10090 GN=Dyrk1b PE=1 SV=3	0.003	1.721	1	1	1	1	629	69.1	9.09	2.35	1	1
FALSE	High	Master Protein	P80314	T-complex protein 1 subunit beta OS=Mus musculus OX=10090 GN=Cct2 PE=1 SV=4	0.003	1.718	1	1	3	1	535	57.4	6.4	4.15	1	1
FALSE	High	Master Protein	Q9DA80	Radial spoke head protein 3 homolog B OS=Mus musculus OX=10090 GN=Rsph3b PE=2 SV=1	0.003	1.715	3	1	1	1	389	45.1	6.1	0	1	1
FALSE	High	Master Protein	P63323	40S ribosomal protein S12 OS=Mus musculus OX=10090 GN=Rps12 PE=1 SV=2	0.003	1.707	8	1	1	1	132	14.5	7.24	2.05	1	1
FALSE	High	Master Protein	Q8K1J6	CCA tRNA nucleotidyltransferase 1, mitochondrial OS=Mus musculus OX=10090 GN=Trnt1 PE=1 SV=1	0.003	1.694	2	1	1	1	434	49.9	8.56	0	1	1
FALSE	High	Master Protein	Q9JKC8	AP-3 complex subunit mu-1 OS=Mus musculus OX=10090 GN=Ap3m1 PE=1 SV=1	0.003	1.694	3	1	1	1	418	46.9	6.93	0	1	1
FALSE	High	Master Protein	Q99J09	Methylosome protein 50 OS=Mus musculus OX=10090 GN=Wdr77 PE=1 SV=1	0.003	1.679	2	1	1	1	342	36.9	5.27	0	1	1
FALSE	High	Master Protein	P47915	60S ribosomal protein L29 OS=Mus musculus OX=10090 GN=Rpl29 PE=1 SV=2	0.003	1.67	5	1	1	1	160	17.6	11.84	2.57	1	1
FALSE	High	Master Protein	P48794	Hyaluronidase PH-20 OS=Mus musculus OX=10090 GN=Spam1 PE=1 SV=2	0.003	1.638	2	1	1	1	512	58.5	8.13	0	1	1
FALSE	High	Master Protein	P59325	Eukaryotic translation initiation factor 5 OS=Mus musculus OX=10090 GN=Eif5 PE=1 SV=1	0.003	1.638	2	1	1	1	429	48.9	5.52	0	1	1
FALSE	High	Master Protein	Q9CWF6	Bardet-Biedl syndrome 2 protein homolog OS=Mus musculus OX=10090 GN=Bbs2 PE=1 SV=1	0.003	1.636	1	1	1	1	721	79.9	5.86	1.83	1	1
FALSE	High	Master Protein	P27641	X-ray repair cross-complementing protein 5 OS=Mus musculus OX=10090 GN=Xrcc5 PE=1 SV=4	0.003	1.625	1	1	1	1	732	83	5.16	1.66	1	1
FALSE	High	Master Protein	Q99MH5	Nucleoside diphosphate kinase homolog 5 OS=Mus musculus OX=10090 GN=Nme5 PE=1 SV=2	0.003	1.622	9	1	1	1	211	24	6.05	2.76	1	1
FALSE	High	Master Protein	Q8K212	Phosphofurin acidic cluster sorting protein 1 OS=Mus musculus OX=10090 GN=Pacs1 PE=1 SV=2	0.003	1.618	1	1	1	1	961	104.8	7.74	2.14	1	1
FALSE	High	Master Protein	Q07456	Protein AMBP OS=Mus musculus OX=10090 GN=Ambp PE=1 SV=2	0.003	1.613	3	1	1	1	349	39	6.32	2.16	1	1
FALSE	High	Master Protein	Q7TPV4	Myb-binding protein 1A OS=Mus musculus OX=10090 GN=Mybbp1a PE=1 SV=2	0.003	1.597	1	1	1	1	1344	151.9	8.95	1.77	1	1
FALSE	High	Master Protein	Q3THK7	GMP synthase [glutamine-hydrolyzing] OS=Mus musculus OX=10090 GN=Gmps PE=1 SV=2	0.003	1.596	2	1	1	1	693	76.7	6.73	2.03	1	1
FALSE	High	Master Protein	P16045	Galectin-1 OS=Mus musculus OX=10090 GN=Lgals1 PE=1 SV=3	0.004	1.59	6	1	1	1	135	14.9	5.49	1.78	1	1
FALSE	High	Master Protein	Q9JMB0	G kinase-anchoring protein 1 OS=Mus musculus OX=10090 GN=Gkap1 PE=1 SV=1	0.004	1.575	2	1	1	1	366	41.7	8.82	2.28	1	1
FALSE	High	Master Protein	Q3TUH1	Phosphatidate cytidylyltransferase, mitochondrial OS=Mus musculus OX=10090 GN=Tamm41 PE=1 SV=2	0.004	1.57	3	1	1	1	337	37.8	8.98	1.75	1	1
FALSE	High	Master Protein	P15105	Glutamine synthetase OS=Mus musculus OX=10090 GN=Glul PE=1 SV=6	0.004	1.559	2	1	1	1	373	42.1	7.08	0	1	1
FALSE	High	Master Protein	Q8C262	Interferon-inducible GTPase 5 OS=Mus musculus OX=10090 GN=Irgc PE=1 SV=1	0.004	1.557	2	1	1	1	412	45.1	9.58	2.13	1	1
FALSE	High	Master Protein	P15920	V-type proton ATPase 116 kDa subunit a2 OS=Mus musculus OX=10090 GN=Atp6v0a2 PE=1 SV=2	0.004	1.554	2	1	1	1	856	98.1	6.64	0	1	1
FALSE	High	Master Protein	P17918	Proliferating cell nuclear antigen OS=Mus musculus OX=10090 GN=Pcna PE=1 SV=2	0.004	1.549	5	1	1	1	261	28.8	4.77	1.9	1	1
FALSE	High	Master Protein	Q9QZQ1	Afadin OS=Mus musculus OX=10090 GN=Afdn PE=1 SV=3	0.004	1.546	1	1	1	1	1820	206.4	6.32	0	1	1
FALSE	High	Master Protein	O35593	26S proteasome non-ATPase regulatory subunit 14 OS=Mus musculus OX=10090 GN=Psmd14 PE=1 SV=2	0.004	1.542	2	1	1	1	310	34.6	6.52	0	1	1
FALSE	High	Master Protein	Q91W39	Nuclear receptor coactivator 5 OS=Mus musculus OX=10090 GN=Ncoa5 PE=1 SV=1	0.004	1.541	1	1	1	1	579	65.3	9.82	0	1	1
FALSE	High	Master Protein	B9EJR8	Dynein assembly factor 5, axonemal OS=Mus musculus OX=10090 GN=Dnaaf5 PE=1 SV=1	0.004	1.537	1	1	1	1	853	93.8	6.15	0	1	1
FALSE	High	Master Protein	Q60996	Serine/threonine-protein phosphatase 2A 56 kDa regulatory subunit gamma isoform OS=Mus musculus OX=10090 GN=Ppp2r5c PE=1 SV=2	0.004	1.503	2	1	1	1	524	60.8	6.64	0	1	1
FALSE	High	Master Protein	Q9ET30	Transmembrane 9 superfamily member 3 OS=Mus musculus OX=10090 GN=Tm9sf3 PE=1 SV=1	0.004	1.493	2	1	1	1	587	67.5	7.21	2.4	1	1
FALSE	High	Master Protein	P01723	Ig lambda-1 chain V region OS=Mus musculus OX=10090 PE=1 SV=2	0.004	1.491	8	1	1	1	117	12.2	5.21	0	1	1
FALSE	High	Master Protein	Q5DTI8	Extended synaptotagmin-3 OS=Mus musculus OX=10090 GN=Esyt3 PE=2 SV=2	0.005	1.475	1	1	1	1	891	100	8.59	0	1	1
FALSE	High	Master Protein	P60334	Cysteine dioxygenase type 1 OS=Mus musculus OX=10090 GN=Cdo1 PE=1 SV=1	0.005	1.464	4	1	1	1	200	23	6.46	0	1	1
FALSE	High	Master Protein	A8C756	Thyroid adenoma-associated protein homolog OS=Mus musculus OX=10090 GN=Thada PE=1 SV=1	0.005	1.46	1	1	1	1	1938	217.2	6.25	1.63	1	1
FALSE	High	Master Protein	P36916	Guanine nucleotide-binding protein-like 1 OS=Mus musculus OX=10090 GN=Gnl1 PE=1 SV=4	0.005	1.454	1	1	1	1	607	68.7	5.68	0	1	1
FALSE	High	Master Protein	P21619	Lamin-B2 OS=Mus musculus OX=10090 GN=Lmnb2 PE=1 SV=2	0.005	1.446	1	1	1	1	596	67.3	5.5	0	1	1
FALSE	High	Master Protein	P14206	40S ribosomal protein SA OS=Mus musculus OX=10090 GN=Rpsa PE=1 SV=4	0.005	1.444	3	1	1	1	295	32.8	4.87	2.14	1	1
FALSE	High	Master Protein	P84244	Histone H3.3 OS=Mus musculus OX=10090 GN=H3-3a PE=1 SV=2	0.005	1.442	5	1	1	1	136	15.3	11.27	2.43	1	1
FALSE	High	Master Protein	Q9QX11	Cytohesin-1 OS=Mus musculus OX=10090 GN=Cyth1 PE=1 SV=2	0.005	1.435	3	1	1	1	398	46.2	5.63	1.83	1	1
FALSE	High	Master Protein	Q91Z31	Polypyrimidine tract-binding protein 2 OS=Mus musculus OX=10090 GN=Ptbp2 PE=1 SV=2	0.005	1.425	1	1	1	1	531	57.5	8.66	0	1	1
FALSE	High	Master Protein	Q9CY62	E3 ubiquitin-protein ligase RNF181 OS=Mus musculus OX=10090 GN=Rnf181 PE=1 SV=1	0.005	1.423	5	1	1	1	165	19.1	6.04	0	1	1
FALSE	High	Master Protein	Q8K592	Anti-Muellerian hormone type-2 receptor OS=Mus musculus OX=10090 GN=Amhr2 PE=1 SV=2	0.006	1.417	2	1	1	1	568	61.2	5.43	0	1	1
FALSE	High	Master Protein	Q9DB16	Calcium-binding protein 39-like OS=Mus musculus OX=10090 GN=Cab39l PE=1 SV=3	0.006	1.406	3	1	1	1	337	39.1	8.31	0	1	1
FALSE	High	Master Protein	Q9WV02	RNA-binding motif protein, X chromosome OS=Mus musculus OX=10090 GN=Rbmx PE=1 SV=1	0.006	1.406	2	1	1	1	391	42.3	10.05	1.73	1	1
FALSE	High	Master Protein	P97820	Mitogen-activated protein kinase kinase kinase kinase 4 OS=Mus musculus OX=10090 GN=Map4k4 PE=1 SV=1	0.006	1.4	1	1	2	1	1233	140.5	7.47	1.86	1	1
FALSE	High	Master Protein	Q7TSI3	Serine/threonine-protein phosphatase 6 regulatory subunit 1 OS=Mus musculus OX=10090 GN=Ppp6r1 PE=1 SV=1	0.006	1.398	1	1	1	1	856	94.5	4.64	2.14	1	1
FALSE	High	Master Protein	Q61753	D-3-phosphoglycerate dehydrogenase OS=Mus musculus OX=10090 GN=Phgdh PE=1 SV=3	0.007	1.38	2	1	1	1	533	56.5	6.54	1.97	1	1
FALSE	High	Master Protein	Q9D9D8	Dual specificity phosphatase 21 OS=Mus musculus OX=10090 GN=Dusp21 PE=1 SV=1	0.007	1.378	8	1	1	1	189	21.5	6.4	1.71	1	1
FALSE	High	Master Protein	Q8CF31	Uncharacterized protein C11orf94 homolog OS=Mus musculus OX=10090 PE=3 SV=1	0.007	1.378	12	1	1	1	99	11.1	9.17	0	1	1
FALSE	High	Master Protein	P18760	Cofilin-1 OS=Mus musculus OX=10090 GN=Cfl1 PE=1 SV=3	0.008	1.361	8	1	1	1	166	18.5	8.09	1.82	1	1
FALSE	High	Master Protein	Q9QZ49	UBX domain-containing protein 8 OS=Mus musculus OX=10090 GN=Ubxn8 PE=1 SV=1	0.008	1.351	3	1	1	1	277	31.5	8.37	2.18	1	1
FALSE	High	Master Protein	B2RUI1	Zinc finger protein 551 OS=Mus musculus OX=10090 GN=Znf551 PE=2 SV=2	0.008	1.341	1	1	1	1	696	79.7	8.05	0	1	1
FALSE	High	Master Protein	O70311	Glycylpeptide N-tetradecanoyltransferase 2 OS=Mus musculus OX=10090 GN=Nmt2 PE=1 SV=1	0.008	1.322	2	1	1	1	529	60.4	7.8	0	1	1
FALSE	High	Master Protein	A2AKX3	Probable helicase senataxin OS=Mus musculus OX=10090 GN=Setx PE=1 SV=1	0.008	1.308	0	1	1	1	2646	297.4	6.83	0	1	1
FALSE	High	Master Protein	Q9WTX2	Interferon-inducible double-stranded RNA-dependent protein kinase activator A OS=Mus musculus OX=10090 GN=Prkra PE=1 SV=1	0.008	1.306	3	1	1	1	313	34.3	8.43	1.92	1	1
FALSE	High	Master Protein	P51655	Glypican-4 OS=Mus musculus OX=10090 GN=Gpc4 PE=1 SV=2	0.008	1.302	3	1	1	1	557	62.5	6.33	0	1	1
FALSE	High	Master Protein	P50518	V-type proton ATPase subunit E 1 OS=Mus musculus OX=10090 GN=Atp6v1e1 PE=1 SV=2	0.008	1.301	6	1	1	1	226	26.1	8.43	2.01	1	1
FALSE	High	Master Protein	Q6DFV8	von Willebrand factor D and EGF domain-containing protein OS=Mus musculus OX=10090 GN=Vwde PE=2 SV=2	0.008	1.299	2	1	1	1	926	103.7	5.49	0	1	1
FALSE	High	Master Protein	Q8R5L3	Vam6/Vps39-like protein OS=Mus musculus OX=10090 GN=Vps39 PE=1 SV=1	0.008	1.28	1	1	1	1	886	101.6	6.99	1.61	1	1
FALSE	High	Master Protein	Q8BW56	Glycosyltransferase-like domain-containing protein 1 OS=Mus musculus OX=10090 GN=Gtdc1 PE=2 SV=2	0.008	1.262	2	1	1	1	445	51	7.53	2.19	1	1
FALSE	High	Master Protein	Q6ZQ06	Centrosomal protein of 162 kDa OS=Mus musculus OX=10090 GN=Cep162 PE=1 SV=2	0.008	1.251	1	1	6	1	1403	160.8	5.53	14.43	1	1
FALSE	High	Master Protein	Q91XE8	Transmembrane protein 205 OS=Mus musculus OX=10090 GN=Tmem205 PE=1 SV=1	0.008	1.244	9	1	1	1	189	21.2	9.42	1.89	1	1
FALSE	High	Master Protein	O35326	Serine/arginine-rich splicing factor 5 OS=Mus musculus OX=10090 GN=Srsf5 PE=1 SV=2	0.008	1.222	3	1	1	1	269	30.9	11.56	1.76	1	1
FALSE	High	Master Protein	Q8K450	Sperm-associated antigen 16 protein OS=Mus musculus OX=10090 GN=Spag16 PE=1 SV=1	0.01	1.216	2	1	1	1	639	71.4	6.09	2.31	1	1
FALSE	High	Master Protein	Q9D2G2	Dihydrolipoyllysine-residue succinyltransferase component of 2-oxoglutarate dehydrogenase complex, mitochondrial OS=Mus musculus OX=10090 GN=Dlst PE=1 SV=1	0.01	1.214	2	1	1	1	454	49	8.95	2.2	1	1
FALSE	High	Master Protein	O35864	COP9 signalosome complex subunit 5 OS=Mus musculus OX=10090 GN=Cops5 PE=1 SV=3	0.01	1.214	2	1	1	1	334	37.5	6.54	1.78	1	1
FALSE	Medium	Master Protein	Q505D1	Serine/threonine-protein phosphatase 6 regulatory ankyrin repeat subunit A OS=Mus musculus OX=10090 GN=Ankrd28 PE=1 SV=1	0.011	1.21	1	1	1	1	1053	112.8	6.27	2.07	1	1
FALSE	Medium	Master Protein	Q9CR57	60S ribosomal protein L14 OS=Mus musculus OX=10090 GN=Rpl14 PE=1 SV=3	0.012	1.204	4	1	1	1	217	23.5	11.02	0	1	1
FALSE	Medium	Master Protein	Q61733	28S ribosomal protein S31, mitochondrial OS=Mus musculus OX=10090 GN=Mrps31 PE=1 SV=1	0.013	1.186	2	1	1	1	384	43.9	8.51	0	1	1
FALSE	Medium	Master Protein	Q9R171	Cerebellin-1 OS=Mus musculus OX=10090 GN=Cbln1 PE=1 SV=1	0.013	1.185	4	1	1	1	193	21.1	7.28	2.18	1	1
FALSE	Medium	Master Protein	P15864	Histone H1.2 OS=Mus musculus OX=10090 GN=H1-2 PE=1 SV=2	0.013	1.185	6	1	1	1	212	21.3	11	0	1	1
FALSE	Medium	Master Protein	Q9CQ37	Ubiquitin-conjugating enzyme E2 T OS=Mus musculus OX=10090 GN=Ube2t PE=1 SV=1	0.013	1.178	3	1	1	1	204	23	7.97	1.67	1	1
FALSE	Medium	Master Protein	Q8VHI7	Dynein regulatory complex subunit 2 OS=Mus musculus OX=10090 GN=Ccdc65 PE=1 SV=1	0.014	1.159	2	1	1	1	493	58.1	6.98	0	1	1
FALSE	Medium	Master Protein	Q91VN6	Probable ATP-dependent RNA helicase DDX41 OS=Mus musculus OX=10090 GN=Ddx41 PE=1 SV=2	0.014	1.159	1	1	1	1	622	69.8	6.7	0	1	1
FALSE	Medium	Master Protein	Q6IME9	Keratin, type II cytoskeletal 72 OS=Mus musculus OX=10090 GN=Krt72 PE=3 SV=1	0.014	1.158	2	1	1	1	520	56.7	7.4	0	1	1
FALSE	Medium	Master Protein	P97379	Ras GTPase-activating protein-binding protein 2 OS=Mus musculus OX=10090 GN=G3bp2 PE=1 SV=2	0.014	1.157	2	1	1	1	482	54.1	5.62	2.08	1	1
FALSE	Medium	Master Protein	Q8BVE3	V-type proton ATPase subunit H OS=Mus musculus OX=10090 GN=Atp6v1h PE=1 SV=1	0.014	1.153	4	1	1	1	483	55.8	6.61	0	1	1
FALSE	Medium	Master Protein	P03976	Ig kappa chain V-II region 17S29.1 OS=Mus musculus OX=10090 PE=1 SV=1	0.013	1.144	12	1	1	1	113	12.4	7.99	2.06	1	1
FALSE	Medium	Master Protein	P70372	ELAV-like protein 1 OS=Mus musculus OX=10090 GN=Elavl1 PE=1 SV=2	0.013	1.142	2	1	1	1	326	36.1	9.04	2.16	1	1
FALSE	Medium	Master Protein	Q8BRF7	Sec1 family domain-containing protein 1 OS=Mus musculus OX=10090 GN=Scfd1 PE=1 SV=1	0.013	1.141	3	1	1	1	639	72.3	6.38	1.97	1	1
FALSE	Medium	Master Protein	Q9EQJ9	Membrane-associated guanylate kinase, WW and PDZ domain-containing protein 3 OS=Mus musculus OX=10090 GN=Magi3 PE=1 SV=2	0.014	1.132	0	1	1	1	1476	161.6	8.05	1.8	1	1
FALSE	Medium	Master Protein	Q05512	Serine/threonine-protein kinase MARK2 OS=Mus musculus OX=10090 GN=Mark2 PE=1 SV=3	0.014	1.125	3	1	1	1	776	86.3	9.67	0	1	1
FALSE	Medium	Master Protein	P83882	60S ribosomal protein L36a OS=Mus musculus OX=10090 GN=Rpl36a PE=3 SV=2	0.014	1.125	8	1	1	1	106	12.4	10.58	1.99	1	1
FALSE	Medium	Master Protein	A2AL36	Centriolin OS=Mus musculus OX=10090 GN=Cntrl PE=1 SV=2	0.014	1.119	1	1	1	1	2334	268.7	5.52	0	1	1
FALSE	Medium	Master Protein	Q8BSF4	Phosphatidylserine decarboxylase proenzyme, mitochondrial OS=Mus musculus OX=10090 GN=Pisd PE=2 SV=1	0.015	1.112	2	1	1	1	406	45.9	9.57	0	1	1
FALSE	Medium	Master Protein	Q9WVD4	H(+)/Cl(-) exchange transporter 5 OS=Mus musculus OX=10090 GN=Clcn5 PE=1 SV=2	0.015	1.111	1	1	1	1	816	90.6	6.54	1.78	1	1
FALSE	Medium	Master Protein	Q8BY87	Ubiquitin carboxyl-terminal hydrolase 47 OS=Mus musculus OX=10090 GN=Usp47 PE=1 SV=2	0.015	1.11	1	1	1	1	1376	157.4	5.11	0	1	1
FALSE	Medium	Master Protein	Q9CUU3	Synaptonemal complex protein 2 OS=Mus musculus OX=10090 GN=Sycp2 PE=1 SV=2	0.015	1.104	0	1	1	1	1500	172	7.93	1.79	1	1
FALSE	Medium	Master Protein	O35083	1-acyl-sn-glycerol-3-phosphate acyltransferase alpha OS=Mus musculus OX=10090 GN=Agpat1 PE=1 SV=1	0.016	1.093	3	1	1	1	285	31.7	9.14	1.86	1	1
FALSE	Medium	Master Protein	Q8BJY1	26S proteasome non-ATPase regulatory subunit 5 OS=Mus musculus OX=10090 GN=Psmd5 PE=1 SV=4	0.016	1.088	1	1	1	1	504	55.9	5.21	1.64	1	1
FALSE	Medium	Master Protein	Q61333	Tumor necrosis factor alpha-induced protein 2 OS=Mus musculus OX=10090 GN=Tnfaip2 PE=1 SV=2	0.016	1.075	1	1	1	1	691	78.1	6.07	0	1	1
FALSE	Medium	Master Protein	Q6IMH0	Testis, prostate and placenta-expressed protein OS=Mus musculus OX=10090 GN=Tepp PE=2 SV=1	0.017	1.07	5	1	1	1	216	24.9	8.87	2.05	1	1
FALSE	Medium	Master Protein	Q80TV8	CLIP-associating protein 1 OS=Mus musculus OX=10090 GN=Clasp1 PE=1 SV=2	0.017	1.054	0	1	1	1	1535	169.1	9.03	1.74	1	1
FALSE	Medium	Master Protein	E9Q743	Cilia- and flagella-associated protein 251 OS=Mus musculus OX=10090 GN=Cfap251 PE=1 SV=1	0.017	1.05	0	1	1	1	1299	148.5	4.59	0	1	1
FALSE	Medium	Master Protein	Q63844	Mitogen-activated protein kinase 3 OS=Mus musculus OX=10090 GN=Mapk3 PE=1 SV=5	0.017	1.046	2	1	1	1	380	43	6.61	1.67	1	1
FALSE	Medium	Master Protein	Q9Z210	Peroxisomal membrane protein 11B OS=Mus musculus OX=10090 GN=Pex11b PE=1 SV=1	0.017	1.045	5	1	1	1	259	28.7	9.95	1.66	1	1
FALSE	Medium	Master Protein	Q9DBH0	NEDD4-like E3 ubiquitin-protein ligase WWP2 OS=Mus musculus OX=10090 GN=Wwp2 PE=1 SV=1	0.017	1.043	1	1	1	1	870	98.7	7.11	0	1	1
FALSE	Medium	Master Protein	Q9EPU4	Cleavage and polyadenylation specificity factor subunit 1 OS=Mus musculus OX=10090 GN=Cpsf1 PE=1 SV=1	0.018	1.011	1	1	1	1	1441	160.7	6.39	0	1	1
FALSE	Medium	Master Protein	Q6P6L0	Filamin A-interacting protein 1-like OS=Mus musculus OX=10090 GN=Filip1l PE=1 SV=2	0.018	1.011	1	1	1	1	1131	129.7	6.37	1.74	1	1
FALSE	Medium	Master Protein	P47758	Signal recognition particle receptor subunit beta OS=Mus musculus OX=10090 GN=Srprb PE=1 SV=1	0.018	1.01	2	1	1	1	269	29.6	9.28	1.75	1	1
FALSE	Medium	Master Protein	Q8R550	SH3 domain-containing kinase-binding protein 1 OS=Mus musculus OX=10090 GN=Sh3kbp1 PE=1 SV=1	0.018	1.003	1	1	1	1	709	78.1	7.55	2.02	1	1
FALSE	Medium	Master Protein	Q8VE92	RNA-binding protein 4B OS=Mus musculus OX=10090 GN=Rbm4b PE=1 SV=1	0.018	1.003	2	1	1	1	357	40	6.74	0	1	1
FALSE	Medium	Master Protein	Q9QYJ3	DnaJ homolog subfamily B member 1 OS=Mus musculus OX=10090 GN=Dnajb1 PE=1 SV=3	0.018	1.003	2	1	1	1	340	38.1	8.63	0	1	1
FALSE	Medium	Master Protein	Q9EPV8	Ubiquitin-like protein 5 OS=Mus musculus OX=10090 GN=Ubl5 PE=1 SV=1	0.018	1.001	8	1	1	1	73	8.5	8.44	0	1	1
FALSE	Medium	Master Protein	Q7TNC4	Putative RNA-binding protein Luc7-like 2 OS=Mus musculus OX=10090 GN=Luc7l2 PE=1 SV=1	0.018	1.001	2	1	1	1	392	46.6	10.1	2.05	1	1
FALSE	Medium	Master Protein	O54794	Aquaporin-7 OS=Mus musculus OX=10090 GN=Aqp7 PE=1 SV=1	0.018	0.997	4	1	1	1	303	32.6	8.7	0	1	1
FALSE	Medium	Master Protein	Q922Q1	Mitochondrial amidoxime reducing component 2 OS=Mus musculus OX=10090 GN=Mtarc2 PE=1 SV=1	0.019	0.992	2	1	1	1	338	38.2	8.68	0	1	1
FALSE	Medium	Master Protein	Q91YH5	Atlastin-3 OS=Mus musculus OX=10090 GN=Atl3 PE=1 SV=1	0.021	0.99	1	1	1	1	541	60.5	6.1	0	1	1
FALSE	Medium	Master Protein	Q9R001	A disintegrin and metalloproteinase with thrombospondin motifs 5 OS=Mus musculus OX=10090 GN=Adamts5 PE=2 SV=2	0.021	0.988	1	1	2	1	930	101.8	8.72	1.64	1	1
FALSE	Medium	Master Protein	Q9JIB4	General transcription factor IIH subunit 2 OS=Mus musculus OX=10090 GN=Gtf2h2 PE=1 SV=1	0.022	0.986	2	1	1	1	396	44.7	6.83	0	1	1
FALSE	Medium	Master Protein	Q5SXY1	Cytospin-B OS=Mus musculus OX=10090 GN=Specc1 PE=1 SV=2	0.022	0.98	1	1	1	1	1067	118	6.64	0	1	1
FALSE	Medium	Master Protein	Q8VC88	Grancalcin OS=Mus musculus OX=10090 GN=Gca PE=1 SV=1	0.024	0.976	3	1	2	1	220	24.6	5.07	1.71	1	1
FALSE	Medium	Master Protein	Q8CEE6	PAS domain-containing serine/threonine-protein kinase OS=Mus musculus OX=10090 GN=Pask PE=1 SV=3	0.024	0.974	1	1	1	1	1383	151.2	5.07	2.32	1	1
FALSE	Medium	Master Protein	P19096	Fatty acid synthase OS=Mus musculus OX=10090 GN=Fasn PE=1 SV=2	0.024	0.969	0	1	1	1	2504	272.3	6.58	1.68	1	1
FALSE	Medium	Master Protein	Q60864	Stress-induced-phosphoprotein 1 OS=Mus musculus OX=10090 GN=Stip1 PE=1 SV=1	0.025	0.962	2	1	1	1	543	62.5	6.8	0	1	1
FALSE	Medium	Master Protein	Q8K448	ATP-binding cassette sub-family A member 5 OS=Mus musculus OX=10090 GN=Abca5 PE=1 SV=2	0.025	0.957	1	1	1	1	1642	185.8	7.2	0	1	1
FALSE	Medium	Master Protein	Q9CQC6	Basic leucine zipper and W2 domain-containing protein 1 OS=Mus musculus OX=10090 GN=Bzw1 PE=1 SV=1	0.029	0.935	1	1	1	1	419	48	5.92	0	1	1
FALSE	Medium	Master Protein	Q8BY71	Histone acetyltransferase type B catalytic subunit OS=Mus musculus OX=10090 GN=Hat1 PE=1 SV=1	0.029	0.931	1	1	1	1	416	49.2	6.33	0	1	1
FALSE	Medium	Master Protein	P12246	Serum amyloid P-component OS=Mus musculus OX=10090 GN=Apcs PE=1 SV=2	0.029	0.93	3	1	1	1	224	26.2	6.35	1.74	1	1
FALSE	Medium	Master Protein	Q9R112	Sulfide:quinone oxidoreductase, mitochondrial OS=Mus musculus OX=10090 GN=Sqor PE=1 SV=3	0.03	0.928	3	1	1	1	450	50.3	9.09	1.87	1	1
FALSE	Medium	Master Protein	Q8BGU5	Cyclin-Y OS=Mus musculus OX=10090 GN=Ccny PE=1 SV=1	0.03	0.921	2	1	1	1	341	39.4	7.2	0	1	1
FALSE	Medium	Master Protein	Q8BX17	Gem-associated protein 5 OS=Mus musculus OX=10090 GN=Gemin5 PE=1 SV=2	0.031	0.91	1	1	1	1	1502	166.5	6.71	2.25	1	1
FALSE	Medium	Master Protein	P01633	Ig kappa chain V19-17 OS=Mus musculus OX=10090 GN=Igk-V19-17 PE=1 SV=1	0.031	0.909	5	1	1	1	149	16.4	6.92	2.09	1	1
FALSE	Medium	Master Protein	P51863	V-type proton ATPase subunit d 1 OS=Mus musculus OX=10090 GN=Atp6v0d1 PE=1 SV=2	0.032	0.891	3	1	1	1	351	40.3	5	0	1	1
FALSE	Medium	Master Protein	Q8C570	mRNA export factor OS=Mus musculus OX=10090 GN=Rae1 PE=1 SV=1	0.032	0.884	2	1	1	1	368	40.9	7.83	1.63	1	1
FALSE	Medium	Master Protein	Q68FF6	ARF GTPase-activating protein GIT1 OS=Mus musculus OX=10090 GN=Git1 PE=1 SV=1	0.032	0.883	2	1	1	1	770	85.2	6.93	0	1	1
FALSE	Medium	Master Protein	Q9CX86	Heterogeneous nuclear ribonucleoprotein A0 OS=Mus musculus OX=10090 GN=Hnrnpa0 PE=1 SV=1	0.033	0.881	2	1	1	1	305	30.5	9.31	0	1	1
FALSE	Medium	Master Protein	Q6P9R2	Serine/threonine-protein kinase OSR1 OS=Mus musculus OX=10090 GN=Oxsr1 PE=1 SV=1	0.033	0.877	2	1	1	1	527	58.2	6.43	0	1	1
FALSE	Medium	Master Protein	P79621	MHC class II transactivator OS=Mus musculus OX=10090 GN=Ciita PE=2 SV=2	0.033	0.875	1	1	1	1	1155	127.4	5.64	0	1	1
FALSE	Medium	Master Protein	Q9CQP2	Trafficking protein particle complex subunit 2 OS=Mus musculus OX=10090 GN=Trappc2 PE=1 SV=1	0.033	0.869	5	1	1	1	140	16.4	6.52	1.65	1	1

## Sheet: WT-S100PBP IP
Checked	Protein FDR Confidence: Combined	Master	Accession	Description	Exp. q-value: Combined	Sum PEP Score	Coverage [%]	# Peptides	# PSMs	# Unique Peptides	# AAs	MW [kDa]	calc. pI	Score Sequest HT: Sequest HT	# Peptides (by Search Engine): Sequest HT	# Protein Groups
FALSE	High	Master Protein	O08638	Myosin-11 OS=Mus musculus OX=10090 GN=Myh11 PE=1 SV=1	0	959.948	48	118	322	96	1972	226.9	5.45	1140.14	118	1
FALSE	High	Master Protein	Q8VDD5	Myosin-9 OS=Mus musculus OX=10090 GN=Myh9 PE=1 SV=4	0	901.046	52	125	287	99	1960	226.2	5.66	1003.93	125	1
FALSE	High	Master Protein	Q61879	Myosin-10 OS=Mus musculus OX=10090 GN=Myh10 PE=1 SV=2	0	895.739	52	123	313	95	1976	228.9	5.54	1033.9	123	1
FALSE	High	Master Protein	P97479	Unconventional myosin-VIIa OS=Mus musculus OX=10090 GN=Myo7a PE=1 SV=2	0	608.092	41	95	225	95	2215	254.8	8.54	712.18	95	1
FALSE	High	Master Protein	E9Q0C6	Acrosomal protein KIAA1210 OS=Mus musculus OX=10090 GN=Kiaa1210 PE=1 SV=1	0	521.868	49	76	224	76	1637	180.9	8.7	721.18	76	1
FALSE	High	Master Protein	Q9QXS1	Plectin OS=Mus musculus OX=10090 GN=Plec PE=1 SV=3	0	450.414	27	121	184	120	4691	533.9	5.96	470.63	121	1
FALSE	High	Master Protein	Q6ZWQ0	Nesprin-2 OS=Mus musculus OX=10090 GN=Syne2 PE=1 SV=2	0	419.436	17	93	113	93	6874	782.2	5.33	323.19	93	1
FALSE	High	Master Protein	Q64331	Unconventional myosin-VI OS=Mus musculus OX=10090 GN=Myo6 PE=1 SV=1	0	276.112	34	47	84	47	1265	146.3	8.85	256.6	47	1
FALSE	High	Master Protein	P16546	Spectrin alpha chain, non-erythrocytic 1 OS=Mus musculus OX=10090 GN=Sptan1 PE=1 SV=4	0	268.873	24	58	81	58	2472	284.4	5.33	218.37	58	1
FALSE	High	Master Protein	Q62261	Spectrin beta chain, non-erythrocytic 1 OS=Mus musculus OX=10090 GN=Sptbn1 PE=1 SV=2	0	256.349	25	57	79	52	2363	274.1	5.58	235.1	57	1
FALSE	High	Master Protein	P21271	Unconventional myosin-Vb OS=Mus musculus OX=10090 GN=Myo5b PE=1 SV=2	0	248.669	28	50	79	43	1818	210.4	7.11	242.47	50	1
FALSE	High	Master Protein	P20152	Vimentin OS=Mus musculus OX=10090 GN=Vim PE=1 SV=3	0	241.481	70	42	109	36	466	53.7	5.12	325.97	42	1
FALSE	High	Master Protein	P68372	Tubulin beta-4B chain OS=Mus musculus OX=10090 GN=Tubb4b PE=1 SV=1	0	240.663	73	25	139	6	445	49.8	4.89	436.82	25	1
FALSE	High	Master Protein	P60710	Actin, cytoplasmic 1 OS=Mus musculus OX=10090 GN=Actb PE=1 SV=1	0	224.484	70	27	193	10	375	41.7	5.48	463.21	27	1
FALSE	High	Master Protein	P97434	Myosin phosphatase Rho-interacting protein OS=Mus musculus OX=10090 GN=Mprip PE=1 SV=2	0	218.726	41	37	53	37	1024	116.3	6.21	173	37	1
FALSE	High	Master Protein	P99024	Tubulin beta-5 chain OS=Mus musculus OX=10090 GN=Tubb5 PE=1 SV=1	0	218.262	71	23	120	3	444	49.6	4.89	384.71	23	1
FALSE	High	Master Protein	P39447	Tight junction protein ZO-1 OS=Mus musculus OX=10090 GN=Tjp1 PE=1 SV=2	0	217.532	32	44	65	44	1745	194.6	6.64	185.72	44	1
FALSE	High	Master Protein	Q99104	Unconventional myosin-Va OS=Mus musculus OX=10090 GN=Myo5a PE=1 SV=2	0	210.214	26	50	76	43	1853	215.4	8.63	204.46	50	1
FALSE	High	Master Protein	P59242	Cingulin OS=Mus musculus OX=10090 GN=Cgn PE=1 SV=1	0	203.887	35	36	51	36	1191	136.4	5.91	169.56	36	1
FALSE	High	Master Protein	Q9JMH9	Unconventional myosin-XVIIIa OS=Mus musculus OX=10090 GN=Myo18a PE=1 SV=2	0	202.552	23	43	57	43	2050	232.6	6.28	164.82	43	1
FALSE	High	Master Protein	P05214	Tubulin alpha-3 chain OS=Mus musculus OX=10090 GN=Tuba3a PE=1 SV=1	0	195.36	52	22	84	4	450	49.9	5.1	282.46	22	1
FALSE	High	Master Protein	P07901	Heat shock protein HSP 90-alpha OS=Mus musculus OX=10090 GN=Hsp90aa1 PE=1 SV=4	0	187.834	39	30	73	19	733	84.7	5.01	232.21	30	1
FALSE	High	Master Protein	Q9DA79	Dipeptidase 3 OS=Mus musculus OX=10090 GN=Dpep3 PE=1 SV=1	0	184.65	44	19	56	19	493	54.2	6.48	176.69	19	1
FALSE	High	Master Protein	Q7TSG5	SH3 domain-containing protein 21 OS=Mus musculus OX=10090 GN=Sh3d21 PE=1 SV=1	0	183.674	68	30	57	30	549	60.3	8.27	196.16	30	1
FALSE	High	Master Protein	P17156	Heat shock-related 70 kDa protein 2 OS=Mus musculus OX=10090 GN=Hspa2 PE=1 SV=2	0	183.235	39	27	65	16	633	69.6	5.67	208.95	27	1
FALSE	High	Master Protein	Q9JHU4	Cytoplasmic dynein 1 heavy chain 1 OS=Mus musculus OX=10090 GN=Dync1h1 PE=1 SV=2	0	179.927	11	45	58	45	4644	531.7	6.42	139.22	45	1
FALSE	High	Master Protein	P68369	Tubulin alpha-1A chain OS=Mus musculus OX=10090 GN=Tuba1a PE=1 SV=1	0	179.289	49	20	79	3	451	50.1	5.06	271.93	20	1
FALSE	High	Master Protein	Q9ERD7	Tubulin beta-3 chain OS=Mus musculus OX=10090 GN=Tubb3 PE=1 SV=1	0	174.635	48	18	80	4	450	50.4	4.93	266.78	18	1
FALSE	High	Master Protein	Q8R1A4	Dedicator of cytokinesis protein 7 OS=Mus musculus OX=10090 GN=Dock7 PE=1 SV=3	0	174.607	18	31	47	29	2130	241.3	6.71	140.84	31	1
FALSE	High	Master Protein	Q5SYD0	Unconventional myosin-Id OS=Mus musculus OX=10090 GN=Myo1d PE=1 SV=1	0	162.279	37	35	63	33	1006	116	9.41	171.43	35	1
FALSE	High	Master Protein	P68033	Actin, alpha cardiac muscle 1 OS=Mus musculus OX=10090 GN=Actc1 PE=1 SV=1	0	158.565	56	24	157	1	377	42	5.39	326.18	24	1
FALSE	High	Master Protein	Q9R0L6	Pericentriolar material 1 protein OS=Mus musculus OX=10090 GN=Pcm1 PE=1 SV=2	0	150.767	18	32	40	32	2025	228.7	5.01	120.3	32	1
FALSE	High	Master Protein	Q68FD5	Clathrin heavy chain 1 OS=Mus musculus OX=10090 GN=Cltc PE=1 SV=3	0	150.756	16	24	41	24	1675	191.4	5.69	134.02	24	1
FALSE	High	Master Protein	Q9JJZ2	Tubulin alpha-8 chain OS=Mus musculus OX=10090 GN=Tuba8 PE=1 SV=1	0	145.764	43	17	54	3	449	50	5.1	195.51	17	1
FALSE	High	Master Protein	P68368	Tubulin alpha-4A chain OS=Mus musculus OX=10090 GN=Tuba4a PE=1 SV=1	0	143.201	44	17	59	3	448	49.9	5.06	207.18	17	1
FALSE	High	Master Protein	P62737	Actin, aortic smooth muscle OS=Mus musculus OX=10090 GN=Acta2 PE=1 SV=1	0	141.064	56	23	146	1	377	42	5.39	287.75	23	1
FALSE	High	Master Protein	P00342	L-lactate dehydrogenase C chain OS=Mus musculus OX=10090 GN=Ldhc PE=1 SV=2	0	137.137	62	16	37	14	332	35.9	8.21	127.65	16	1
FALSE	High	Master Protein	F6ZDS4	Nucleoprotein TPR OS=Mus musculus OX=10090 GN=Tpr PE=1 SV=1	0	135.885	17	32	39	32	2431	273.8	5.03	105.6	32	1
FALSE	High	Master Protein	Q9EP71	Ankycorbin OS=Mus musculus OX=10090 GN=Rai14 PE=1 SV=1	0	131.74	31	26	37	26	979	108.8	6.27	114.95	26	1
FALSE	High	Master Protein	Q5SW75	Protein phosphatase Slingshot homolog 2 OS=Mus musculus OX=10090 GN=Ssh2 PE=1 SV=2	0	127.115	22	23	43	23	1423	158.1	5.67	106.73	23	1
FALSE	High	Master Protein	P11499	Heat shock protein HSP 90-beta OS=Mus musculus OX=10090 GN=Hsp90ab1 PE=1 SV=3	0	122.693	32	22	44	10	724	83.2	5.03	128.42	22	1
FALSE	High	Master Protein	P20029	Endoplasmic reticulum chaperone BiP OS=Mus musculus OX=10090 GN=Hspa5 PE=1 SV=3	0	122.277	32	22	38	21	655	72.4	5.16	122.69	22	1
FALSE	High	Master Protein	Q8BP92	Reticulocalbin-2 OS=Mus musculus OX=10090 GN=Rcn2 PE=1 SV=1	0	118.862	34	12	47	12	320	37.2	4.42	178.44	12	1
FALSE	High	Master Protein	Q6URW6	Myosin-14 OS=Mus musculus OX=10090 GN=Myh14 PE=1 SV=1	0	118.101	9	21	51	6	2000	228.4	5.55	147.08	21	1
FALSE	High	Master Protein	Q9WTI7	Unconventional myosin-Ic OS=Mus musculus OX=10090 GN=Myo1c PE=1 SV=2	0	116.563	33	30	43	30	1063	121.9	9.35	109.43	30	1
FALSE	High	Master Protein	Q9ET47	Espin OS=Mus musculus OX=10090 GN=Espn PE=1 SV=2	0	108.245	32	19	35	19	871	94.4	7.69	103.49	19	1
FALSE	High	Master Protein	Q9D0E1	Heterogeneous nuclear ribonucleoprotein M OS=Mus musculus OX=10090 GN=Hnrnpm PE=1 SV=3	0	107.803	43	28	43	28	729	77.6	8.63	115.33	28	1
FALSE	High	Master Protein	P47757	F-actin-capping protein subunit beta OS=Mus musculus OX=10090 GN=Capzb PE=1 SV=3	0	106.813	60	17	38	17	277	31.3	5.74	127.84	17	1
FALSE	High	Master Protein	Q9R1Z8	Vinexin OS=Mus musculus OX=10090 GN=Sorbs3 PE=1 SV=1	0	105.167	23	13	21	13	733	82.3	9.2	74.8	13	1
FALSE	High	Master Protein	P08113	Endoplasmin OS=Mus musculus OX=10090 GN=Hsp90b1 PE=1 SV=2	0	104.337	24	18	30	17	802	92.4	4.82	87	18	1
FALSE	High	Master Protein	Q9JJ28	Protein flightless-1 homolog OS=Mus musculus OX=10090 GN=Flii PE=1 SV=1	0	103.949	18	20	29	20	1271	144.7	6.06	83.24	20	1
FALSE	High	Master Protein	Q80WG7	E3 ubiquitin-protein ligase Trim36 OS=Mus musculus OX=10090 GN=Trim36 PE=1 SV=2	0	103.246	32	20	33	20	729	82.7	6.25	82.01	20	1
FALSE	High	Master Protein	Q91WK0	Leucine-rich repeat flightless-interacting protein 2 OS=Mus musculus OX=10090 GN=Lrrfip2 PE=1 SV=1	0	102.075	27	12	20	12	415	47.1	5.68	72.74	12	1
FALSE	High	Master Protein	Q80TT8	Cullin-9 OS=Mus musculus OX=10090 GN=Cul9 PE=1 SV=2	0	94.901	15	22	34	20	1865	209	5.63	86.18	22	1
FALSE	High	Master Protein	P63017	Heat shock cognate 71 kDa protein OS=Mus musculus OX=10090 GN=Hspa8 PE=1 SV=1	0	94.381	20	14	30	6	646	70.8	5.52	102.36	14	1
FALSE	High	Master Protein	P21107	Tropomyosin alpha-3 chain OS=Mus musculus OX=10090 GN=Tpm3 PE=1 SV=3	0	92.712	39	14	28	6	285	33	4.72	93.02	14	1
FALSE	High	Master Protein	P58771	Tropomyosin alpha-1 chain OS=Mus musculus OX=10090 GN=Tpm1 PE=1 SV=1	0	92.616	37	16	28	7	284	32.7	4.74	89.27	16	1
FALSE	High	Master Protein	Q8CI43	Myosin light chain 6B OS=Mus musculus OX=10090 GN=Myl6b PE=1 SV=1	0	91.008	48	13	27	12	207	22.7	5.53	89.24	13	1
FALSE	High	Master Protein	Q9D8E6	60S ribosomal protein L4 OS=Mus musculus OX=10090 GN=Rpl4 PE=1 SV=3	0	90.664	39	18	33	18	419	47.1	11	107.56	18	1
FALSE	High	Master Protein	Q9JMB7	Piwi-like protein 1 OS=Mus musculus OX=10090 GN=Piwil1 PE=1 SV=1	0	89.835	24	18	27	18	862	98.5	9.38	76.69	18	1
FALSE	High	Master Protein	Q5SRX1	TOM1-like protein 2 OS=Mus musculus OX=10090 GN=Tom1l2 PE=1 SV=1	0	89.635	30	10	17	10	507	55.6	4.82	60.07	10	1
FALSE	High	Master Protein	P01867	Ig gamma-2B chain C region OS=Mus musculus OX=10090 GN=Igh-3 PE=1 SV=3	0	84.624	29	9	28	9	404	44.2	6.52	97.06	9	1
FALSE	High	Master Protein	Q9ERG0	LIM domain and actin-binding protein 1 OS=Mus musculus OX=10090 GN=Lima1 PE=1 SV=3	0	84.107	28	18	27	18	753	84	6.6	81.97	18	1
FALSE	High	Master Protein	Q61584	Fragile X mental retardation syndrome-related protein 1 OS=Mus musculus OX=10090 GN=Fxr1 PE=1 SV=2	0	82.658	27	16	27	15	677	76.2	6.98	77.51	16	1
FALSE	High	Master Protein	Q8BFZ3	Beta-actin-like protein 2 OS=Mus musculus OX=10090 GN=Actbl2 PE=1 SV=1	0	80.721	27	12	89	1	376	42	5.49	155.57	12	1
FALSE	High	Master Protein	Q45VK7	Cytoplasmic dynein 2 heavy chain 1 OS=Mus musculus OX=10090 GN=Dync2h1 PE=1 SV=1	0	78.111	5	18	21	18	4306	492	6.6	53.04	18	1
FALSE	High	Master Protein	P58774	Tropomyosin beta chain OS=Mus musculus OX=10090 GN=Tpm2 PE=1 SV=1	0	75.999	36	15	22	7	284	32.8	4.7	69.68	15	1
FALSE	High	Master Protein	Q2KN98	Cytospin-A OS=Mus musculus OX=10090 GN=Specc1l PE=1 SV=1	0	75.271	13	12	16	12	1118	124.4	5.76	51.58	12	1
FALSE	High	Master Protein	G5E8A8	Tektin-5 OS=Mus musculus OX=10090 GN=Tekt5 PE=1 SV=1	0	73.9	27	14	24	14	557	62.7	7.78	70.31	14	1
FALSE	High	Master Protein	Q3U3T8	WD repeat-containing protein 62 OS=Mus musculus OX=10090 GN=Wdr62 PE=1 SV=2	0	72.746	16	18	22	18	1523	167.2	5.48	59.41	18	1
FALSE	High	Master Protein	Q60749	KH domain-containing, RNA-binding, signal transduction-associated protein 1 OS=Mus musculus OX=10090 GN=Khdrbs1 PE=1 SV=2	0	72.178	36	15	34	12	443	48.3	8.72	83.3	15	1
FALSE	High	Master Protein	P62702	40S ribosomal protein S4, X isoform OS=Mus musculus OX=10090 GN=Rps4x PE=1 SV=2	0	71.63	49	18	33	18	263	29.6	10.15	80.2	18	1
FALSE	High	Master Protein	Q8R2G4	Ecto-ADP-ribosyltransferase 3 OS=Mus musculus OX=10090 GN=Art3 PE=1 SV=2	0	69.924	33	11	28	11	371	42	6.02	81.2	11	1
FALSE	High	Master Protein	Q7M6U3	Inactive serine/threonine-protein kinase TEX14 OS=Mus musculus OX=10090 GN=Tex14 PE=1 SV=2	0	68.988	14	16	21	16	1450	162.4	5.49	56.93	16	1
FALSE	High	Master Protein	O35887	Calumenin OS=Mus musculus OX=10090 GN=Calu PE=1 SV=1	0	68.66	32	10	18	10	315	37	4.67	59.69	10	1
FALSE	High	Master Protein	P16381	Putative ATP-dependent RNA helicase Pl10 OS=Mus musculus OX=10090 GN=D1Pas1 PE=1 SV=1	0	68.43	28	15	20	13	660	73.1	7.18	61.53	15	1
FALSE	High	Master Protein	Q9R226	KH domain-containing, RNA-binding, signal transduction-associated protein 3 OS=Mus musculus OX=10090 GN=Khdrbs3 PE=1 SV=1	0	67.897	29	12	22	9	346	38.8	8.1	59.11	12	1
FALSE	High	Master Protein	Q6ZQ38	Cullin-associated NEDD8-dissociated protein 1 OS=Mus musculus OX=10090 GN=Cand1 PE=1 SV=2	0	67.361	15	18	21	18	1230	136.2	5.78	52.82	18	1
FALSE	High	Master Protein	Q9D8N0	Elongation factor 1-gamma OS=Mus musculus OX=10090 GN=Eef1g PE=1 SV=3	0	65.18	32	13	22	13	437	50	6.74	55.49	13	1
FALSE	High	Master Protein	P28740	Kinesin-like protein KIF2A OS=Mus musculus OX=10090 GN=Kif2a PE=1 SV=2	0	65.077	26	18	27	18	705	79.7	6.73	61.01	18	1
FALSE	High	Master Protein	Q8VDM6	Heterogeneous nuclear ribonucleoprotein U-like protein 1 OS=Mus musculus OX=10090 GN=Hnrnpul1 PE=1 SV=1	0	64.884	18	12	16	12	859	95.9	6.58	44.86	12	1
FALSE	High	Master Protein	Q8BT07	Centrosomal protein of 55 kDa OS=Mus musculus OX=10090 GN=Cep55 PE=1 SV=2	0	64.875	28	15	19	15	462	53.9	7.94	51.37	15	1
FALSE	High	Master Protein	P46735	Unconventional myosin-Ib OS=Mus musculus OX=10090 GN=Myo1b PE=1 SV=3	0	64.833	17	15	18	15	1107	128.5	9.26	48.94	15	1
FALSE	High	Master Protein	A3KGV1	Outer dense fiber protein 2 OS=Mus musculus OX=10090 GN=Odf2 PE=1 SV=1	0	64.507	20	13	16	13	830	95.5	7.61	50.83	13	1
FALSE	High	Master Protein	Q9DBR7	Protein phosphatase 1 regulatory subunit 12A OS=Mus musculus OX=10090 GN=Ppp1r12a PE=1 SV=2	0	64.054	15	13	15	12	1029	114.9	5.49	44.59	13	1
FALSE	High	Master Protein	Q8BG05	Heterogeneous nuclear ribonucleoprotein A3 OS=Mus musculus OX=10090 GN=Hnrnpa3 PE=1 SV=1	0	63.748	27	8	11	8	379	39.6	9.01	43.53	8	1
FALSE	High	Master Protein	Q9JHJ0	Tropomodulin-3 OS=Mus musculus OX=10090 GN=Tmod3 PE=1 SV=1	0	63.672	38	12	23	11	352	39.5	5.14	69.91	12	1
FALSE	High	Master Protein	Q9QY84	Actin-like protein 7A OS=Mus musculus OX=10090 GN=Actl7a PE=1 SV=1	0	62.36	30	9	20	9	440	49.4	6.8	66.73	9	1
FALSE	High	Master Protein	P63087	Serine/threonine-protein phosphatase PP1-gamma catalytic subunit OS=Mus musculus OX=10090 GN=Ppp1cc PE=1 SV=1	0	62.353	34	9	15	1	323	37	6.54	48.95	9	1
FALSE	High	Master Protein	Q62158	Zinc finger protein RFP OS=Mus musculus OX=10090 GN=Trim27 PE=1 SV=2	0	62.011	25	10	14	10	513	58.5	6.39	50.17	10	1
FALSE	High	Master Protein	P62141	Serine/threonine-protein phosphatase PP1-beta catalytic subunit OS=Mus musculus OX=10090 GN=Ppp1cb PE=1 SV=3	0	62.004	35	9	15	1	327	37.2	6.19	48.62	9	1
FALSE	High	Master Protein	P62908	40S ribosomal protein S3 OS=Mus musculus OX=10090 GN=Rps3 PE=1 SV=1	0	61.265	56	16	28	16	243	26.7	9.66	87.8	16	1
FALSE	High	Master Protein	Q4U2R1	E3 ubiquitin-protein ligase HERC2 OS=Mus musculus OX=10090 GN=Herc2 PE=1 SV=3	0	60.146	5	17	17	17	4836	527.1	6.27	42.15	17	1
FALSE	High	Master Protein	P62301	40S ribosomal protein S13 OS=Mus musculus OX=10090 GN=Rps13 PE=1 SV=2	0	59.895	40	8	16	8	151	17.2	10.54	54.87	8	1
FALSE	High	Master Protein	P11983	T-complex protein 1 subunit alpha OS=Mus musculus OX=10090 GN=Tcp1 PE=1 SV=3	0	59.548	25	12	19	12	556	60.4	6.16	63.63	12	1
FALSE	High	Master Protein	P32037	Solute carrier family 2, facilitated glucose transporter member 3 OS=Mus musculus OX=10090 GN=Slc2a3 PE=1 SV=1	0	59.065	13	8	17	8	493	53.4	4.98	50.05	8	1
FALSE	High	Master Protein	Q61656	Probable ATP-dependent RNA helicase DDX5 OS=Mus musculus OX=10090 GN=Ddx5 PE=1 SV=2	0	58.491	27	17	25	14	614	69.2	8.92	56.47	17	1
FALSE	High	Master Protein	Q5DTX6	Junctional protein associated with coronary artery disease OS=Mus musculus OX=10090 GN=Jcad PE=1 SV=2	0	58.189	15	12	15	12	1320	144.7	6.52	41.69	12	1
FALSE	High	Master Protein	P09541	Myosin light chain 4 OS=Mus musculus OX=10090 GN=Myl4 PE=1 SV=3	0	58.162	35	6	14	6	193	21.1	5.03	49.6	6	1
FALSE	High	Master Protein	P61407	Tudor domain-containing protein 6 OS=Mus musculus OX=10090 GN=Tdrd6 PE=1 SV=1	0	58.026	9	18	30	18	2134	237.8	5.36	65.16	18	1
FALSE	High	Master Protein	Q9CQ19	Myosin regulatory light polypeptide 9 OS=Mus musculus OX=10090 GN=Myl9 PE=1 SV=3	0	57.957	51	8	15	5	172	19.8	4.92	51.36	8	1
FALSE	High	Master Protein	Q9EP89	Serine beta-lactamase-like protein LACTB, mitochondrial OS=Mus musculus OX=10090 GN=Lactb PE=1 SV=1	0	57.316	23	11	17	11	551	60.7	8.9	52.03	11	1
FALSE	High	Master Protein	P16627	Heat shock 70 kDa protein 1-like OS=Mus musculus OX=10090 GN=Hspa1l PE=1 SV=4	0	57.17	22	13	24	7	641	70.6	6.24	61.56	13	1
FALSE	High	Master Protein	O35737	Heterogeneous nuclear ribonucleoprotein H OS=Mus musculus OX=10090 GN=Hnrnph1 PE=1 SV=3	0	57.092	32	11	20	9	449	49.2	6.3	56.66	11	1
FALSE	High	Master Protein	P62137	Serine/threonine-protein phosphatase PP1-alpha catalytic subunit OS=Mus musculus OX=10090 GN=Ppp1ca PE=1 SV=1	0	56.261	33	9	12	2	330	37.5	6.33	34.13	9	1
FALSE	High	Master Protein	O70325	Phospholipid hydroperoxide glutathione peroxidase OS=Mus musculus OX=10090 GN=Gpx4 PE=1 SV=4	0	55.981	49	11	17	11	197	22.2	8.46	51.52	11	1
FALSE	High	Master Protein	Q8BFW7	Lipoma-preferred partner homolog OS=Mus musculus OX=10090 GN=Lpp PE=1 SV=1	0	54.998	21	9	15	9	613	65.8	7.37	50.55	9	1
FALSE	High	Master Protein	Q5S003	Sperm-associated antigen 17 OS=Mus musculus OX=10090 GN=Spag17 PE=1 SV=2	0	54.928	8	12	15	12	2320	262.9	6.16	40.53	12	1
FALSE	High	Master Protein	P62082	40S ribosomal protein S7 OS=Mus musculus OX=10090 GN=Rps7 PE=2 SV=1	0	54.878	38	10	14	10	194	22.1	10.1	49.16	10	1
FALSE	High	Master Protein	P03987	Ig gamma-3 chain C region OS=Mus musculus OX=10090 PE=1 SV=2	0	53.92	32	10	43	10	398	43.9	7.14	100.75	10	1
FALSE	High	Master Protein	Q9EPU0	Regulator of nonsense transcripts 1 OS=Mus musculus OX=10090 GN=Upf1 PE=1 SV=2	0	53.788	12	11	16	11	1124	123.9	6.61	45.59	11	1
FALSE	High	Master Protein	Q8C5W0	Calmin OS=Mus musculus OX=10090 GN=Clmn PE=1 SV=2	0	53.376	11	9	14	9	1052	117.2	5.03	35.38	9	1
FALSE	High	Master Protein	P97351	40S ribosomal protein S3a OS=Mus musculus OX=10090 GN=Rps3a PE=1 SV=3	0	53.082	45	12	22	12	264	29.9	9.73	53.65	12	1
FALSE	High	Master Protein	Q61771	Kinesin-like protein KIF3B OS=Mus musculus OX=10090 GN=Kif3b PE=1 SV=1	0	52.975	14	9	14	8	747	85.2	7.69	40.49	9	1
FALSE	High	Master Protein	P51410	60S ribosomal protein L9 OS=Mus musculus OX=10090 GN=Rpl9 PE=2 SV=2	0	52.906	36	8	12	8	192	21.9	9.95	42.48	8	1
FALSE	High	Master Protein	Q9Z2C8	Y-box-binding protein 2 OS=Mus musculus OX=10090 GN=Ybx2 PE=1 SV=1	0	52.816	39	10	26	9	360	38.2	10.95	79.06	10	1
FALSE	High	Master Protein	O70133	ATP-dependent RNA helicase A OS=Mus musculus OX=10090 GN=Dhx9 PE=1 SV=2	0	52.692	10	11	13	11	1380	149.4	6.83	36.56	11	1
FALSE	High	Master Protein	P01869	Ig gamma-1 chain C region, membrane-bound form OS=Mus musculus OX=10090 GN=Ighg1 PE=1 SV=2	0	52.401	21	7	27	7	393	43.4	6.44	77.32	7	1
FALSE	High	Master Protein	Q8CAQ8	MICOS complex subunit Mic60 OS=Mus musculus OX=10090 GN=Immt PE=1 SV=1	0	52.137	17	12	21	12	757	83.8	6.61	60.15	12	1
FALSE	High	Master Protein	Q9D4K5	Protein FAM166A OS=Mus musculus OX=10090 GN=Fam166a PE=2 SV=1	0	51.929	30	7	12	7	319	36.6	9.03	40	7	1
FALSE	High	Master Protein	Q80W49	Beta/gamma crystallin domain-containing protein 3 OS=Mus musculus OX=10090 GN=Crybg3 PE=1 SV=2	0	51.583	17	13	17	13	1005	114.2	5.67	35.38	13	1
FALSE	High	Master Protein	Q61937	Nucleophosmin OS=Mus musculus OX=10090 GN=Npm1 PE=1 SV=1	0	51.387	24	7	10	7	292	32.5	4.77	31.6	7	1
FALSE	High	Master Protein	P27659	60S ribosomal protein L3 OS=Mus musculus OX=10090 GN=Rpl3 PE=1 SV=3	0	50.96	26	9	14	9	403	46.1	10.21	46.43	9	1
FALSE	High	Master Protein	Q6X6Z7	Tektin-3 OS=Mus musculus OX=10090 GN=Tekt3 PE=2 SV=1	0	50.766	29	13	17	13	490	56.6	7.05	49.72	13	1
FALSE	High	Master Protein	Q3V0F0	RIMS-binding protein 3 OS=Mus musculus OX=10090 GN=Rimbp3 PE=1 SV=2	0	50.481	9	12	13	12	1606	177.2	6.11	31.49	12	1
FALSE	High	Master Protein	Q9QZ82	Cholesterol side-chain cleavage enzyme, mitochondrial OS=Mus musculus OX=10090 GN=Cyp11a1 PE=1 SV=1	0	50.441	27	11	16	11	526	60.3	9.39	52.05	11	1
FALSE	High	Master Protein	Q8VDM4	26S proteasome non-ATPase regulatory subunit 2 OS=Mus musculus OX=10090 GN=Psmd2 PE=1 SV=1	0	50.038	16	13	15	13	908	100.1	5.17	44.05	13	1
FALSE	High	Master Protein	P14148	60S ribosomal protein L7 OS=Mus musculus OX=10090 GN=Rpl7 PE=1 SV=2	0	49.966	42	16	20	16	270	31.4	10.89	54.12	16	1
FALSE	High	Master Protein	Q8K310	Matrin-3 OS=Mus musculus OX=10090 GN=Matr3 PE=1 SV=1	0	49.832	13	7	14	7	846	94.6	6.25	47.28	7	1
FALSE	High	Master Protein	P27786	Steroid 17-alpha-hydroxylase/17,20 lyase OS=Mus musculus OX=10090 GN=Cyp17a1 PE=1 SV=1	0	49.665	22	9	16	9	507	57.6	7.18	40.56	9	1
FALSE	High	Master Protein	Q8BKC5	Importin-5 OS=Mus musculus OX=10090 GN=Ipo5 PE=1 SV=3	0	49.384	13	13	20	13	1097	123.5	4.93	45.27	13	1
FALSE	High	Master Protein	Q9CWP4	Lymphocyte antigen 6K OS=Mus musculus OX=10090 GN=Ly6k PE=1 SV=1	0	48.764	38	5	21	5	154	17.1	8.13	83.85	5	1
FALSE	High	Master Protein	Q9D485	EF-hand domain-containing family member C2 OS=Mus musculus OX=10090 GN=Efhc2 PE=2 SV=2	0	48.621	20	11	12	11	750	87.6	7.21	28.61	11	1
FALSE	High	Master Protein	Q91XQ0	Dynein heavy chain 8, axonemal OS=Mus musculus OX=10090 GN=Dnah8 PE=1 SV=2	0	48.342	4	14	16	13	4731	540.9	6.18	32.04	14	1
FALSE	High	Master Protein	Q9CPR4	60S ribosomal protein L17 OS=Mus musculus OX=10090 GN=Rpl17 PE=1 SV=3	0	47.479	36	8	14	8	184	21.4	10.18	43.03	8	1
FALSE	High	Master Protein	Q9D9T8	EF-hand domain-containing protein 1 OS=Mus musculus OX=10090 GN=Efhc1 PE=1 SV=1	0	47.371	25	11	14	11	648	75.1	6.05	33.12	11	1
FALSE	High	Master Protein	Q6VH22	Intraflagellar transport protein 172 homolog OS=Mus musculus OX=10090 GN=Ift172 PE=1 SV=1	0	46.673	9	15	20	15	1749	197.4	6.02	41.3	15	1
FALSE	High	Master Protein	P62751	60S ribosomal protein L23a OS=Mus musculus OX=10090 GN=Rpl23a PE=1 SV=1	0	46.514	52	10	16	10	156	17.7	10.45	45.3	10	1
FALSE	High	Master Protein	Q8BVU0	DISP complex protein LRCH3 OS=Mus musculus OX=10090 GN=Lrch3 PE=1 SV=3	0	46.048	15	8	14	8	778	86.3	7.03	40.56	8	1
FALSE	High	Master Protein	P10126	Elongation factor 1-alpha 1 OS=Mus musculus OX=10090 GN=Eef1a1 PE=1 SV=3	0	45.554	30	10	18	10	462	50.1	9.01	52.29	10	1
FALSE	High	Master Protein	Q9Z2X1	Heterogeneous nuclear ribonucleoprotein F OS=Mus musculus OX=10090 GN=Hnrnpf PE=1 SV=3	0	45.37	20	7	15	5	415	45.7	5.49	44.1	7	1
FALSE	High	Master Protein	Q3UMY5	Echinoderm microtubule-associated protein-like 4 OS=Mus musculus OX=10090 GN=Eml4 PE=1 SV=1	0	45.357	15	12	13	12	988	110	6.54	33.64	12	1
FALSE	High	Master Protein	O88746	Target of Myb protein 1 OS=Mus musculus OX=10090 GN=Tom1 PE=1 SV=1	0	45.216	20	7	9	7	492	54.3	4.94	33.46	7	1
FALSE	High	Master Protein	Q8K4L3	Supervillin OS=Mus musculus OX=10090 GN=Svil PE=1 SV=1	0	44.637	7	10	11	10	2170	243	6.87	30.41	10	1
FALSE	High	Master Protein	Q6NWV3	Intraflagellar transport protein 122 homolog OS=Mus musculus OX=10090 GN=Ift122 PE=1 SV=1	0	44.215	9	9	13	9	1182	134.7	6.98	33.5	9	1
FALSE	High	Master Protein	P29341	Polyadenylate-binding protein 1 OS=Mus musculus OX=10090 GN=Pabpc1 PE=1 SV=2	0	44.09	16	12	20	12	636	70.6	9.5	49.22	12	1
FALSE	High	Master Protein	E9PVA8	eIF-2-alpha kinase activator GCN1 OS=Mus musculus OX=10090 GN=Gcn1 PE=1 SV=1	0	43.645	5	10	12	10	2671	292.8	7.36	28.33	10	1
FALSE	High	Master Protein	Q91Z49	UAP56-interacting factor OS=Mus musculus OX=10090 GN=Fyttd1 PE=1 SV=1	0	43.62	18	7	11	7	317	35.9	11.84	38.41	7	1
FALSE	High	Master Protein	P12970	60S ribosomal protein L7a OS=Mus musculus OX=10090 GN=Rpl7a PE=1 SV=2	0	43.296	38	11	16	11	266	30	10.56	47.46	11	1
FALSE	High	Master Protein	P62281	40S ribosomal protein S11 OS=Mus musculus OX=10090 GN=Rps11 PE=1 SV=3	0	43.268	53	10	15	10	158	18.4	10.3	39.03	10	1
FALSE	High	Master Protein	A2ARZ3	Fibrous sheath-interacting protein 2 OS=Mus musculus OX=10090 GN=Fsip2 PE=1 SV=3	0	42.45	2	10	11	10	6995	784.4	6.51	26.48	10	1
FALSE	High	Master Protein	Q61112	45 kDa calcium-binding protein OS=Mus musculus OX=10090 GN=Sdf4 PE=1 SV=1	0	42.406	24	6	10	6	361	42	4.96	27.62	6	1
FALSE	High	Master Protein	Q2MH31	Spermatid-specific manchette-related protein 1 OS=Mus musculus OX=10090 GN=Smrp1 PE=1 SV=1	0	42.252	36	8	10	8	260	29.9	8.44	27.69	8	1
FALSE	High	Master Protein	P35980	60S ribosomal protein L18 OS=Mus musculus OX=10090 GN=Rpl18 PE=1 SV=3	0	41.786	37	7	14	7	188	21.6	11.78	47.4	7	1
FALSE	High	Master Protein	Q501J6	Probable ATP-dependent RNA helicase DDX17 OS=Mus musculus OX=10090 GN=Ddx17 PE=1 SV=1	0	41.75	21	12	13	9	650	72.4	8.59	31.51	12	1
FALSE	High	Master Protein	P62754	40S ribosomal protein S6 OS=Mus musculus OX=10090 GN=Rps6 PE=1 SV=1	0	41.077	33	9	12	9	249	28.7	10.84	32.75	9	1
FALSE	High	Master Protein	Q149S1	Tektin-4 OS=Mus musculus OX=10090 GN=Tekt4 PE=1 SV=2	0	41.032	22	10	12	10	447	52	6.25	30.66	10	1
FALSE	High	Master Protein	Q9CZM2	60S ribosomal protein L15 OS=Mus musculus OX=10090 GN=Rpl15 PE=1 SV=4	0	40.773	35	8	14	8	204	24.1	11.62	42.94	8	1
FALSE	High	Master Protein	Q61496	ATP-dependent RNA helicase DDX4 OS=Mus musculus OX=10090 GN=Ddx4 PE=1 SV=2	0	40.698	16	8	11	7	702	76.4	6.09	34.97	8	1
FALSE	High	Master Protein	Q9Z0U1	Tight junction protein ZO-2 OS=Mus musculus OX=10090 GN=Tjp2 PE=1 SV=2	0	40.425	10	11	15	11	1167	131.2	6.79	40.57	11	1
FALSE	High	Master Protein	P25444	40S ribosomal protein S2 OS=Mus musculus OX=10090 GN=Rps2 PE=1 SV=3	0	39.842	36	10	23	10	293	31.2	10.24	55.67	10	1
FALSE	High	Master Protein	Q9CU65	Zinc finger MYM-type protein 2 OS=Mus musculus OX=10090 GN=Zmym2 PE=1 SV=3	0	39.282	9	10	11	10	1376	154.5	6.37	32.35	10	1
FALSE	High	Master Protein	Q60931	Voltage-dependent anion-selective channel protein 3 OS=Mus musculus OX=10090 GN=Vdac3 PE=1 SV=1	0	39.258	25	6	9	6	283	30.7	8.79	27.23	6	1
FALSE	High	Master Protein	Q60662	A-kinase anchor protein 4 OS=Mus musculus OX=10090 GN=Akap4 PE=1 SV=1	0	39.059	12	6	8	6	849	93.7	6.92	29.31	6	1
FALSE	High	Master Protein	Q9JMI7	Testis-expressed protein 101 OS=Mus musculus OX=10090 GN=Tex101 PE=1 SV=1	0	39.012	30	6	23	6	250	27	6.47	82.03	6	1
FALSE	High	Master Protein	P47753	F-actin-capping protein subunit alpha-1 OS=Mus musculus OX=10090 GN=Capza1 PE=1 SV=4	0	38.654	23	6	16	4	286	32.9	5.55	46.65	6	1
FALSE	High	Master Protein	Q8BMS1	Trifunctional enzyme subunit alpha, mitochondrial OS=Mus musculus OX=10090 GN=Hadha PE=1 SV=1	0	38.379	10	6	7	6	763	82.6	9.14	22.08	6	1
FALSE	High	Master Protein	P55096	ATP-binding cassette sub-family D member 3 OS=Mus musculus OX=10090 GN=Abcd3 PE=1 SV=2	0	38.327	15	6	7	6	659	75.4	9.26	22.55	6	1
FALSE	High	Master Protein	Q8CH72	E3 ubiquitin-protein ligase TRIM32 OS=Mus musculus OX=10090 GN=Trim32 PE=1 SV=2	0	38.274	16	9	12	9	655	72	6.9	32.38	9	1
FALSE	High	Master Protein	Q9DBG3	AP-2 complex subunit beta OS=Mus musculus OX=10090 GN=Ap2b1 PE=1 SV=1	0	38.111	12	9	15	9	937	104.5	5.38	33.69	9	1
FALSE	High	Master Protein	Q7TPR4	Alpha-actinin-1 OS=Mus musculus OX=10090 GN=Actn1 PE=1 SV=1	0	38.073	11	9	10	5	892	103	5.38	30.17	9	1
FALSE	High	Master Protein	Q9D9L5	Actin-related protein T2 OS=Mus musculus OX=10090 GN=Actrt2 PE=2 SV=1	0	37.83	31	9	13	9	377	41.6	5.11	28.48	9	1
FALSE	High	Master Protein	Q5STT6	Protein FAM71B OS=Mus musculus OX=10090 GN=Fam71b PE=3 SV=3	0	37.167	14	7	9	7	665	68.8	9.69	30.33	7	1
FALSE	High	Master Protein	Q6ZWN5	40S ribosomal protein S9 OS=Mus musculus OX=10090 GN=Rps9 PE=1 SV=3	0	36.946	43	11	24	11	194	22.6	10.65	52.54	11	1
FALSE	High	Master Protein	Q3THE2	Myosin regulatory light chain 12B OS=Mus musculus OX=10090 GN=Myl12b PE=1 SV=2	0	36.914	35	6	11	3	172	19.8	4.84	39.05	6	1
FALSE	High	Master Protein	P61979	Heterogeneous nuclear ribonucleoprotein K OS=Mus musculus OX=10090 GN=Hnrnpk PE=1 SV=1	0	36.834	20	9	19	9	463	50.9	5.54	51.61	9	1
FALSE	High	Master Protein	P62259	14-3-3 protein epsilon OS=Mus musculus OX=10090 GN=Ywhae PE=1 SV=1	0	36.823	36	10	12	8	255	29.2	4.74	35.67	10	1
FALSE	High	Master Protein	Q60605	Myosin light polypeptide 6 OS=Mus musculus OX=10090 GN=Myl6 PE=1 SV=3	0	36.567	46	7	19	6	151	16.9	4.65	53.81	7	1
FALSE	High	Master Protein	Q61768	Kinesin-1 heavy chain OS=Mus musculus OX=10090 GN=Kif5b PE=1 SV=3	0	36.512	10	7	8	7	963	109.5	6.44	25.04	7	1
FALSE	High	Master Protein	P16858	Glyceraldehyde-3-phosphate dehydrogenase OS=Mus musculus OX=10090 GN=Gapdh PE=1 SV=2	0	36.392	31	8	13	7	333	35.8	8.25	33.57	8	1
FALSE	High	Master Protein	Q9DAG6	GLIPR1-like protein 1 OS=Mus musculus OX=10090 GN=Glipr1l1 PE=1 SV=1	0	36.371	31	6	10	6	236	27.1	8.6	30.38	6	1
FALSE	High	Master Protein	E9PY46	Intraflagellar transport protein 140 homolog OS=Mus musculus OX=10090 GN=Ift140 PE=1 SV=1	0	36.234	9	11	11	11	1464	165.8	5.91	23.97	11	1
FALSE	High	Master Protein	Q9JMB0	G kinase-anchoring protein 1 OS=Mus musculus OX=10090 GN=Gkap1 PE=1 SV=1	0	36.185	18	7	8	7	366	41.7	8.82	25.63	7	1
FALSE	High	Master Protein	Q8BKX1	Brain-specific angiogenesis inhibitor 1-associated protein 2 OS=Mus musculus OX=10090 GN=Baiap2 PE=1 SV=2	0	35.897	21	7	9	7	535	59.2	9.04	26.71	7	1
FALSE	High	Master Protein	P80318	T-complex protein 1 subunit gamma OS=Mus musculus OX=10090 GN=Cct3 PE=1 SV=1	0	35.864	23	11	14	11	545	60.6	6.7	29.34	11	1
FALSE	High	Master Protein	P31001	Desmin OS=Mus musculus OX=10090 GN=Des PE=1 SV=3	0	35.864	18	8	14	4	469	53.5	5.27	43.53	8	1
FALSE	High	Master Protein	Q69Z23	Dynein heavy chain 17, axonemal OS=Mus musculus OX=10090 GN=Dnah17 PE=1 SV=2	0	35.553	4	14	15	13	4481	511.3	5.64	21.41	14	1
FALSE	High	Master Protein	Q01853	Transitional endoplasmic reticulum ATPase OS=Mus musculus OX=10090 GN=Vcp PE=1 SV=4	0	35.522	15	8	9	8	806	89.3	5.26	23.97	8	1
FALSE	High	Master Protein	Q922R8	Protein disulfide-isomerase A6 OS=Mus musculus OX=10090 GN=Pdia6 PE=1 SV=3	0	35.226	23	7	8	7	440	48.1	5.14	25.7	7	1
FALSE	High	Master Protein	Q91YE9	Cytosolic 5'-nucleotidase 1B OS=Mus musculus OX=10090 GN=Nt5c1b PE=2 SV=2	0	35.115	18	11	14	11	573	65	8.37	29.89	11	1
FALSE	High	Master Protein	P47911	60S ribosomal protein L6 OS=Mus musculus OX=10090 GN=Rpl6 PE=1 SV=3	0	35.091	33	10	17	10	296	33.5	10.7	31.33	10	1
FALSE	High	Master Protein	P63168	Dynein light chain 1, cytoplasmic OS=Mus musculus OX=10090 GN=Dynll1 PE=1 SV=1	0	34.923	64	5	9	2	89	10.4	7.4	29.33	5	1
FALSE	High	Master Protein	Q6ZWV3	60S ribosomal protein L10 OS=Mus musculus OX=10090 GN=Rpl10 PE=1 SV=3	0	34.823	34	8	13	2	214	24.6	10.08	30.5	8	1
FALSE	High	Master Protein	Q8BND3	WD repeat-containing protein 35 OS=Mus musculus OX=10090 GN=Wdr35 PE=1 SV=3	0	34.793	6	5	6	5	1181	133.9	6.34	21.92	5	1
FALSE	High	Master Protein	Q9ESG2	Ropporin-1 OS=Mus musculus OX=10090 GN=Ropn1 PE=1 SV=1	0	34.785	39	6	10	6	212	24	5.16	31.24	6	1
FALSE	High	Master Protein	P10649	Glutathione S-transferase Mu 1 OS=Mus musculus OX=10090 GN=Gstm1 PE=1 SV=2	0	34.725	35	8	9	5	218	26	7.94	25.8	8	1
FALSE	High	Master Protein	P47963	60S ribosomal protein L13 OS=Mus musculus OX=10090 GN=Rpl13 PE=1 SV=3	0	34.626	43	9	14	9	211	24.3	11.55	36.78	9	1
FALSE	High	Master Protein	Q3V132	ADP/ATP translocase 4 OS=Mus musculus OX=10090 GN=Slc25a31 PE=1 SV=1	0	34.59	22	8	13	6	320	35.2	9.58	35.66	8	1
FALSE	High	Master Protein	Q99MW1	Serine/threonine-protein kinase 31 OS=Mus musculus OX=10090 GN=Stk31 PE=1 SV=2	0	34.551	11	8	10	8	1018	114.9	5.39	26.8	8	1
FALSE	High	Master Protein	A2AVR2	Maestro heat-like repeat-containing protein family member 7 OS=Mus musculus OX=10090 GN=Mroh7 PE=3 SV=1	0	34.54	9	8	8	8	1279	141.6	7.33	24.02	8	1
FALSE	High	Master Protein	P62242	40S ribosomal protein S8 OS=Mus musculus OX=10090 GN=Rps8 PE=1 SV=2	0	34.267	33	8	13	8	208	24.2	10.32	36.13	8	1
FALSE	High	Master Protein	P47754	F-actin-capping protein subunit alpha-2 OS=Mus musculus OX=10090 GN=Capza2 PE=1 SV=3	0	34.063	31	7	16	5	286	32.9	5.85	45.08	7	1
FALSE	High	Master Protein	P68254	14-3-3 protein theta OS=Mus musculus OX=10090 GN=Ywhaq PE=1 SV=1	0	33.642	36	9	10	5	245	27.8	4.78	26.96	9	1
FALSE	High	Master Protein	P31428	Dipeptidase 1 OS=Mus musculus OX=10090 GN=Dpep1 PE=1 SV=2	0	33.552	18	7	12	7	410	45.7	6.37	29.09	7	1
FALSE	High	Master Protein	Q9ERK4	Exportin-2 OS=Mus musculus OX=10090 GN=Cse1l PE=1 SV=1	0	33.452	10	9	9	9	971	110.4	5.77	23.58	9	1
FALSE	High	Master Protein	Q03265	ATP synthase subunit alpha, mitochondrial OS=Mus musculus OX=10090 GN=Atp5f1a PE=1 SV=1	0	33.36	15	7	8	7	553	59.7	9.19	26.25	7	1
FALSE	High	Master Protein	P47962	60S ribosomal protein L5 OS=Mus musculus OX=10090 GN=Rpl5 PE=1 SV=3	0	32.737	20	6	10	6	297	34.4	9.77	25.7	6	1
FALSE	High	Master Protein	P17426	AP-2 complex subunit alpha-1 OS=Mus musculus OX=10090 GN=Ap2a1 PE=1 SV=1	0	32.383	10	9	10	7	977	107.6	7.03	26.19	9	1
FALSE	High	Master Protein	Q60875	Rho guanine nucleotide exchange factor 2 OS=Mus musculus OX=10090 GN=Arhgef2 PE=1 SV=4	0	32.377	12	10	11	10	985	111.9	7.25	20.67	10	1
FALSE	High	Master Protein	Q8BGS1	Band 4.1-like protein 5 OS=Mus musculus OX=10090 GN=Epb41l5 PE=1 SV=1	0	32.358	9	6	8	6	731	81.6	6.39	23.49	6	1
FALSE	High	Master Protein	P08752	Guanine nucleotide-binding protein G(i) subunit alpha-2 OS=Mus musculus OX=10090 GN=Gnai2 PE=1 SV=5	0	31.91	22	6	8	3	355	40.5	5.45	24.93	6	1
FALSE	High	Master Protein	P14869	60S acidic ribosomal protein P0 OS=Mus musculus OX=10090 GN=Rplp0 PE=1 SV=3	0	31.825	34	8	10	8	317	34.2	6.25	26.02	8	1
FALSE	High	Master Protein	Q6EDY6	F-actin-uncapping protein LRRC16A OS=Mus musculus OX=10090 GN=Carmil1 PE=1 SV=2	0	31.469	7	7	7	7	1374	151.8	7.8	21.82	7	1
FALSE	High	Master Protein	P01864	Ig gamma-2A chain C region secreted form OS=Mus musculus OX=10090 PE=1 SV=1	0	31.444	13	5	14	5	335	36.6	8.22	46.19	5	1
FALSE	High	Master Protein	Q32MG2	Protein chibby homolog 2 OS=Mus musculus OX=10090 GN=Cby2 PE=1 SV=2	0	31.041	27	8	11	8	446	51.8	6.74	31.98	8	1
FALSE	High	Master Protein	Q8CDG1	Piwi-like protein 2 OS=Mus musculus OX=10090 GN=Piwil2 PE=1 SV=2	0	30.902	9	7	7	7	971	109.4	8.97	18.97	7	1
FALSE	High	Master Protein	Q6PER3	Microtubule-associated protein RP/EB family member 3 OS=Mus musculus OX=10090 GN=Mapre3 PE=1 SV=1	0	30.699	20	5	7	5	281	31.9	5.54	19.19	5	1
FALSE	High	Master Protein	P70190	F-actin-capping protein subunit alpha-3 OS=Mus musculus OX=10090 GN=Capza3 PE=2 SV=1	0	30.478	15	4	6	4	299	34.9	7.46	18.65	4	1
FALSE	High	Master Protein	Q8R0G9	Nuclear pore complex protein Nup133 OS=Mus musculus OX=10090 GN=Nup133 PE=1 SV=2	0	30.369	6	4	5	4	1155	128.5	5.2	18.28	4	1
FALSE	High	Master Protein	P28741	Kinesin-like protein KIF3A OS=Mus musculus OX=10090 GN=Kif3a PE=1 SV=2	0	30.292	14	8	9	7	701	80.1	6.54	22.33	8	1
FALSE	High	Master Protein	Q8CDE2	Calicin OS=Mus musculus OX=10090 GN=Ccin PE=1 SV=1	0	30.276	19	8	12	8	588	66.7	8.18	28.71	8	1
FALSE	High	Master Protein	Q61545	RNA-binding protein EWS OS=Mus musculus OX=10090 GN=Ewsr1 PE=1 SV=2	0	30.101	10	5	8	5	655	68.4	9.33	23.13	5	1
FALSE	High	Master Protein	Q9JIF7	Coatomer subunit beta OS=Mus musculus OX=10090 GN=Copb1 PE=1 SV=1	0	29.973	11	7	8	7	953	107	6	22.3	7	1
FALSE	High	Master Protein	P62911	60S ribosomal protein L32 OS=Mus musculus OX=10090 GN=Rpl32 PE=1 SV=2	0	29.951	39	6	8	6	135	15.9	11.33	23.48	6	1
FALSE	High	Master Protein	P15626	Glutathione S-transferase Mu 2 OS=Mus musculus OX=10090 GN=Gstm2 PE=1 SV=2	0	29.914	34	8	9	5	218	25.7	7.39	24.01	8	1
FALSE	High	Master Protein	Q80YT5	Spermatogenesis-associated protein 20 OS=Mus musculus OX=10090 GN=Spata20 PE=1 SV=1	0	29.87	13	10	13	10	790	88.4	7.05	22.08	10	1
FALSE	High	Master Protein	Q99PV0	Pre-mRNA-processing-splicing factor 8 OS=Mus musculus OX=10090 GN=Prpf8 PE=1 SV=2	0	29.803	5	9	9	9	2335	273.4	8.84	16.38	9	1
FALSE	High	Master Protein	P63101	14-3-3 protein zeta/delta OS=Mus musculus OX=10090 GN=Ywhaz PE=1 SV=1	0	29.671	34	8	9	5	245	27.8	4.79	21.53	8	1
FALSE	High	Master Protein	A2AQ07	Tubulin beta-1 chain OS=Mus musculus OX=10090 GN=Tubb1 PE=1 SV=1	0	29.656	13	7	34	1	451	50.4	5.07	99.75	7	1
FALSE	High	Master Protein	Q9JHJ7	Testisin OS=Mus musculus OX=10090 GN=Prss21 PE=1 SV=2	0	29.611	23	7	19	7	324	36.2	6.06	39.41	7	1
FALSE	High	Master Protein	Q8VIG3	Radial spoke head 1 homolog OS=Mus musculus OX=10090 GN=Rsph1 PE=1 SV=2	0	29.516	25	5	5	5	301	34.2	4.53	17.94	5	1
FALSE	High	Master Protein	Q8K389	CDK5 regulatory subunit-associated protein 2 OS=Mus musculus OX=10090 GN=Cdk5rap2 PE=1 SV=3	0	29.378	6	9	9	9	1822	205.8	5.3	20.87	9	1
FALSE	High	Master Protein	P54775	26S proteasome regulatory subunit 6B OS=Mus musculus OX=10090 GN=Psmc4 PE=1 SV=2	0	29.325	17	5	7	5	418	47.4	5.21	19.78	5	1
FALSE	High	Master Protein	O55143	Sarcoplasmic/endoplasmic reticulum calcium ATPase 2 OS=Mus musculus OX=10090 GN=Atp2a2 PE=1 SV=2	0	29.308	10	8	9	8	1044	114.8	5.34	24.77	8	1
FALSE	High	Master Protein	P60843	Eukaryotic initiation factor 4A-I OS=Mus musculus OX=10090 GN=Eif4a1 PE=1 SV=1	0	29.207	23	9	14	4	406	46.1	5.48	33.82	9	1
FALSE	High	Master Protein	P46471	26S proteasome regulatory subunit 7 OS=Mus musculus OX=10090 GN=Psmc2 PE=1 SV=5	0	29.021	26	8	8	8	433	48.6	5.95	17.45	8	1
FALSE	High	Master Protein	Q61503	5'-nucleotidase OS=Mus musculus OX=10090 GN=Nt5e PE=1 SV=2	0	28.996	16	6	7	6	576	63.8	6.64	20.41	6	1
FALSE	High	Master Protein	Q76MZ3	Serine/threonine-protein phosphatase 2A 65 kDa regulatory subunit A alpha isoform OS=Mus musculus OX=10090 GN=Ppp2r1a PE=1 SV=3	0	28.865	15	6	6	6	589	65.3	5.11	18.48	6	1
FALSE	High	Master Protein	Q9D0M5	Dynein light chain 2, cytoplasmic OS=Mus musculus OX=10090 GN=Dynll2 PE=1 SV=1	0	28.82	64	5	8	2	89	10.3	7.37	25.45	5	1
FALSE	High	Master Protein	P16460	Argininosuccinate synthase OS=Mus musculus OX=10090 GN=Ass1 PE=1 SV=1	0	28.775	16	9	13	9	412	46.6	8.22	31.4	9	1
FALSE	High	Master Protein	P62918	60S ribosomal protein L8 OS=Mus musculus OX=10090 GN=Rpl8 PE=1 SV=2	0	28.773	32	7	11	7	257	28	11.03	30.73	7	1
FALSE	High	Master Protein	P35979	60S ribosomal protein L12 OS=Mus musculus OX=10090 GN=Rpl12 PE=1 SV=2	0	28.742	32	4	11	4	165	17.8	9.42	39	4	1
FALSE	High	Master Protein	O54887	Testis-specific serine kinase substrate OS=Mus musculus OX=10090 GN=Tsks PE=1 SV=4	0	28.734	16	8	8	8	585	63.5	6.49	24.31	8	1
FALSE	High	Master Protein	O08810	116 kDa U5 small nuclear ribonucleoprotein component OS=Mus musculus OX=10090 GN=Eftud2 PE=1 SV=1	0	28.682	9	7	9	7	971	109.3	5	26.36	7	1
FALSE	High	Master Protein	Q7M6Z4	Kinesin-like protein KIF27 OS=Mus musculus OX=10090 GN=Kif27 PE=1 SV=1	0	28.642	5	7	9	7	1394	158.9	7.14	22.05	7	1
FALSE	High	Master Protein	Q64514	Tripeptidyl-peptidase 2 OS=Mus musculus OX=10090 GN=Tpp2 PE=1 SV=3	0	28.583	8	10	11	10	1262	139.8	6.58	24.08	10	1
FALSE	High	Master Protein	P63325	40S ribosomal protein S10 OS=Mus musculus OX=10090 GN=Rps10 PE=1 SV=1	0	28.418	34	5	9	5	165	18.9	10.15	32.73	5	1
FALSE	High	Master Protein	Q80Y75	DnaJ homolog subfamily B member 13 OS=Mus musculus OX=10090 GN=Dnajb13 PE=1 SV=1	0	28.356	23	5	7	5	316	36.1	7.47	23.52	5	1
FALSE	High	Master Protein	Q9QXZ0	Microtubule-actin cross-linking factor 1 OS=Mus musculus OX=10090 GN=Macf1 PE=1 SV=2	0	28.248	1	10	10	8	7354	831.4	5.43	18.21	10	1
FALSE	High	Master Protein	P15508	Spectrin beta chain, erythrocytic OS=Mus musculus OX=10090 GN=Sptb PE=1 SV=4	0	28.234	3	7	10	2	2128	245.1	5.33	29.73	7	1
FALSE	High	Master Protein	Q8C804	Spindle and centriole-associated protein 1 OS=Mus musculus OX=10090 GN=Spice1 PE=1 SV=2	0	28.127	10	7	8	7	860	95.6	7.05	20.86	7	1
FALSE	High	Master Protein	Q9CZX8	40S ribosomal protein S19 OS=Mus musculus OX=10090 GN=Rps19 PE=1 SV=3	0	28.099	25	6	12	6	145	16.1	10.4	41.42	6	1
FALSE	High	Master Protein	O88987	A-kinase anchor protein 3 OS=Mus musculus OX=10090 GN=Akap3 PE=1 SV=2	0	28.07	12	8	11	8	864	95.5	6.3	25.18	8	1
FALSE	High	Master Protein	P70188	Kinesin-associated protein 3 OS=Mus musculus OX=10090 GN=Kifap3 PE=1 SV=1	0	28.062	7	6	6	6	793	91.2	5.11	16.05	6	1
FALSE	High	Master Protein	A6H690	IQ and AAA domain-containing protein 1-like OS=Mus musculus OX=10090 GN=Iqca1l PE=1 SV=3	0	27.949	11	7	13	7	825	95.9	9.51	29.42	7	1
FALSE	High	Master Protein	P62880	Guanine nucleotide-binding protein G(I)/G(S)/G(T) subunit beta-2 OS=Mus musculus OX=10090 GN=Gnb2 PE=1 SV=3	0	27.805	16	5	7	5	340	37.3	6	21.89	5	1
FALSE	High	Master Protein	Q9EQ00	Ropporin-1-like protein OS=Mus musculus OX=10090 GN=Ropn1l PE=1 SV=2	0	27.776	35	6	9	6	218	24.5	6.34	22.34	6	1
FALSE	High	Master Protein	Q9QXK3	Coatomer subunit gamma-2 OS=Mus musculus OX=10090 GN=Copg2 PE=1 SV=1	0	27.687	8	5	5	5	871	97.6	5.8	18.82	5	1
FALSE	High	Master Protein	Q08288	Cell growth-regulating nucleolar protein OS=Mus musculus OX=10090 GN=Lyar PE=1 SV=2	0	27.687	16	5	7	5	388	43.7	9.5	20.9	5	1
FALSE	High	Master Protein	P14206	40S ribosomal protein SA OS=Mus musculus OX=10090 GN=Rpsa PE=1 SV=4	0	27.427	22	4	5	4	295	32.8	4.87	16.62	4	1
FALSE	High	Master Protein	P62196	26S proteasome regulatory subunit 8 OS=Mus musculus OX=10090 GN=Psmc5 PE=1 SV=1	0	27.317	19	5	6	5	406	45.6	7.55	21.22	5	1
FALSE	High	Master Protein	P84091	AP-2 complex subunit mu OS=Mus musculus OX=10090 GN=Ap2m1 PE=1 SV=1	0	27.305	26	10	12	10	435	49.6	9.54	26.12	10	1
FALSE	High	Master Protein	Q9D5Y0	Uncharacterized protein C7orf31 homolog OS=Mus musculus OX=10090 PE=2 SV=1	0	27.138	17	7	9	7	588	67.6	8.21	21.02	7	1
FALSE	High	Master Protein	P01872	Immunoglobulin heavy constant mu OS=Mus musculus OX=10090 GN=Ighm PE=1 SV=2	0	27.105	14	4	5	4	454	49.9	7.01	19.02	4	1
FALSE	High	Master Protein	Q99MV7	RING finger protein 17 OS=Mus musculus OX=10090 GN=Rnf17 PE=1 SV=2	0	26.93	3	4	6	4	1640	185.5	5.48	21	4	1
FALSE	High	Master Protein	Q80U72	Protein scribble homolog OS=Mus musculus OX=10090 GN=Scrib PE=1 SV=2	0	26.881	6	6	6	6	1612	174	5.12	19.54	6	1
FALSE	High	Master Protein	Q9Z130	Heterogeneous nuclear ribonucleoprotein D-like OS=Mus musculus OX=10090 GN=Hnrnpdl PE=1 SV=1	0	26.831	20	5	8	5	301	33.5	7.31	21.94	5	1
FALSE	High	Master Protein	Q3UKC1	Tax1-binding protein 1 homolog OS=Mus musculus OX=10090 GN=Tax1bp1 PE=1 SV=2	0	26.767	11	7	8	7	814	93.6	5.33	19.61	7	1
FALSE	High	Master Protein	P0DP27	Calmodulin-2 OS=Mus musculus OX=10090 GN=Calm2 PE=1 SV=1	0	26.767	15	5	13	5	149	16.8	4.22	29.26	5	1
FALSE	High	Master Protein	Q62036	Centrosomal protein of 131 kDa OS=Mus musculus OX=10090 GN=Cep131 PE=1 SV=2	0	26.747	9	7	8	7	1060	120.2	8.72	24.2	7	1
FALSE	High	Master Protein	Q791V5	Mitochondrial carrier homolog 2 OS=Mus musculus OX=10090 GN=Mtch2 PE=1 SV=1	0	26.623	17	4	6	4	303	33.5	8.25	19.14	4	1
FALSE	High	Master Protein	P18872	Guanine nucleotide-binding protein G(o) subunit alpha OS=Mus musculus OX=10090 GN=Gnao1 PE=1 SV=3	0	26.462	17	5	6	4	354	40.1	5.53	18.58	5	1
FALSE	High	Master Protein	O55131	Septin-7 OS=Mus musculus OX=10090 GN=Septin7 PE=1 SV=1	0	26.36	17	4	4	4	436	50.5	8.57	15.92	4	1
FALSE	High	Master Protein	Q8C2Q3	RNA-binding protein 14 OS=Mus musculus OX=10090 GN=Rbm14 PE=1 SV=1	0	26.354	13	8	10	8	669	69.4	9.67	29.21	8	1
FALSE	High	Master Protein	Q5PR69	Capping protein inhibiting regulator of actin dynamics OS=Mus musculus OX=10090 GN=Crad PE=1 SV=3	0	26.34	9	6	6	6	1207	132.2	5.4	20.63	6	1
FALSE	High	Master Protein	Q8R422	CD109 antigen OS=Mus musculus OX=10090 GN=Cd109 PE=1 SV=1	0	26.209	5	6	6	6	1442	161.6	5.57	17.33	6	1
FALSE	High	Master Protein	P80316	T-complex protein 1 subunit epsilon OS=Mus musculus OX=10090 GN=Cct5 PE=1 SV=1	0	26.182	16	7	8	7	541	59.6	6.02	19.05	7	1
FALSE	High	Master Protein	Q7TPW1	Nexilin OS=Mus musculus OX=10090 GN=Nexn PE=1 SV=3	0	25.994	18	9	9	9	607	72.1	5.01	17.2	9	1
FALSE	High	Master Protein	P52480	Pyruvate kinase PKM OS=Mus musculus OX=10090 GN=Pkm PE=1 SV=4	0	25.971	14	5	5	5	531	57.8	7.47	18.82	5	1
FALSE	High	Master Protein	Q9JJK2	LanC-like protein 2 OS=Mus musculus OX=10090 GN=Lancl2 PE=1 SV=1	0	25.926	16	5	6	5	450	50.7	7.28	16.13	5	1
FALSE	High	Master Protein	P86048	60S ribosomal protein L10-like OS=Mus musculus OX=10090 GN=Rpl10l PE=2 SV=1	0	25.83	33	8	12	2	214	24.5	10.11	19.83	8	1
FALSE	High	Master Protein	P62245	40S ribosomal protein S15a OS=Mus musculus OX=10090 GN=Rps15a PE=1 SV=2	0	25.768	44	6	16	6	130	14.8	10.13	43.81	6	1
FALSE	High	Master Protein	P58252	Elongation factor 2 OS=Mus musculus OX=10090 GN=Eef2 PE=1 SV=2	0	25.589	10	8	8	8	858	95.3	6.83	19.82	8	1
FALSE	High	Master Protein	Q497K7	Transmembrane protein 247 OS=Mus musculus OX=10090 GN=Tmem247 PE=1 SV=2	0	25.538	32	3	5	3	211	24	5.01	23.41	3	1
FALSE	High	Master Protein	P60867	40S ribosomal protein S20 OS=Mus musculus OX=10090 GN=Rps20 PE=1 SV=1	0	25.173	29	4	9	4	119	13.4	9.94	31.8	4	1
FALSE	High	Master Protein	P27773	Protein disulfide-isomerase A3 OS=Mus musculus OX=10090 GN=Pdia3 PE=1 SV=2	0	25.11	17	5	6	5	505	56.6	6.21	16.23	5	1
FALSE	High	Master Protein	Q0HA38	Tetratricopeptide repeat protein 21B OS=Mus musculus OX=10090 GN=Ttc21b PE=1 SV=1	0	25.097	8	7	9	7	1315	150.7	7.14	17.53	7	1
FALSE	High	Master Protein	P11378	Nuclear transition protein 2 OS=Mus musculus OX=10090 GN=Tnp2 PE=2 SV=3	0	25.067	26	2	3	2	117	13.1	11.8	17.16	2	1
FALSE	High	Master Protein	B2RR83	3'-5' RNA helicase YTHDC2 OS=Mus musculus OX=10090 GN=Ythdc2 PE=1 SV=1	0	25.051	6	7	9	7	1445	161	8.51	21.82	7	1
FALSE	High	Master Protein	D3YV10	Coiled-coil domain-containing protein 13 OS=Mus musculus OX=10090 GN=Ccdc13 PE=1 SV=1	0	24.98	5	5	7	5	709	79.7	9.01	23.12	5	1
FALSE	High	Master Protein	Q60930	Voltage-dependent anion-selective channel protein 2 OS=Mus musculus OX=10090 GN=Vdac2 PE=1 SV=2	0	24.958	24	5	5	5	295	31.7	7.49	16.54	5	1
FALSE	High	Master Protein	Q9D4J1	EF-hand domain-containing protein D1 OS=Mus musculus OX=10090 GN=Efhd1 PE=1 SV=1	0	24.763	41	7	9	7	240	27	6.02	21.92	7	1
FALSE	High	Master Protein	Q99MV1	Tudor domain-containing protein 1 OS=Mus musculus OX=10090 GN=Tdrd1 PE=1 SV=2	0	24.742	7	8	12	8	1172	129.6	5.81	27.02	8	1
FALSE	High	Master Protein	Q3U0M1	Trafficking protein particle complex subunit 9 OS=Mus musculus OX=10090 GN=Trappc9 PE=1 SV=2	0	24.66	9	10	10	10	1148	128.2	6.47	12.17	10	1
FALSE	High	Master Protein	P13020	Gelsolin OS=Mus musculus OX=10090 GN=Gsn PE=1 SV=3	0	24.615	10	7	8	7	780	85.9	6.18	26.27	7	1
FALSE	High	Master Protein	P70398	Probable ubiquitin carboxyl-terminal hydrolase FAF-X OS=Mus musculus OX=10090 GN=Usp9x PE=1 SV=2	0	24.51	3	7	8	7	2559	290.5	5.87	15.29	7	1
FALSE	High	Master Protein	P53026	60S ribosomal protein L10a OS=Mus musculus OX=10090 GN=Rpl10a PE=1 SV=3	0	24.323	26	6	13	6	217	24.9	9.98	34.68	6	1
FALSE	High	Master Protein	Q9D5K4	S100P-binding protein OS=Mus musculus OX=10090 GN=S100pbp PE=2 SV=1	0	24.291	23	7	9	7	396	44.4	5.6	24.32	7	1
FALSE	High	Master Protein	Q62191	E3 ubiquitin-protein ligase TRIM21 OS=Mus musculus OX=10090 GN=Trim21 PE=1 SV=1	0	24.288	14	5	5	5	470	54.1	7.08	14.24	5	1
FALSE	High	Master Protein	P62984	Ubiquitin-60S ribosomal protein L40 OS=Mus musculus OX=10090 GN=Uba52 PE=1 SV=2	0	24.067	37	4	13	4	128	14.7	9.83	35.59	4	1
FALSE	High	Master Protein	P14685	26S proteasome non-ATPase regulatory subunit 3 OS=Mus musculus OX=10090 GN=Psmd3 PE=1 SV=3	0	24.025	14	5	6	5	530	60.7	8.44	18.84	5	1
FALSE	High	Master Protein	P06151	L-lactate dehydrogenase A chain OS=Mus musculus OX=10090 GN=Ldha PE=1 SV=3	0	24.019	29	8	9	6	332	36.5	7.74	18.4	8	1
FALSE	High	Master Protein	Q9WV92	Band 4.1-like protein 3 OS=Mus musculus OX=10090 GN=Epb41l3 PE=1 SV=1	0	24.007	6	4	4	4	929	103.3	5.31	15.62	4	1
FALSE	High	Master Protein	P54869	Hydroxymethylglutaryl-CoA synthase, mitochondrial OS=Mus musculus OX=10090 GN=Hmgcs2 PE=1 SV=2	0	23.99	13	4	6	4	508	56.8	8.41	21.28	4	1
FALSE	High	Master Protein	P57780	Alpha-actinin-4 OS=Mus musculus OX=10090 GN=Actn4 PE=1 SV=1	0	23.957	9	6	7	3	912	104.9	5.41	22.28	6	1
FALSE	High	Master Protein	Q6PB66	Leucine-rich PPR motif-containing protein, mitochondrial OS=Mus musculus OX=10090 GN=Lrpprc PE=1 SV=2	0	23.769	6	8	9	8	1392	156.5	6.83	16.56	8	1
FALSE	High	Master Protein	Q9JKK7	Tropomodulin-2 OS=Mus musculus OX=10090 GN=Tmod2 PE=1 SV=2	0	23.699	23	7	10	6	351	39.5	5.35	27.52	7	1
FALSE	High	Master Protein	Q9JHQ5	Leucine zipper transcription factor-like protein 1 OS=Mus musculus OX=10090 GN=Lztfl1 PE=1 SV=1	0	23.624	19	4	4	4	299	34.8	5.17	14.16	4	1
FALSE	High	Master Protein	Q6A4J8	Ubiquitin carboxyl-terminal hydrolase 7 OS=Mus musculus OX=10090 GN=Usp7 PE=1 SV=1	0	23.516	7	5	8	5	1103	128.4	5.5	23.29	5	1
FALSE	High	Master Protein	P23116	Eukaryotic translation initiation factor 3 subunit A OS=Mus musculus OX=10090 GN=Eif3a PE=1 SV=5	0	23.496	6	7	7	7	1344	161.8	6.77	18.26	7	1
FALSE	High	Master Protein	P80315	T-complex protein 1 subunit delta OS=Mus musculus OX=10090 GN=Cct4 PE=1 SV=3	0	23.389	11	5	7	5	539	58	8.02	20.7	5	1
FALSE	High	Master Protein	Q9WU78	Programmed cell death 6-interacting protein OS=Mus musculus OX=10090 GN=Pdcd6ip PE=1 SV=3	0	23.104	8	5	6	5	869	96	6.52	19.2	5	1
FALSE	High	Master Protein	P97819	85/88 kDa calcium-independent phospholipase A2 OS=Mus musculus OX=10090 GN=Pla2g6 PE=1 SV=3	0	22.94	9	5	6	5	807	89.5	7.24	17.46	5	1
FALSE	High	Master Protein	Q91YQ5	Dolichyl-diphosphooligosaccharide--protein glycosyltransferase subunit 1 OS=Mus musculus OX=10090 GN=Rpn1 PE=1 SV=1	0	22.812	11	5	6	5	608	68.5	6.46	13.49	5	1
FALSE	High	Master Protein	Q8K1H1	Tudor domain-containing protein 7 OS=Mus musculus OX=10090 GN=Tdrd7 PE=1 SV=1	0	22.767	8	6	6	6	1086	122.1	6.7	17.13	6	1
FALSE	High	Master Protein	Q64512	Tyrosine-protein phosphatase non-receptor type 13 OS=Mus musculus OX=10090 GN=Ptpn13 PE=1 SV=2	0	22.626	4	6	7	6	2453	270.2	6.37	17	6	1
FALSE	High	Master Protein	Q8CIE6	Coatomer subunit alpha OS=Mus musculus OX=10090 GN=Copa PE=1 SV=2	0	22.617	6	6	7	6	1224	138.3	7.65	19.25	6	1
FALSE	High	Master Protein	P62192	26S proteasome regulatory subunit 4 OS=Mus musculus OX=10090 GN=Psmc1 PE=1 SV=1	0	22.577	15	4	5	4	440	49.2	6.21	16.03	4	1
FALSE	High	Master Protein	P35487	Pyruvate dehydrogenase E1 component subunit alpha, testis-specific form, mitochondrial OS=Mus musculus OX=10090 GN=Pdha2 PE=1 SV=1	0	22.547	14	4	8	4	391	43.4	8.5	21.35	4	1
FALSE	High	Master Protein	Q8VEK3	Heterogeneous nuclear ribonucleoprotein U OS=Mus musculus OX=10090 GN=Hnrnpu PE=1 SV=1	0	22.512	9	5	6	5	800	87.9	6.24	17.72	5	1
FALSE	High	Master Protein	Q8VC66	Afadin- and alpha-actinin-binding protein OS=Mus musculus OX=10090 GN=Ssx2ip PE=1 SV=1	0	22.502	12	7	8	7	615	70.9	6.65	22.12	7	1
FALSE	High	Master Protein	P57776	Elongation factor 1-delta OS=Mus musculus OX=10090 GN=Eef1d PE=1 SV=3	0	22.448	25	4	5	4	281	31.3	5.02	16.86	4	1
FALSE	High	Master Protein	O88735	Ensconsin OS=Mus musculus OX=10090 GN=Map7 PE=1 SV=1	0	22.379	12	7	8	7	730	82	9.36	20.7	7	1
FALSE	High	Master Protein	Q9D3R3	Centrosomal protein of 72 kDa OS=Mus musculus OX=10090 GN=Cep72 PE=1 SV=3	0	22.376	13	8	12	8	646	72.4	6.74	27.92	8	1
FALSE	High	Master Protein	P53994	Ras-related protein Rab-2A OS=Mus musculus OX=10090 GN=Rab2a PE=1 SV=1	0	22.345	30	5	9	5	212	23.5	6.54	23.6	5	1
FALSE	High	Master Protein	Q3TVA9	Coiled-coil domain-containing protein 136 OS=Mus musculus OX=10090 GN=Ccdc136 PE=1 SV=2	0	22.345	5	5	5	5	1136	131.8	4.84	13.9	5	1
FALSE	High	Master Protein	Q9QZ06	Toll-interacting protein OS=Mus musculus OX=10090 GN=Tollip PE=1 SV=1	0	22.33	24	6	6	6	274	30.3	5.17	13.18	6	1
FALSE	High	Master Protein	P62270	40S ribosomal protein S18 OS=Mus musculus OX=10090 GN=Rps18 PE=1 SV=3	0	22.283	32	7	9	7	152	17.7	10.99	22.44	7	1
FALSE	High	Master Protein	P84104	Serine/arginine-rich splicing factor 3 OS=Mus musculus OX=10090 GN=Srsf3 PE=1 SV=1	0	22.275	35	4	7	4	164	19.3	11.65	21.52	4	1
FALSE	High	Master Protein	Q64435	UDP-glucuronosyltransferase 1-6 OS=Mus musculus OX=10090 GN=Ugt1a6 PE=1 SV=1	0	22.242	13	4	4	4	531	60.4	8.62	15.6	4	1
FALSE	High	Master Protein	Q99NB9	Splicing factor 3B subunit 1 OS=Mus musculus OX=10090 GN=Sf3b1 PE=1 SV=1	0	22.224	5	5	5	5	1304	145.7	7.09	14.48	5	1
FALSE	High	Master Protein	C0HKD1	Protein FAM205A-2 OS=Mus musculus OX=10090 GN=Fam205a2 PE=3 SV=1	0	22.187	7	5	5	5	1308	146.1	8.16	12.62	5	1
FALSE	High	Master Protein	Q99PU8	ATP-dependent RNA helicase DHX30 OS=Mus musculus OX=10090 GN=Dhx30 PE=1 SV=1	0	22.173	6	5	5	5	1217	136.6	8.75	12.06	5	1
FALSE	High	Master Protein	G3X9J0	Signal-induced proliferation-associated 1-like protein 3 OS=Mus musculus OX=10090 GN=Sipa1l3 PE=1 SV=1	0	22.163	5	6	7	6	1776	194.9	8.32	19.17	6	1
FALSE	High	Master Protein	Q9DAN8	Cystatin-12 OS=Mus musculus OX=10090 GN=Cst12 PE=1 SV=1	0	21.749	24	3	4	3	128	15	5.34	13.33	3	1
FALSE	High	Master Protein	Q8BTM8	Filamin-A OS=Mus musculus OX=10090 GN=Flna PE=1 SV=5	0	21.613	3	5	5	5	2647	281	6.04	13.52	5	1
FALSE	High	Master Protein	O35326	Serine/arginine-rich splicing factor 5 OS=Mus musculus OX=10090 GN=Srsf5 PE=1 SV=2	0	21.594	14	4	5	4	269	30.9	11.56	14.46	4	1
FALSE	High	Master Protein	Q9EQC5	N-terminal kinase-like protein OS=Mus musculus OX=10090 GN=Scyl1 PE=1 SV=1	0	21.533	11	6	8	6	806	89.1	6.44	18.81	6	1
FALSE	High	Master Protein	Q8C854	Myelin expression factor 2 OS=Mus musculus OX=10090 GN=Myef2 PE=1 SV=1	0	21.432	14	6	7	6	591	63.3	8.87	21.32	6	1
FALSE	High	Master Protein	Q9JJI8	60S ribosomal protein L38 OS=Mus musculus OX=10090 GN=Rpl38 PE=1 SV=3	0	21.428	33	3	5	3	70	8.2	10.1	13.07	3	1
FALSE	High	Master Protein	E9Q5G3	Kinesin-like protein KIF23 OS=Mus musculus OX=10090 GN=Kif23 PE=1 SV=1	0	21.381	7	4	5	4	953	108.7	8.66	15.62	4	1
FALSE	High	Master Protein	P61255	60S ribosomal protein L26 OS=Mus musculus OX=10090 GN=Rpl26 PE=1 SV=1	0	21.353	41	7	11	7	145	17.2	10.55	26.56	7	1
FALSE	High	Master Protein	Q9D051	Pyruvate dehydrogenase E1 component subunit beta, mitochondrial OS=Mus musculus OX=10090 GN=Pdhb PE=1 SV=1	0	21.345	18	5	9	5	359	38.9	6.87	22.83	5	1
FALSE	High	Master Protein	Q9WTX2	Interferon-inducible double-stranded RNA-dependent protein kinase activator A OS=Mus musculus OX=10090 GN=Prkra PE=1 SV=1	0	21.344	15	5	6	5	313	34.3	8.43	17.83	5	1
FALSE	High	Master Protein	Q8VDN2	Sodium/potassium-transporting ATPase subunit alpha-1 OS=Mus musculus OX=10090 GN=Atp1a1 PE=1 SV=1	0	21.3	8	9	9	6	1023	112.9	5.45	12.55	9	1
FALSE	High	Master Protein	P47802	Metaxin-1 OS=Mus musculus OX=10090 GN=Mtx1 PE=1 SV=1	0	21.274	28	6	7	6	317	35.6	6.18	16.7	6	1
FALSE	High	Master Protein	Q8BFR5	Elongation factor Tu, mitochondrial OS=Mus musculus OX=10090 GN=Tufm PE=1 SV=1	0	21.093	12	4	5	4	452	49.5	7.56	17.05	4	1
FALSE	High	Master Protein	Q62419	Endophilin-A2 OS=Mus musculus OX=10090 GN=Sh3gl1 PE=1 SV=1	0	21.068	17	4	4	4	368	41.5	5.72	13.98	4	1
FALSE	High	Master Protein	P52194	Calmegin OS=Mus musculus OX=10090 GN=Clgn PE=1 SV=2	0	21.063	16	3	4	3	611	69.4	4.68	13.76	3	1
FALSE	High	Master Protein	Q9JLV5	Cullin-3 OS=Mus musculus OX=10090 GN=Cul3 PE=1 SV=1	0	20.866	11	7	8	7	768	88.9	8.46	18.88	7	1
FALSE	High	Master Protein	P17710	Hexokinase-1 OS=Mus musculus OX=10090 GN=Hk1 PE=1 SV=3	0	20.767	6	6	6	5	974	108.2	6.8	11.83	6	1
FALSE	High	Master Protein	P40124	Adenylyl cyclase-associated protein 1 OS=Mus musculus OX=10090 GN=Cap1 PE=1 SV=4	0	20.767	10	3	3	3	474	51.5	7.52	12.54	3	1
FALSE	High	Master Protein	P63276	40S ribosomal protein S17 OS=Mus musculus OX=10090 GN=Rps17 PE=1 SV=2	0	20.703	16	3	6	3	135	15.5	9.85	21.59	3	1
FALSE	High	Master Protein	Q9WVM1	Rac GTPase-activating protein 1 OS=Mus musculus OX=10090 GN=Racgap1 PE=1 SV=1	0	20.594	9	4	4	4	628	70.1	8.51	13.12	4	1
FALSE	High	Master Protein	P35123	Ubiquitin carboxyl-terminal hydrolase 4 OS=Mus musculus OX=10090 GN=Usp4 PE=1 SV=3	0	20.591	9	5	5	5	962	108.3	5.64	13.17	5	1
FALSE	High	Master Protein	Q6Y7W8	GRB10-interacting GYF protein 2 OS=Mus musculus OX=10090 GN=Gigyf2 PE=1 SV=2	0	20.59	3	3	3	3	1291	149.1	5.57	10.76	3	1
FALSE	High	Master Protein	P35585	AP-1 complex subunit mu-1 OS=Mus musculus OX=10090 GN=Ap1m1 PE=1 SV=3	0	20.311	15	4	6	4	423	48.5	7.3	18.76	4	1
FALSE	High	Master Protein	P48722	Heat shock 70 kDa protein 4L OS=Mus musculus OX=10090 GN=Hspa4l PE=1 SV=2	0	20.302	7	5	6	5	838	94.3	5.74	16.93	5	1
FALSE	High	Master Protein	Q9D2H5	Tripartite motif-containing protein 42 OS=Mus musculus OX=10090 GN=Trim42 PE=2 SV=2	0	20.263	9	4	4	4	723	82.9	8.09	13.93	4	1
FALSE	High	Master Protein	Q62318	Transcription intermediary factor 1-beta OS=Mus musculus OX=10090 GN=Trim28 PE=1 SV=3	0	20.211	8	5	7	5	834	88.8	5.77	18.68	5	1
FALSE	High	Master Protein	A2A9R3	Melanoma-associated antigen B4 OS=Mus musculus OX=10090 GN=Mageb4 PE=1 SV=1	0	20.139	23	4	4	4	556	60.9	9.16	12.58	4	1
FALSE	High	Master Protein	P42208	Septin-2 OS=Mus musculus OX=10090 GN=Septin2 PE=1 SV=2	0	20.104	15	3	3	3	361	41.5	6.55	11.06	3	1
FALSE	High	Master Protein	Q9DC51	Guanine nucleotide-binding protein G(i) subunit alpha OS=Mus musculus OX=10090 GN=Gnai3 PE=1 SV=3	0	19.983	14	4	5	1	354	40.5	5.69	15.78	4	1
FALSE	High	Master Protein	Q9CR57	60S ribosomal protein L14 OS=Mus musculus OX=10090 GN=Rpl14 PE=1 SV=3	0	19.965	24	5	8	5	217	23.5	11.02	20.37	5	1
FALSE	High	Master Protein	O88990	Alpha-actinin-3 OS=Mus musculus OX=10090 GN=Actn3 PE=2 SV=1	0	19.908	6	5	5	4	900	103	5.45	11.17	5	1
FALSE	High	Master Protein	P41105	60S ribosomal protein L28 OS=Mus musculus OX=10090 GN=Rpl28 PE=1 SV=2	0	19.875	29	5	9	5	137	15.7	12.02	19.69	5	1
FALSE	High	Master Protein	P05132	cAMP-dependent protein kinase catalytic subunit alpha OS=Mus musculus OX=10090 GN=Prkaca PE=1 SV=3	0	19.841	12	4	4	4	351	40.5	8.79	13.45	4	1
FALSE	High	Master Protein	Q65CL1	Catenin alpha-3 OS=Mus musculus OX=10090 GN=Ctnna3 PE=1 SV=2	0	19.829	7	5	5	5	895	99.7	6.52	14.4	5	1
FALSE	High	Master Protein	P63242	Eukaryotic translation initiation factor 5A-1 OS=Mus musculus OX=10090 GN=Eif5a PE=1 SV=2	0	19.779	31	3	6	3	154	16.8	5.24	19.62	3	1
FALSE	High	Master Protein	O88685	26S proteasome regulatory subunit 6A OS=Mus musculus OX=10090 GN=Psmc3 PE=1 SV=2	0	19.732	14	4	4	4	442	49.5	5.19	14.8	4	1
FALSE	High	Master Protein	Q62252	Sperm surface protein Sp17 OS=Mus musculus OX=10090 GN=Spa17 PE=1 SV=1	0	19.61	36	3	4	3	149	17.3	4.83	15.82	3	1
FALSE	High	Master Protein	Q91VR5	ATP-dependent RNA helicase DDX1 OS=Mus musculus OX=10090 GN=Ddx1 PE=1 SV=1	0	19.508	9	5	7	5	740	82.4	7.21	14.59	5	1
FALSE	High	Master Protein	Q8BVM2	Anthrax toxin receptor-like OS=Mus musculus OX=10090 GN=Antxrl PE=2 SV=2	0	19.462	9	3	3	3	641	70.4	8.88	9.94	3	1
FALSE	High	Master Protein	Q60865	Caprin-1 OS=Mus musculus OX=10090 GN=Caprin1 PE=1 SV=2	0	19.183	10	6	7	6	707	78.1	5.25	17.54	6	1
FALSE	High	Master Protein	Q3UGF1	WD repeat-containing protein 19 OS=Mus musculus OX=10090 GN=Wdr19 PE=1 SV=1	0	19.179	6	7	7	7	1341	151.4	6.57	13.45	7	1
FALSE	High	Master Protein	Q8BMF4	Dihydrolipoyllysine-residue acetyltransferase component of pyruvate dehydrogenase complex, mitochondrial OS=Mus musculus OX=10090 GN=Dlat PE=1 SV=2	0	19.12	12	5	8	5	642	67.9	8.57	18.48	5	1
FALSE	High	Master Protein	Q8BJ71	Nuclear pore complex protein Nup93 OS=Mus musculus OX=10090 GN=Nup93 PE=1 SV=1	0	19.108	7	4	5	4	819	93.2	5.72	12.95	4	1
FALSE	High	Master Protein	P62334	26S proteasome regulatory subunit 10B OS=Mus musculus OX=10090 GN=Psmc6 PE=1 SV=1	0	19.007	16	5	6	5	389	44.1	7.49	13.64	5	1
FALSE	High	Master Protein	P10630	Eukaryotic initiation factor 4A-II OS=Mus musculus OX=10090 GN=Eif4a2 PE=1 SV=2	0	18.992	15	6	9	1	407	46.4	5.48	22.87	6	1
FALSE	High	Master Protein	Q8BG67	Protein EFR3 homolog A OS=Mus musculus OX=10090 GN=Efr3a PE=1 SV=1	0	18.772	7	3	5	3	819	92.6	6.83	15.18	3	1
FALSE	High	Master Protein	Q99ML0	Zinc finger MYND domain-containing protein 10 OS=Mus musculus OX=10090 GN=Zmynd10 PE=1 SV=2	0	18.767	14	5	5	5	440	50.6	6.54	11.66	5	1
FALSE	High	Master Protein	Q8BVP6	Ly6/PLAUR domain-containing protein 4 OS=Mus musculus OX=10090 GN=Lypd4 PE=1 SV=1	0	18.687	20	4	7	4	246	27	7.66	20.34	4	1
FALSE	High	Master Protein	Q6P4T2	U5 small nuclear ribonucleoprotein 200 kDa helicase OS=Mus musculus OX=10090 GN=Snrnp200 PE=1 SV=1	0	18.685	3	5	5	5	2136	244.4	6.06	12.28	5	1
FALSE	High	Master Protein	Q3UYV9	Nuclear cap-binding protein subunit 1 OS=Mus musculus OX=10090 GN=Ncbp1 PE=1 SV=2	0	18.599	4	2	3	2	790	91.9	6.64	9.13	2	1
FALSE	High	Master Protein	P30677	Guanine nucleotide-binding protein subunit alpha-14 OS=Mus musculus OX=10090 GN=Gna14 PE=1 SV=2	0	18.459	6	2	2	2	355	41.5	6.3	9.05	2	1
FALSE	High	Master Protein	Q9DAJ2	Tektin-1 OS=Mus musculus OX=10090 GN=Tekt1 PE=1 SV=1	0	18.442	14	5	7	5	418	48.6	5.73	18.2	5	1
FALSE	High	Master Protein	P10852	4F2 cell-surface antigen heavy chain OS=Mus musculus OX=10090 GN=Slc3a2 PE=1 SV=1	0	18.44	11	5	5	5	526	58.3	5.91	14.65	5	1
FALSE	High	Master Protein	Q8BL97	Serine/arginine-rich splicing factor 7 OS=Mus musculus OX=10090 GN=Srsf7 PE=1 SV=1	0	18.387	22	4	4	4	267	30.8	11.9	14.12	4	1
FALSE	High	Master Protein	Q8K2C9	Very-long-chain (3R)-3-hydroxyacyl-CoA dehydratase 3 OS=Mus musculus OX=10090 GN=Hacd3 PE=1 SV=2	0	18.377	17	5	6	5	362	43.1	9.13	15.03	5	1
FALSE	High	Master Protein	P28658	Ataxin-10 OS=Mus musculus OX=10090 GN=Atxn10 PE=1 SV=2	0	18.235	9	3	3	3	475	53.7	5.25	11.65	3	1
FALSE	High	Master Protein	Q9WUM4	Coronin-1C OS=Mus musculus OX=10090 GN=Coro1c PE=1 SV=2	0	18.221	11	5	7	5	474	53.1	7.08	17.23	5	1
FALSE	High	Master Protein	P56959	RNA-binding protein FUS OS=Mus musculus OX=10090 GN=Fus PE=1 SV=1	0	18.152	6	2	3	2	518	52.6	9.36	10.42	2	1
FALSE	High	Master Protein	Q6P1E8	EF-hand calcium-binding domain-containing protein 6 OS=Mus musculus OX=10090 GN=Efcab6 PE=1 SV=2	0	18.146	6	8	9	8	1516	175.7	8.87	15.31	8	1
FALSE	High	Master Protein	Q61166	Microtubule-associated protein RP/EB family member 1 OS=Mus musculus OX=10090 GN=Mapre1 PE=1 SV=3	0	18.029	21	3	3	3	268	30	5.22	9.35	3	1
FALSE	High	Master Protein	P61202	COP9 signalosome complex subunit 2 OS=Mus musculus OX=10090 GN=Cops2 PE=1 SV=1	0	17.978	14	4	4	4	443	51.6	5.53	12.5	4	1
FALSE	High	Master Protein	Q8C0N1	Kinesin-like protein KIF2B OS=Mus musculus OX=10090 GN=Kif2b PE=1 SV=1	0	17.923	10	4	4	4	668	75.4	8.84	14.04	4	1
FALSE	High	Master Protein	P07724	Albumin OS=Mus musculus OX=10090 GN=Alb PE=1 SV=3	0	17.921	7	3	4	3	608	68.6	6.07	12.39	3	1
FALSE	High	Master Protein	Q9WV55	Vesicle-associated membrane protein-associated protein A OS=Mus musculus OX=10090 GN=Vapa PE=1 SV=2	0	17.908	18	3	6	3	249	27.8	8.4	17.39	3	1
FALSE	High	Master Protein	Q8CGC7	Bifunctional glutamate/proline--tRNA ligase OS=Mus musculus OX=10090 GN=Eprs1 PE=1 SV=4	0	17.886	5	6	6	6	1512	170	7.66	12.11	6	1
FALSE	High	Master Protein	Q921L5	Conserved oligomeric Golgi complex subunit 2 OS=Mus musculus OX=10090 GN=Cog2 PE=1 SV=2	0	17.815	8	4	4	4	731	82	6.21	11.74	4	1
FALSE	High	Master Protein	Q6NXY1	TBC1 domain family member 31 OS=Mus musculus OX=10090 GN=Tbc1d31 PE=1 SV=1	0	17.803	3	2	3	2	996	115.8	8.12	12.7	2	1
FALSE	High	Master Protein	Q9QY83	Actin-like protein 7B OS=Mus musculus OX=10090 GN=Actl7b PE=1 SV=2	0	17.76	18	4	5	4	418	45.5	5.68	12.39	4	1
FALSE	High	Master Protein	Q9QZL9	Dickkopf-like protein 1 OS=Mus musculus OX=10090 GN=Dkkl1 PE=1 SV=2	0	17.744	30	6	8	6	230	26.6	8.24	17.81	6	1
FALSE	High	Master Protein	Q02105	Complement C1q subcomponent subunit C OS=Mus musculus OX=10090 GN=C1qc PE=1 SV=2	0	17.724	16	3	3	3	246	26	8.54	10.75	3	1
FALSE	High	Master Protein	Q8BH97	Reticulocalbin-3 OS=Mus musculus OX=10090 GN=Rcn3 PE=1 SV=1	0	17.718	11	4	4	4	328	38	4.88	13.6	4	1
FALSE	High	Master Protein	Q9QY15	ATP-dependent RNA helicase DDX25 OS=Mus musculus OX=10090 GN=Ddx25 PE=1 SV=2	0	17.717	12	5	6	5	484	54.8	5.99	14.24	5	1
FALSE	High	Master Protein	Q99LE6	ATP-binding cassette sub-family F member 2 OS=Mus musculus OX=10090 GN=Abcf2 PE=1 SV=1	0	17.704	8	4	4	4	628	71.7	7.05	10.72	4	1
FALSE	High	Master Protein	O54833	Casein kinase II subunit alpha' OS=Mus musculus OX=10090 GN=Csnk2a2 PE=1 SV=1	0	17.666	17	4	5	4	350	41.2	8.56	9.42	4	1
FALSE	High	Master Protein	Q62100	Protamine-3 OS=Mus musculus OX=10090 GN=Prm3 PE=1 SV=2	0	17.664	39	2	3	2	101	11.2	4.3	9.1	2	1
FALSE	High	Master Protein	Q920N1	Outer dense fiber protein 3 OS=Mus musculus OX=10090 GN=Odf3 PE=1 SV=2	0	17.66	20	4	6	4	254	27.6	9.82	11.09	4	1
FALSE	High	Master Protein	P07356	Annexin A2 OS=Mus musculus OX=10090 GN=Anxa2 PE=1 SV=2	0	17.615	15	4	4	4	339	38.7	7.69	11.75	4	1
FALSE	High	Master Protein	Q2YDW2	Protein misato homolog 1 OS=Mus musculus OX=10090 GN=Msto1 PE=1 SV=1	0	17.553	9	4	4	4	556	61.2	6.49	11.51	4	1
FALSE	High	Master Protein	P32067	Lupus La protein homolog OS=Mus musculus OX=10090 GN=Ssb PE=1 SV=1	0	17.525	11	4	4	4	415	47.7	9.77	14.86	4	1
FALSE	High	Master Protein	P60122	RuvB-like 1 OS=Mus musculus OX=10090 GN=Ruvbl1 PE=1 SV=1	0	17.511	16	5	5	5	456	50.2	6.42	12.77	5	1
FALSE	High	Master Protein	Q9Z1G4	V-type proton ATPase 116 kDa subunit a1 OS=Mus musculus OX=10090 GN=Atp6v0a1 PE=1 SV=3	0	17.48	7	5	5	5	839	96.4	6.76	12.72	5	1
FALSE	High	Master Protein	Q64467	Glyceraldehyde-3-phosphate dehydrogenase, testis-specific OS=Mus musculus OX=10090 GN=Gapdhs PE=1 SV=1	0	17.463	7	2	7	1	440	47.6	7.88	21.56	2	1
FALSE	High	Master Protein	A2AGT5	Cytoskeleton-associated protein 5 OS=Mus musculus OX=10090 GN=Ckap5 PE=1 SV=1	0	17.335	3	5	5	5	2032	225.5	7.96	12.85	5	1
FALSE	High	Master Protein	P62849	40S ribosomal protein S24 OS=Mus musculus OX=10090 GN=Rps24 PE=1 SV=1	0	17.329	9	2	6	2	133	15.4	10.78	19.5	2	1
FALSE	High	Master Protein	Q06890	Clusterin OS=Mus musculus OX=10090 GN=Clu PE=1 SV=1	0	17.185	7	3	3	3	448	51.6	5.67	9.77	3	1
FALSE	High	Master Protein	Q7TPH6	E3 ubiquitin-protein ligase MYCBP2 OS=Mus musculus OX=10090 GN=Mycbp2 PE=1 SV=3	0	17.181	1	4	4	4	4749	520.9	7.09	10.84	4	1
FALSE	High	Master Protein	Q01755	T-complex protein 11 OS=Mus musculus OX=10090 GN=Tcp11 PE=1 SV=1	0	17.083	7	3	4	3	566	61.9	6.49	12.9	3	1
FALSE	High	Master Protein	P28798	Progranulin OS=Mus musculus OX=10090 GN=Grn PE=1 SV=2	0	17.04	7	3	4	3	589	63.4	6.8	12.99	3	1
FALSE	High	Master Protein	F8VQB6	Unconventional myosin-X OS=Mus musculus OX=10090 GN=Myo10 PE=1 SV=1	0	17.029	4	5	5	5	2062	237.2	6.25	8.86	5	1
FALSE	High	Master Protein	Q8BHX1	HAUS augmin-like complex subunit 1 OS=Mus musculus OX=10090 GN=Haus1 PE=1 SV=2	0	17.006	22	5	5	5	278	31.4	5.69	12.2	5	1
FALSE	High	Master Protein	Q8K4G5	Actin-binding LIM protein 1 OS=Mus musculus OX=10090 GN=Ablim1 PE=1 SV=1	0	16.997	7	4	4	4	861	96.7	8.63	10.98	4	1
FALSE	High	Master Protein	Q6ZQ58	La-related protein 1 OS=Mus musculus OX=10090 GN=Larp1 PE=1 SV=3	0	16.888	5	5	6	5	1072	121.1	8.79	11.48	5	1
FALSE	High	Master Protein	Q922G7	Tektin-2 OS=Mus musculus OX=10090 GN=Tekt2 PE=1 SV=1	0	16.884	13	5	6	5	430	50.3	6.32	17.73	5	1
FALSE	High	Master Protein	P62852	40S ribosomal protein S25 OS=Mus musculus OX=10090 GN=Rps25 PE=1 SV=1	0	16.863	26	5	10	5	125	13.7	10.11	22.3	5	1
FALSE	High	Master Protein	P62806	Histone H4 OS=Mus musculus OX=10090 GN=H4c1 PE=1 SV=2	0	16.837	42	4	9	4	103	11.4	11.36	23.24	4	1
FALSE	High	Master Protein	Q91VC3	Eukaryotic initiation factor 4A-III OS=Mus musculus OX=10090 GN=Eif4a3 PE=1 SV=3	0	16.804	14	6	7	5	411	46.8	6.73	18.29	6	1
FALSE	High	Master Protein	Q9JKF1	Ras GTPase-activating-like protein IQGAP1 OS=Mus musculus OX=10090 GN=Iqgap1 PE=1 SV=2	0	16.787	5	6	7	5	1657	188.6	6.48	13.6	6	1
FALSE	High	Master Protein	Q99JY9	Actin-related protein 3 OS=Mus musculus OX=10090 GN=Actr3 PE=1 SV=3	0	16.757	11	3	3	3	418	47.3	5.88	9.91	3	1
FALSE	High	Master Protein	Q8VC30	Triokinase/FMN cyclase OS=Mus musculus OX=10090 GN=Tkfc PE=1 SV=1	0	16.684	5	2	3	2	578	59.7	6.92	11.84	2	1
FALSE	High	Master Protein	Q9D2H8	Fibronectin type III domain-containing protein 8 OS=Mus musculus OX=10090 GN=Fndc8 PE=2 SV=1	0	16.644	21	5	5	5	321	35.6	6.79	12.8	5	1
FALSE	High	Master Protein	O08807	Peroxiredoxin-4 OS=Mus musculus OX=10090 GN=Prdx4 PE=1 SV=1	0	16.559	13	3	6	2	274	31	7.15	12.11	3	1
FALSE	High	Master Protein	Q8BFU2	Histone H2A type 3 OS=Mus musculus OX=10090 GN=H2aw PE=1 SV=3	0	16.477	35	5	6	3	130	14.1	11.05	14.17	5	1
FALSE	High	Master Protein	Q8C262	Interferon-inducible GTPase 5 OS=Mus musculus OX=10090 GN=Irgc PE=1 SV=1	0	16.45	11	4	4	4	412	45.1	9.58	11.61	4	1
FALSE	High	Master Protein	P68040	Receptor of activated protein C kinase 1 OS=Mus musculus OX=10090 GN=Rack1 PE=1 SV=3	0	16.371	12	5	6	5	317	35.1	7.69	14.42	5	1
FALSE	High	Master Protein	Q6ZWY3	40S ribosomal protein S27-like OS=Mus musculus OX=10090 GN=Rps27l PE=1 SV=3	0	16.266	40	4	5	2	84	9.5	9.45	15.66	4	1
FALSE	High	Master Protein	Q99JX7	Nuclear RNA export factor 1 OS=Mus musculus OX=10090 GN=Nxf1 PE=1 SV=3	0	16.243	8	3	3	3	618	70.3	8.73	11.23	3	1
FALSE	High	Master Protein	Q3TTP0	Testicular spindle-associated protein SHCBP1L OS=Mus musculus OX=10090 GN=Shcbp1l PE=1 SV=1	0	16.122	9	5	7	5	639	70.9	5.2	16.04	5	1
FALSE	High	Master Protein	Q99PW8	Kinesin-like protein KIF17 OS=Mus musculus OX=10090 GN=Kif17 PE=1 SV=1	0	16.094	3	3	6	1	1038	116.3	5.26	15.78	3	1
FALSE	High	Master Protein	Q8K2Q2	Glutathione S-transferase omega-2 OS=Mus musculus OX=10090 GN=Gsto2 PE=1 SV=1	0	16.056	20	6	11	6	248	28.6	7.44	22.75	6	1
FALSE	High	Master Protein	Q5NC83	Spermatogenesis-associated protein 48 OS=Mus musculus OX=10090 GN=Spata48 PE=2 SV=2	0	16.046	9	2	2	2	441	50.4	9.09	8.66	2	1
FALSE	High	Master Protein	Q9D0I9	Arginine--tRNA ligase, cytoplasmic OS=Mus musculus OX=10090 GN=Rars1 PE=1 SV=2	0	16.028	8	4	4	4	660	75.6	7.55	10.37	4	1
FALSE	High	Master Protein	P97379	Ras GTPase-activating protein-binding protein 2 OS=Mus musculus OX=10090 GN=G3bp2 PE=1 SV=2	0	16.018	10	5	5	5	482	54.1	5.62	12.93	5	1
FALSE	High	Master Protein	P09041	Phosphoglycerate kinase 2 OS=Mus musculus OX=10090 GN=Pgk2 PE=1 SV=4	0	16.001	11	4	4	4	417	44.8	6.8	10.95	4	1
FALSE	High	Master Protein	Q6ZPR1	Cilia- and flagella-associated protein 97 OS=Mus musculus OX=10090 GN=Cfap97 PE=1 SV=2	0	15.987	10	5	7	5	541	60.8	9.51	13.33	5	1
FALSE	High	Master Protein	Q91YK0	Leucine-rich repeat-containing protein 49 OS=Mus musculus OX=10090 GN=Lrrc49 PE=1 SV=1	0	15.798	6	3	4	3	686	78.8	8.13	12	3	1
FALSE	High	Master Protein	Q9D5V5	Cullin-5 OS=Mus musculus OX=10090 GN=Cul5 PE=1 SV=3	0	15.685	6	3	3	3	780	90.9	7.81	9.34	3	1
FALSE	High	Master Protein	P80313	T-complex protein 1 subunit eta OS=Mus musculus OX=10090 GN=Cct7 PE=1 SV=1	0	15.64	11	6	7	6	544	59.6	7.84	14.56	6	1
FALSE	High	Master Protein	O09167	60S ribosomal protein L21 OS=Mus musculus OX=10090 GN=Rpl21 PE=1 SV=3	0	15.525	36	5	6	5	160	18.6	10.49	11.73	5	1
FALSE	High	Master Protein	Q6ZQ08	CCR4-NOT transcription complex subunit 1 OS=Mus musculus OX=10090 GN=Cnot1 PE=1 SV=2	0	15.518	2	5	5	5	2375	266.6	7.11	10.8	5	1
FALSE	High	Master Protein	Q61999	Outer dense fiber protein 1 OS=Mus musculus OX=10090 GN=Odf1 PE=2 SV=1	0	15.481	17	8	10	8	247	27.5	7.91	19.48	8	1
FALSE	High	Master Protein	O55142	60S ribosomal protein L35a OS=Mus musculus OX=10090 GN=Rpl35a PE=1 SV=2	0	15.442	35	5	7	5	110	12.5	10.89	15.49	5	1
FALSE	High	Master Protein	Q99LF4	RNA-splicing ligase RtcB homolog OS=Mus musculus OX=10090 GN=Rtcb PE=1 SV=1	0	15.439	12	5	5	5	505	55.2	7.23	8.25	5	1
FALSE	High	Master Protein	Q7TMK9	Heterogeneous nuclear ribonucleoprotein Q OS=Mus musculus OX=10090 GN=Syncrip PE=1 SV=2	0	15.427	7	4	4	4	623	69.6	8.59	10.61	4	1
FALSE	High	Master Protein	Q8BSE0	Regulator of microtubule dynamics protein 2 OS=Mus musculus OX=10090 GN=Rmdn2 PE=1 SV=1	0	15.305	4	1	2	1	410	47	7.56	10.19	1	1
FALSE	High	Master Protein	Q9DBN5	Lon protease homolog 2, peroxisomal OS=Mus musculus OX=10090 GN=Lonp2 PE=1 SV=1	0	15.299	7	5	5	5	852	94.5	7.23	10.92	5	1
FALSE	High	Master Protein	Q9DAL3	Coiled-coil domain-containing protein 54 OS=Mus musculus OX=10090 GN=Ccdc54 PE=2 SV=1	0	15.237	14	4	5	4	329	37.5	8.79	12.28	4	1
FALSE	High	Master Protein	P99027	60S acidic ribosomal protein P2 OS=Mus musculus OX=10090 GN=Rplp2 PE=1 SV=3	0	15.231	15	2	2	2	115	11.6	4.54	10.28	2	1
FALSE	High	Master Protein	Q8VDR9	Dedicator of cytokinesis protein 6 OS=Mus musculus OX=10090 GN=Dock6 PE=1 SV=4	0	15.229	4	5	5	5	2080	233.1	6.8	8.92	5	1
FALSE	High	Master Protein	Q8BIL5	Protein Hook homolog 1 OS=Mus musculus OX=10090 GN=Hook1 PE=1 SV=2	0	15.197	6	3	3	3	728	84.4	5.22	9.48	3	1
FALSE	High	Master Protein	Q8BFT2	HAUS augmin-like complex subunit 4 OS=Mus musculus OX=10090 GN=Haus4 PE=1 SV=1	0	15.175	10	3	3	3	363	42.2	5.81	8.67	3	1
FALSE	High	Master Protein	P61358	60S ribosomal protein L27 OS=Mus musculus OX=10090 GN=Rpl27 PE=1 SV=2	0	15.119	22	4	7	4	136	15.8	10.56	16.34	4	1
FALSE	High	Master Protein	Q5IR70	Cancer-associated gene 1 protein homolog OS=Mus musculus OX=10090 GN=Cage1 PE=1 SV=2	0	15.002	5	3	3	3	849	97	5.62	11.74	3	1
FALSE	High	Master Protein	Q9CQ46	Dynein regulatory complex protein 8 OS=Mus musculus OX=10090 GN=Efcab2 PE=1 SV=1	0	14.968	30	3	3	3	164	18.9	4.45	10.4	3	1
FALSE	High	Master Protein	P67984	60S ribosomal protein L22 OS=Mus musculus OX=10090 GN=Rpl22 PE=1 SV=2	0	14.926	26	4	5	4	128	14.8	9.19	15.06	4	1
FALSE	High	Master Protein	Q05CL8	La-related protein 7 OS=Mus musculus OX=10090 GN=Larp7 PE=1 SV=2	0	14.911	10	5	6	5	570	64.8	9.54	12.34	5	1
FALSE	High	Master Protein	Q8VEM8	Phosphate carrier protein, mitochondrial OS=Mus musculus OX=10090 GN=Slc25a3 PE=1 SV=1	0	14.804	11	4	4	4	357	39.6	9.26	11.73	4	1
FALSE	High	Master Protein	Q9DBG6	Dolichyl-diphosphooligosaccharide--protein glycosyltransferase subunit 2 OS=Mus musculus OX=10090 GN=Rpn2 PE=1 SV=1	0	14.764	7	3	3	3	631	69	5.81	8.22	3	1
FALSE	High	Master Protein	P62264	40S ribosomal protein S14 OS=Mus musculus OX=10090 GN=Rps14 PE=1 SV=3	0	14.74	17	3	4	3	151	16.3	10.05	12.09	3	1
FALSE	High	Master Protein	Q9WVK4	EH domain-containing protein 1 OS=Mus musculus OX=10090 GN=Ehd1 PE=1 SV=1	0	14.734	12	5	5	5	534	60.6	6.83	7.18	5	1
FALSE	High	Master Protein	P80314	T-complex protein 1 subunit beta OS=Mus musculus OX=10090 GN=Cct2 PE=1 SV=4	0	14.715	7	3	3	3	535	57.4	6.4	9.44	3	1
FALSE	High	Master Protein	Q148A4	Protein phosphatase 1 regulatory subunit 32 OS=Mus musculus OX=10090 GN=Ppp1r32 PE=1 SV=1	0	14.689	10	3	4	3	427	47.8	8.84	11.62	3	1
FALSE	High	Master Protein	Q6ZWU9	40S ribosomal protein S27 OS=Mus musculus OX=10090 GN=Rps27 PE=1 SV=3	0	14.591	40	4	5	2	84	9.5	9.45	14.46	4	1
FALSE	High	Master Protein	G5E870	E3 ubiquitin-protein ligase TRIP12 OS=Mus musculus OX=10090 GN=Trip12 PE=1 SV=1	0	14.549	2	3	4	3	2025	224	8.35	12.87	3	1
FALSE	High	Master Protein	Q9CQV8	14-3-3 protein beta/alpha OS=Mus musculus OX=10090 GN=Ywhab PE=1 SV=3	0	14.522	21	5	6	1	246	28.1	4.83	13.13	5	1
FALSE	High	Master Protein	P48774	Glutathione S-transferase Mu 5 OS=Mus musculus OX=10090 GN=Gstm5 PE=1 SV=1	0	14.519	24	5	5	4	224	26.6	7.21	13.89	5	1
FALSE	High	Master Protein	Q8JZP9	GAS2-like protein 1 OS=Mus musculus OX=10090 GN=Gas2l1 PE=1 SV=1	0	14.519	6	4	5	4	678	72.4	10.01	13.13	4	1
FALSE	High	Master Protein	P30999	Catenin delta-1 OS=Mus musculus OX=10090 GN=Ctnnd1 PE=1 SV=2	0	14.432	6	5	6	5	938	104.9	6.87	9.77	5	1
FALSE	High	Master Protein	Q8QZY1	Eukaryotic translation initiation factor 3 subunit L OS=Mus musculus OX=10090 GN=Eif3l PE=1 SV=1	0	14.326	7	4	4	4	564	66.6	6.44	10.97	4	1
FALSE	High	Master Protein	Q9D5Y1	Coiled-coil domain-containing protein 39 OS=Mus musculus OX=10090 GN=Ccdc39 PE=1 SV=1	0	14.22	6	5	5	5	937	110	6.6	9.19	5	1
FALSE	High	Master Protein	P84089	Enhancer of rudimentary homolog OS=Mus musculus OX=10090 GN=Erh PE=1 SV=1	0	14.21	31	3	4	3	104	12.3	5.92	11.12	3	1
FALSE	High	Master Protein	Q8VD46	Ankyrin repeat, SAM and basic leucine zipper domain-containing protein 1 OS=Mus musculus OX=10090 GN=Asz1 PE=1 SV=2	0	14.196	11	4	4	4	475	53	6.24	10.71	4	1
FALSE	High	Master Protein	Q6NZJ6	Eukaryotic translation initiation factor 4 gamma 1 OS=Mus musculus OX=10090 GN=Eif4g1 PE=1 SV=1	0	14.196	4	5	5	4	1600	176	5.4	13.62	5	1
FALSE	High	Master Protein	Q9EQH3	Vacuolar protein sorting-associated protein 35 OS=Mus musculus OX=10090 GN=Vps35 PE=1 SV=1	0	14.193	5	3	3	3	796	91.7	5.44	7.7	3	1
FALSE	High	Master Protein	O89112	Glutathione S-transferase LANCL1 OS=Mus musculus OX=10090 GN=Lancl1 PE=1 SV=1	0	14.162	10	3	3	3	399	45.3	7.77	8.53	3	1
FALSE	High	Master Protein	Q5M8S2	Serine protease 46 OS=Mus musculus OX=10090 GN=Prss46 PE=1 SV=2	0	14.143	9	3	4	3	314	35.2	8.66	10.75	3	1
FALSE	High	Master Protein	Q9ERR7	Selenoprotein F OS=Mus musculus OX=10090 GN=Selenof PE=1 SV=3	0	14.116	10	2	2	2	162	17.8	5.35	7.83	2	1
FALSE	High	Master Protein	Q9Z1Q9	Valine--tRNA ligase OS=Mus musculus OX=10090 GN=Vars1 PE=1 SV=1	0	14.099	4	4	6	4	1263	140.1	7.77	12	4	1
FALSE	High	Master Protein	P01646	Ig kappa chain V-V region HP 123E6 OS=Mus musculus OX=10090 PE=1 SV=1	0	14.066	19	1	2	1	108	12	7.97	8.89	1	1
FALSE	High	Master Protein	Q91XV3	Brain acid soluble protein 1 OS=Mus musculus OX=10090 GN=Basp1 PE=1 SV=3	0	14.035	28	3	3	3	226	22.1	4.51	8.86	3	1
FALSE	High	Master Protein	Q9CQT6	Uncharacterized protein C10orf82 homolog OS=Mus musculus OX=10090 PE=1 SV=2	0	14.009	16	3	5	3	229	25.8	8.15	15.49	3	1
FALSE	High	Master Protein	P62717	60S ribosomal protein L18a OS=Mus musculus OX=10090 GN=Rpl18a PE=1 SV=1	0	13.997	24	6	11	6	176	20.7	10.71	20.82	6	1
FALSE	High	Master Protein	Q99PL5	Ribosome-binding protein 1 OS=Mus musculus OX=10090 GN=Rrbp1 PE=1 SV=2	0	13.993	4	5	5	5	1605	172.8	9.33	10.03	5	1
FALSE	High	Master Protein	P14131	40S ribosomal protein S16 OS=Mus musculus OX=10090 GN=Rps16 PE=1 SV=4	0	13.897	25	4	10	4	146	16.4	10.21	27.67	4	1
FALSE	High	Master Protein	O35231	Kinesin-like protein KIFC3 OS=Mus musculus OX=10090 GN=Kifc3 PE=1 SV=4	0	13.817	6	4	6	3	824	92.5	7.71	15.44	4	1
FALSE	High	Master Protein	Q9CZH8	Coiled-coil domain-containing protein 77 OS=Mus musculus OX=10090 GN=Ccdc77 PE=1 SV=1	0	13.747	7	2	2	2	489	57.5	8.35	7.83	2	1
FALSE	High	Master Protein	Q8VIJ6	Splicing factor, proline- and glutamine-rich OS=Mus musculus OX=10090 GN=Sfpq PE=1 SV=1	0	13.727	6	3	4	3	699	75.4	9.44	12.85	3	1
FALSE	High	Master Protein	Q9JL15	Galectin-8 OS=Mus musculus OX=10090 GN=Lgals8 PE=1 SV=1	0	13.722	11	3	3	3	316	36.1	8.95	10.14	3	1
FALSE	High	Master Protein	P98086	Complement C1q subcomponent subunit A OS=Mus musculus OX=10090 GN=C1qa PE=1 SV=2	0	13.715	15	3	5	3	245	26	9.11	15.16	3	1
FALSE	High	Master Protein	O35382	Exocyst complex component 4 OS=Mus musculus OX=10090 GN=Exoc4 PE=1 SV=2	0	13.693	5	4	5	4	975	110.5	6.49	7.59	4	1
FALSE	High	Master Protein	Q91W39	Nuclear receptor coactivator 5 OS=Mus musculus OX=10090 GN=Ncoa5 PE=1 SV=1	0	13.67	10	4	4	4	579	65.3	9.82	13.55	4	1
FALSE	High	Master Protein	P48794	Hyaluronidase PH-20 OS=Mus musculus OX=10090 GN=Spam1 PE=1 SV=2	0	13.669	12	4	4	4	512	58.5	8.13	6.66	4	1
FALSE	High	Master Protein	P12025	Midkine OS=Mus musculus OX=10090 GN=Mdk PE=1 SV=2	0	13.644	17	3	4	3	140	15.4	9.7	11.31	3	1
FALSE	High	Master Protein	Q9Z2I9	Succinate--CoA ligase [ADP-forming] subunit beta, mitochondrial OS=Mus musculus OX=10090 GN=Sucla2 PE=1 SV=2	0	13.597	10	5	5	5	463	50.1	7.01	11.91	5	1
FALSE	High	Master Protein	O35613	Death domain-associated protein 6 OS=Mus musculus OX=10090 GN=Daxx PE=1 SV=1	0	13.585	4	3	3	3	739	81.4	4.7	6.85	3	1
FALSE	High	Master Protein	Q8K3G9	DCC-interacting protein 13-beta OS=Mus musculus OX=10090 GN=Appl2 PE=1 SV=1	0	13.577	6	3	3	3	662	73.8	5.03	8.79	3	1
FALSE	High	Master Protein	P47915	60S ribosomal protein L29 OS=Mus musculus OX=10090 GN=Rpl29 PE=1 SV=2	0	13.569	19	3	4	3	160	17.6	11.84	10.17	3	1
FALSE	High	Master Protein	Q8BVY0	Ribosomal L1 domain-containing protein 1 OS=Mus musculus OX=10090 GN=Rsl1d1 PE=1 SV=1	0	13.323	12	3	4	3	452	50.4	9.98	9.9	3	1
FALSE	High	Master Protein	Q9QXL8	Nucleoside diphosphate kinase 7 OS=Mus musculus OX=10090 GN=Nme7 PE=1 SV=1	0	13.31	13	4	5	4	395	44.4	7.12	11.51	4	1
FALSE	High	Master Protein	P51881	ADP/ATP translocase 2 OS=Mus musculus OX=10090 GN=Slc25a5 PE=1 SV=3	0	13.306	16	5	8	3	298	32.9	9.73	19.11	5	1
FALSE	High	Master Protein	Q8R1B4	Eukaryotic translation initiation factor 3 subunit C OS=Mus musculus OX=10090 GN=Eif3c PE=1 SV=1	0	13.247	6	5	5	5	911	105.5	5.78	11.11	5	1
FALSE	High	Master Protein	Q8K268	ATP-binding cassette sub-family F member 3 OS=Mus musculus OX=10090 GN=Abcf3 PE=1 SV=1	0	13.243	8	4	4	4	709	79.8	6.16	11.96	4	1
FALSE	High	Master Protein	O70169	Inactive serine protease 39 OS=Mus musculus OX=10090 GN=Prss39 PE=2 SV=1	0	13.228	10	4	5	4	367	40.7	8.21	12.27	4	1
FALSE	High	Master Protein	P61164	Alpha-centractin OS=Mus musculus OX=10090 GN=Actr1a PE=1 SV=1	0	13.131	12	3	4	1	376	42.6	6.64	12.36	3	1
FALSE	High	Master Protein	Q9WVR4	Fragile X mental retardation syndrome-related protein 2 OS=Mus musculus OX=10090 GN=Fxr2 PE=1 SV=1	0	13.007	5	3	5	2	673	73.7	6.23	13.72	3	1
FALSE	High	Master Protein	P01837	Immunoglobulin kappa constant OS=Mus musculus OX=10090 GN=Igkc PE=1 SV=2	0	12.979	38	4	6	4	107	11.9	5.9	10.88	4	1
FALSE	High	Master Protein	Q8C147	Dedicator of cytokinesis protein 8 OS=Mus musculus OX=10090 GN=Dock8 PE=1 SV=4	0	12.936	2	4	5	2	2100	238.8	6.96	7.91	4	1
FALSE	High	Master Protein	A6H6Q4	Uncharacterized protein C19orf71 homolog OS=Mus musculus OX=10090 PE=2 SV=1	0	12.935	17	2	4	2	206	23.9	10.17	10.01	2	1
FALSE	High	Master Protein	P80317	T-complex protein 1 subunit zeta OS=Mus musculus OX=10090 GN=Cct6a PE=1 SV=3	0	12.835	9	4	6	3	531	58	7.08	12.93	4	1
FALSE	High	Master Protein	O70194	Eukaryotic translation initiation factor 3 subunit D OS=Mus musculus OX=10090 GN=Eif3d PE=1 SV=2	0	12.825	5	3	3	3	548	63.9	6.05	8.73	3	1
FALSE	High	Master Protein	Q9JJY4	Probable ATP-dependent RNA helicase DDX20 OS=Mus musculus OX=10090 GN=Ddx20 PE=1 SV=2	0	12.814	7	4	4	4	825	91.7	6.74	11.85	4	1
FALSE	High	Master Protein	Q9DBC7	cAMP-dependent protein kinase type I-alpha regulatory subunit OS=Mus musculus OX=10090 GN=Prkar1a PE=1 SV=3	0	12.777	7	2	4	2	381	43.2	5.35	9.72	2	1
FALSE	High	Master Protein	P04104	Keratin, type II cytoskeletal 1 OS=Mus musculus OX=10090 GN=Krt1 PE=1 SV=4	0	12.699	4	2	3	2	637	65.6	8.15	9.97	2	1
FALSE	High	Master Protein	Q9CZW4	Long-chain-fatty-acid--CoA ligase 3 OS=Mus musculus OX=10090 GN=Acsl3 PE=1 SV=2	0	12.682	6	3	3	3	720	80.4	8.54	9.15	3	1
FALSE	High	Master Protein	Q922B2	Aspartate--tRNA ligase, cytoplasmic OS=Mus musculus OX=10090 GN=Dars1 PE=1 SV=2	0	12.677	10	5	5	5	501	57.1	6.49	11.06	5	1
FALSE	High	Master Protein	O08788	Dynactin subunit 1 OS=Mus musculus OX=10090 GN=Dctn1 PE=1 SV=3	0	12.657	5	4	4	4	1281	141.6	5.9	10.76	4	1
FALSE	High	Master Protein	Q8CG27	Actin-like protein 9 OS=Mus musculus OX=10090 GN=Actl9 PE=1 SV=1	0	12.612	10	3	3	3	415	45.7	6.34	9.84	3	1
FALSE	High	Master Protein	P09405	Nucleolin OS=Mus musculus OX=10090 GN=Ncl PE=1 SV=2	0	12.568	6	3	3	3	707	76.7	4.75	7.74	3	1
FALSE	High	Master Protein	Q6Q477	Plasma membrane calcium-transporting ATPase 4 OS=Mus musculus OX=10090 GN=Atp2b4 PE=1 SV=1	0	12.553	3	2	2	2	1205	133	6.13	8.02	2	1
FALSE	High	Master Protein	P42932	T-complex protein 1 subunit theta OS=Mus musculus OX=10090 GN=Cct8 PE=1 SV=3	0	12.544	7	3	3	3	548	59.5	5.62	7.98	3	1
FALSE	High	Master Protein	P29595	NEDD8 OS=Mus musculus OX=10090 GN=Nedd8 PE=1 SV=2	0	12.537	17	1	2	1	81	9	7.25	7.18	1	1
FALSE	High	Master Protein	A2AN08	E3 ubiquitin-protein ligase UBR4 OS=Mus musculus OX=10090 GN=Ubr4 PE=1 SV=1	0	12.535	1	4	4	4	5180	571.9	6.06	9.12	4	1
FALSE	High	Master Protein	Q3UJB9	Enhancer of mRNA-decapping protein 4 OS=Mus musculus OX=10090 GN=Edc4 PE=1 SV=2	0	12.488	3	3	4	3	1406	152.4	5.78	11.42	3	1
FALSE	High	Master Protein	Q8C552	Protein FAM78A OS=Mus musculus OX=10090 GN=Fam78a PE=1 SV=1	0	12.444	14	3	4	3	283	32	7.69	10.09	3	1
FALSE	High	Master Protein	Q8CH09	SURP and G-patch domain-containing protein 2 OS=Mus musculus OX=10090 GN=Sugp2 PE=1 SV=2	0	12.43	4	4	4	4	1067	118	8.31	9.43	4	1
FALSE	High	Master Protein	Q8K4I7	Inactive serine protease 45 OS=Mus musculus OX=10090 GN=Prss45 PE=2 SV=1	0	12.423	12	3	4	3	317	35.7	7.18	12.38	3	1
FALSE	High	Master Protein	P83882	60S ribosomal protein L36a OS=Mus musculus OX=10090 GN=Rpl36a PE=3 SV=2	0	12.414	18	3	3	3	106	12.4	10.58	10.36	3	1
FALSE	High	Master Protein	Q9Z0R9	Acyl-CoA 6-desaturase OS=Mus musculus OX=10090 GN=Fads2 PE=1 SV=1	0	12.408	11	4	5	4	444	52.4	8.82	13.58	4	1
FALSE	High	Master Protein	P35700	Peroxiredoxin-1 OS=Mus musculus OX=10090 GN=Prdx1 PE=1 SV=1	0	12.362	25	4	4	3	199	22.2	8.12	10.63	4	1
FALSE	High	Master Protein	B2RQC6	CAD protein OS=Mus musculus OX=10090 GN=Cad PE=1 SV=1	0	12.358	2	4	4	4	2225	243.1	6.43	9.84	4	1
FALSE	High	Master Protein	Q9CQI3	Glia maturation factor beta OS=Mus musculus OX=10090 GN=Gmfb PE=1 SV=3	0	12.347	18	3	3	3	142	16.7	5.16	4.58	3	1
FALSE	High	Master Protein	Q9WTX5	S-phase kinase-associated protein 1 OS=Mus musculus OX=10090 GN=Skp1 PE=1 SV=3	0	12.321	21	3	3	3	163	18.7	4.54	8.93	3	1
FALSE	High	Master Protein	P62960	Y-box-binding protein 1 OS=Mus musculus OX=10090 GN=Ybx1 PE=1 SV=3	0	12.312	12	2	2	1	322	35.7	9.88	6.87	2	1
FALSE	High	Master Protein	P39688	Tyrosine-protein kinase Fyn OS=Mus musculus OX=10090 GN=Fyn PE=1 SV=4	0	12.277	6	4	4	4	537	60.6	6.67	9.49	4	1
FALSE	High	Master Protein	Q14BI7	ATP-dependent RNA helicase TDRD9 OS=Mus musculus OX=10090 GN=Tdrd9 PE=1 SV=3	0	12.228	3	3	3	3	1383	155.9	6.7	7.87	3	1
FALSE	High	Master Protein	Q9JKB3	Y-box-binding protein 3 OS=Mus musculus OX=10090 GN=Ybx3 PE=1 SV=2	0	12.182	20	4	4	3	361	38.8	9.69	13.31	4	1
FALSE	High	Master Protein	Q99KP6	Pre-mRNA-processing factor 19 OS=Mus musculus OX=10090 GN=Prpf19 PE=1 SV=1	0	12.159	10	3	4	3	504	55.2	6.61	7.14	3	1
FALSE	High	Master Protein	Q61241	Testis-specific serine/threonine-protein kinase 1 OS=Mus musculus OX=10090 GN=Tssk1b PE=1 SV=2	0	12.142	4	2	2	2	365	41.6	7.72	7.07	2	1
FALSE	High	Master Protein	Q8CG73	Protein fantom OS=Mus musculus OX=10090 GN=Rpgrip1l PE=1 SV=2	0	12.141	4	3	3	3	1264	144.9	5.43	8.45	3	1
FALSE	High	Master Protein	P35550	rRNA 2'-O-methyltransferase fibrillarin OS=Mus musculus OX=10090 GN=Fbl PE=1 SV=2	0	12.121	12	3	3	3	327	34.3	10.24	9.91	3	1
FALSE	High	Master Protein	Q8R0A2	Zinc finger and BTB domain-containing protein 44 OS=Mus musculus OX=10090 GN=Zbtb44 PE=1 SV=2	0	12.078	7	2	2	2	453	50.1	6.18	6.47	2	1
FALSE	High	Master Protein	P40336	Vacuolar protein sorting-associated protein 26A OS=Mus musculus OX=10090 GN=Vps26a PE=1 SV=1	0	12.044	15	3	3	3	327	38.1	6.57	8.67	3	1
FALSE	High	Master Protein	Q6IRU2	Tropomyosin alpha-4 chain OS=Mus musculus OX=10090 GN=Tpm4 PE=1 SV=3	0	11.999	16	5	5	3	248	28.5	4.68	12.77	5	1
FALSE	High	Master Protein	Q8VEJ9	Vacuolar protein sorting-associated protein 4A OS=Mus musculus OX=10090 GN=Vps4a PE=1 SV=1	0	11.905	11	4	4	4	437	48.9	7.8	7.74	4	1
FALSE	High	Master Protein	P46662	Merlin OS=Mus musculus OX=10090 GN=Nf2 PE=1 SV=2	0	11.893	4	2	2	2	596	69.7	6.35	6.55	2	1
FALSE	High	Master Protein	Q8BFY9	Transportin-1 OS=Mus musculus OX=10090 GN=Tnpo1 PE=1 SV=2	0	11.889	4	4	4	4	898	102.3	4.98	7.23	4	1
FALSE	High	Master Protein	P28653	Biglycan OS=Mus musculus OX=10090 GN=Bgn PE=1 SV=1	0	11.841	9	2	2	2	369	41.6	7.27	7.36	2	1
FALSE	High	Master Protein	Q9DAQ9	Spermatogenesis-associated protein 19, mitochondrial OS=Mus musculus OX=10090 GN=Spata19 PE=1 SV=1	0	11.816	20	2	3	2	154	18	5.94	8.66	2	1
FALSE	High	Master Protein	Q9D9V4	Radial spoke head protein 9 homolog OS=Mus musculus OX=10090 GN=Rsph9 PE=1 SV=1	0	11.813	12	3	4	3	276	31.3	5.41	8.81	3	1
FALSE	High	Master Protein	Q60668	Heterogeneous nuclear ribonucleoprotein D0 OS=Mus musculus OX=10090 GN=Hnrnpd PE=1 SV=2	0	11.798	10	3	5	3	355	38.3	7.81	13.22	3	1
FALSE	High	Master Protein	Q8BK63	Casein kinase I isoform alpha OS=Mus musculus OX=10090 GN=Csnk1a1 PE=1 SV=2	0	11.779	15	5	5	5	337	38.9	9.57	9.11	5	1
FALSE	High	Master Protein	Q562E2	BTB/POZ domain-containing protein KCTD19 OS=Mus musculus OX=10090 GN=Kctd19 PE=1 SV=2	0	11.718	5	4	4	4	927	104.8	6.62	10.74	4	1
FALSE	High	Master Protein	Q5I1X5	RelA-associated inhibitor OS=Mus musculus OX=10090 GN=Ppp1r13l PE=1 SV=1	0	11.619	2	1	1	1	824	88.9	6.86	6.66	1	1
FALSE	High	Master Protein	P19253	60S ribosomal protein L13a OS=Mus musculus OX=10090 GN=Rpl13a PE=1 SV=4	0	11.598	17	5	11	5	203	23.4	11.02	23.82	5	1
FALSE	High	Master Protein	Q8R081	Heterogeneous nuclear ribonucleoprotein L OS=Mus musculus OX=10090 GN=Hnrnpl PE=1 SV=2	0	11.595	8	3	3	3	586	63.9	8.1	9.79	3	1
FALSE	High	Master Protein	P23578	Acrosin OS=Mus musculus OX=10090 GN=Acr PE=1 SV=1	0	11.526	9	3	3	3	436	48.9	9.36	7.82	3	1
FALSE	High	Master Protein	Q80X50	Ubiquitin-associated protein 2-like OS=Mus musculus OX=10090 GN=Ubap2l PE=1 SV=1	0	11.51	3	2	2	2	1107	116.7	7.11	6.8	2	1
FALSE	High	Master Protein	A2AG06	Meiosis-specific coiled-coil domain-containing protein MEIOC OS=Mus musculus OX=10090 GN=Meioc PE=1 SV=1	0	11.426	4	4	4	4	965	108.8	6.89	9.83	4	1
FALSE	High	Master Protein	Q8BHC4	Dephospho-CoA kinase domain-containing protein OS=Mus musculus OX=10090 GN=Dcakd PE=1 SV=1	0	11.41	11	2	2	2	231	26.5	9.58	5.86	2	1
FALSE	High	Master Protein	P18528	Ig heavy chain V region 6.96 OS=Mus musculus OX=10090 PE=4 SV=1	0	11.392	19	1	2	1	98	11	7.93	8.64	1	1
FALSE	High	Master Protein	P06330	Ig heavy chain V region AC38 205.12 OS=Mus musculus OX=10090 PE=1 SV=1	0	11.391	35	3	3	2	118	12.9	7.11	7.9	3	1
FALSE	High	Master Protein	Q8BGH2	Sorting and assembly machinery component 50 homolog OS=Mus musculus OX=10090 GN=Samm50 PE=1 SV=1	0	11.386	11	6	6	6	469	51.8	6.8	10.59	6	1
FALSE	High	Master Protein	O35286	Pre-mRNA-splicing factor ATP-dependent RNA helicase DHX15 OS=Mus musculus OX=10090 GN=Dhx15 PE=1 SV=2	0	11.37	4	3	3	3	795	90.9	7.46	7.63	3	1
FALSE	High	Master Protein	Q7TSC1	Protein PRRC2A OS=Mus musculus OX=10090 GN=Prrc2a PE=1 SV=1	0	11.296	2	2	3	2	2158	229.1	9.39	13.16	2	1
FALSE	High	Master Protein	Q6A068	Cell division cycle 5-like protein OS=Mus musculus OX=10090 GN=Cdc5l PE=1 SV=2	0	11.255	4	2	2	2	802	92.1	8.02	6.6	2	1
FALSE	High	Master Protein	Q8R5C5	Beta-centractin OS=Mus musculus OX=10090 GN=Actr1b PE=1 SV=1	0	11.254	11	3	3	1	376	42.3	6.4	8.45	3	1
FALSE	High	Master Protein	Q8BVN9	Protein maelstrom homolog OS=Mus musculus OX=10090 GN=Mael PE=1 SV=1	0	11.157	12	4	5	4	434	49.3	8.46	13.25	4	1
FALSE	High	Master Protein	Q9R1T4	Septin-6 OS=Mus musculus OX=10090 GN=Septin6 PE=1 SV=4	0	11.143	12	5	5	4	434	49.6	6.43	11.34	5	1
FALSE	High	Master Protein	Q9CQE8	RNA transcription, translation and transport factor protein OS=Mus musculus OX=10090 GN=RTRAF PE=1 SV=1	0	11.105	14	3	5	3	244	28.1	6.89	12.44	3	1
FALSE	High	Master Protein	Q6P926	Spermatogenesis-associated protein 24 OS=Mus musculus OX=10090 GN=Spata24 PE=1 SV=1	0	11.101	7	1	2	1	205	23.8	8.22	6.58	1	1
FALSE	High	Master Protein	P60335	Poly(rC)-binding protein 1 OS=Mus musculus OX=10090 GN=Pcbp1 PE=1 SV=1	0	11.031	11	3	5	2	356	37.5	7.09	12.2	3	1
FALSE	High	Master Protein	Q80X86	Armadillo repeat-containing protein 12 OS=Mus musculus OX=10090 GN=Armc12 PE=2 SV=1	0	11.015	7	2	4	2	340	38.5	7.43	13.06	2	1
FALSE	High	Master Protein	Q14BX2	Serine protease 55 OS=Mus musculus OX=10090 GN=Prss55 PE=1 SV=2	0	10.975	9	3	5	3	321	36.1	6.29	6.95	3	1
FALSE	High	Master Protein	Q9WV27	Sodium/potassium-transporting ATPase subunit alpha-4 OS=Mus musculus OX=10090 GN=Atp1a4 PE=1 SV=3	0	10.951	4	4	4	1	1032	114.8	5.71	3.8	4	1
FALSE	High	Master Protein	Q5SFM8	RNA-binding protein 27 OS=Mus musculus OX=10090 GN=Rbm27 PE=1 SV=3	0	10.914	4	1	1	1	1060	118.5	9.19	5.53	1	1
FALSE	High	Master Protein	Q6A065	Centrosomal protein of 170 kDa OS=Mus musculus OX=10090 GN=Cep170 PE=1 SV=2	0	10.9	3	4	4	4	1588	174.9	7.17	7.38	4	1
FALSE	High	Master Protein	Q9WUD1	STIP1 homology and U box-containing protein 1 OS=Mus musculus OX=10090 GN=Stub1 PE=1 SV=1	0	10.89	9	2	2	2	304	34.9	6.01	6.84	2	1
FALSE	High	Master Protein	Q9Z204	Heterogeneous nuclear ribonucleoproteins C1/C2 OS=Mus musculus OX=10090 GN=Hnrnpc PE=1 SV=1	0	10.857	11	3	3	3	313	34.4	5.05	9.58	3	1
FALSE	High	Master Protein	Q6IMH0	Testis, prostate and placenta-expressed protein OS=Mus musculus OX=10090 GN=Tepp PE=2 SV=1	0	10.851	19	4	4	4	216	24.9	8.87	10.05	4	1
FALSE	High	Master Protein	Q8BFZ9	Erlin-2 OS=Mus musculus OX=10090 GN=Erlin2 PE=1 SV=1	0	10.846	20	5	6	3	340	37.8	5.5	9.58	5	1
FALSE	High	Master Protein	Q9CXW4	60S ribosomal protein L11 OS=Mus musculus OX=10090 GN=Rpl11 PE=1 SV=4	0	10.73	16	2	3	2	178	20.2	9.6	9.68	2	1
FALSE	High	Master Protein	Q9CR67	Transmembrane protein 33 OS=Mus musculus OX=10090 GN=Tmem33 PE=1 SV=1	0	10.711	7	1	1	1	247	28	9.66	4.76	1	1
FALSE	High	Master Protein	P01786	Ig heavy chain V region MOPC 47A OS=Mus musculus OX=10090 PE=1 SV=1	0	10.708	21	2	24	2	117	13	8.84	65.04	2	1
FALSE	High	Master Protein	Q5SUE7	Adenosine deaminase domain-containing protein 1 OS=Mus musculus OX=10090 GN=Adad1 PE=1 SV=1	0	10.691	4	2	2	2	619	67.8	8.85	5.91	2	1
FALSE	High	Master Protein	A2AU72	Armadillo repeat-containing protein 3 OS=Mus musculus OX=10090 GN=Armc3 PE=1 SV=1	0	10.679	4	2	2	2	881	97.3	6.47	6.62	2	1
FALSE	High	Master Protein	Q9DA97	Septin-14 OS=Mus musculus OX=10090 GN=Sept14 PE=1 SV=3	0	10.65	8	3	3	3	430	49.8	7.27	8.23	3	1
FALSE	High	Master Protein	Q5F201	Cilia- and flagella-associated protein 52 OS=Mus musculus OX=10090 GN=Cfap52 PE=1 SV=1	0	10.614	5	3	3	3	620	68.2	6.81	5.68	3	1
FALSE	High	Master Protein	P63038	60 kDa heat shock protein, mitochondrial OS=Mus musculus OX=10090 GN=Hspd1 PE=1 SV=1	0	10.61	7	4	4	4	573	60.9	6.18	7.05	4	1
FALSE	High	Master Protein	Q5NCX5	Neuralized-like protein 4 OS=Mus musculus OX=10090 GN=Neurl4 PE=1 SV=1	0	10.594	2	3	3	3	1563	167.5	5.95	6.97	3	1
FALSE	High	Master Protein	Q9EPK2	Protein XRP2 OS=Mus musculus OX=10090 GN=Rp2 PE=1 SV=3	0	10.581	8	2	2	2	347	39.4	5.24	6.83	2	1
FALSE	High	Master Protein	Q91XW8	Inactive peptidyl-prolyl cis-trans isomerase FKBP6 OS=Mus musculus OX=10090 GN=Fkbp6 PE=1 SV=1	0	10.539	6	2	4	2	327	37.1	8	10.3	2	1
FALSE	High	Master Protein	Q9D1C2	Protein chibby homolog 1 OS=Mus musculus OX=10090 GN=Cby1 PE=1 SV=1	0	10.531	24	2	2	2	127	14.5	9.35	7.39	2	1
FALSE	High	Master Protein	P35922	Synaptic functional regulator FMR1 OS=Mus musculus OX=10090 GN=Fmr1 PE=1 SV=1	0	10.526	6	4	5	3	614	68.9	7.62	9.23	4	1
FALSE	High	Master Protein	Q80YA3	Phospholipase DDHD1 OS=Mus musculus OX=10090 GN=Ddhd1 PE=1 SV=1	0	10.479	7	3	3	3	547	61.8	6.61	8.8	3	1
FALSE	High	Master Protein	P67871	Casein kinase II subunit beta OS=Mus musculus OX=10090 GN=Csnk2b PE=1 SV=1	0	10.42	9	2	4	2	215	24.9	5.55	11.47	2	1
FALSE	High	Master Protein	Q6PDM2	Serine/arginine-rich splicing factor 1 OS=Mus musculus OX=10090 GN=Srsf1 PE=1 SV=3	0	10.415	8	2	3	2	248	27.7	10.36	9.21	2	1
FALSE	High	Master Protein	P62071	Ras-related protein R-Ras2 OS=Mus musculus OX=10090 GN=Rras2 PE=1 SV=1	0	10.404	14	2	2	2	204	23.4	6.01	6.32	2	1
FALSE	High	Master Protein	Q6DFW4	Nucleolar protein 58 OS=Mus musculus OX=10090 GN=Nop58 PE=1 SV=1	0	10.39	6	2	2	2	536	60.3	8.34	6.82	2	1
FALSE	High	Master Protein	Q9QY76	Vesicle-associated membrane protein-associated protein B OS=Mus musculus OX=10090 GN=Vapb PE=1 SV=3	0	10.372	16	3	3	3	243	26.9	7.78	7.8	3	1
FALSE	High	Master Protein	Q01405	Protein transport protein Sec23A OS=Mus musculus OX=10090 GN=Sec23a PE=1 SV=2	0	10.309	3	1	1	1	765	86.1	7.08	5.27	1	1
FALSE	High	Master Protein	Q922M3	BTB/POZ domain-containing adapter for CUL3-mediated RhoA degradation protein 3 OS=Mus musculus OX=10090 GN=Kctd10 PE=1 SV=1	0	10.286	9	4	4	3	315	35.7	6.34	9.46	4	1
FALSE	High	Master Protein	Q3UJV1	Centrosomal protein CCDC61 OS=Mus musculus OX=10090 GN=Ccdc61 PE=1 SV=1	0	10.283	5	3	3	3	511	57.3	10.49	8.63	3	1
FALSE	High	Master Protein	P60229	Eukaryotic translation initiation factor 3 subunit E OS=Mus musculus OX=10090 GN=Eif3e PE=1 SV=1	0	10.269	7	3	3	3	445	52.2	6.04	7.73	3	1
FALSE	High	Master Protein	P62830	60S ribosomal protein L23 OS=Mus musculus OX=10090 GN=Rpl23 PE=1 SV=1	0	10.268	27	3	7	3	140	14.9	10.51	15.51	3	1
FALSE	High	Master Protein	Q8CEE6	PAS domain-containing serine/threonine-protein kinase OS=Mus musculus OX=10090 GN=Pask PE=1 SV=3	0	10.223	3	3	3	3	1383	151.2	5.07	5.29	3	1
FALSE	High	Master Protein	P70372	ELAV-like protein 1 OS=Mus musculus OX=10090 GN=Elavl1 PE=1 SV=2	0	10.222	14	3	3	3	326	36.1	9.04	8.03	3	1
FALSE	High	Master Protein	Q921F2	TAR DNA-binding protein 43 OS=Mus musculus OX=10090 GN=Tardbp PE=1 SV=1	0	10.219	7	2	2	2	414	44.5	6.7	7.49	2	1
FALSE	High	Master Protein	P26043	Radixin OS=Mus musculus OX=10090 GN=Rdx PE=1 SV=3	0	10.211	7	4	4	4	583	68.5	6.2	8.12	4	1
FALSE	High	Master Protein	Q9QY05	Insulin-like peptide INSL6 OS=Mus musculus OX=10090 GN=Insl6 PE=2 SV=1	0	10.173	21	4	5	4	191	22.2	9.28	13.03	4	1
FALSE	High	Master Protein	Q9CZU3	Exosome RNA helicase MTR4 OS=Mus musculus OX=10090 GN=Mtrex PE=1 SV=1	0	10.145	5	4	4	4	1040	117.6	6.4	7.01	4	1
FALSE	High	Master Protein	Q9DB20	ATP synthase subunit O, mitochondrial OS=Mus musculus OX=10090 GN=Atp5po PE=1 SV=1	0	10.142	15	2	3	2	213	23.3	9.99	10.65	2	1
FALSE	High	Master Protein	Q9WTX7	Four and a half LIM domains protein 5 OS=Mus musculus OX=10090 GN=Fhl5 PE=1 SV=1	0	10.113	21	5	5	5	284	32.9	7.65	8.13	5	1
FALSE	High	Master Protein	Q9D023	Mitochondrial pyruvate carrier 2 OS=Mus musculus OX=10090 GN=Mpc2 PE=1 SV=1	0	10.097	17	2	6	2	127	14.3	10.61	18.02	2	1
FALSE	High	Master Protein	P47857	ATP-dependent 6-phosphofructokinase, muscle type OS=Mus musculus OX=10090 GN=Pfkm PE=1 SV=3	0	10.061	4	2	3	2	780	85.2	8	3.49	2	1
FALSE	High	Master Protein	O54734	Dolichyl-diphosphooligosaccharide--protein glycosyltransferase 48 kDa subunit OS=Mus musculus OX=10090 GN=Ddost PE=1 SV=2	0	10.052	7	3	3	3	441	49	5.83	8.37	3	1
FALSE	High	Master Protein	Q8BLH5	Probable threonine protease PRSS50 OS=Mus musculus OX=10090 GN=Prss50 PE=1 SV=1	0	10.015	4	3	5	3	439	48.6	9.66	8.9	3	1
FALSE	High	Master Protein	Q63811	Calcineurin subunit B type 2 OS=Mus musculus OX=10090 GN=Ppp3r2 PE=1 SV=3	0	9.947	20	3	3	3	179	20.6	4.79	7.99	3	1
FALSE	High	Master Protein	P17427	AP-2 complex subunit alpha-2 OS=Mus musculus OX=10090 GN=Ap2a2 PE=1 SV=2	0	9.932	3	3	3	1	938	104	6.93	8.84	3	1
FALSE	High	Master Protein	Q9D424	Calcium-binding tyrosine phosphorylation-regulated protein OS=Mus musculus OX=10090 GN=Cabyr PE=1 SV=1	0	9.928	8	2	2	2	453	48.3	4.54	8.45	2	1
FALSE	High	Master Protein	Q9D4K7	Coiled-coil domain-containing protein 105 OS=Mus musculus OX=10090 GN=Ccdc105 PE=1 SV=3	0	9.836	8	4	4	4	499	57.3	9.82	9.36	4	1
FALSE	High	Master Protein	O70252	Heme oxygenase 2 OS=Mus musculus OX=10090 GN=Hmox2 PE=1 SV=1	0	9.819	13	4	5	4	315	35.7	5.87	10.92	4	1
FALSE	High	Master Protein	P54823	Probable ATP-dependent RNA helicase DDX6 OS=Mus musculus OX=10090 GN=Ddx6 PE=1 SV=1	0	9.8	12	4	4	4	483	54.2	8.66	10.1	4	1
FALSE	High	Master Protein	Q9CYA6	Zinc finger CCHC domain-containing protein 8 OS=Mus musculus OX=10090 GN=Zcchc8 PE=1 SV=3	0	9.777	7	3	4	3	709	78	4.73	9.41	3	1
FALSE	High	Master Protein	B2RY50	Armadillo repeat-containing protein 4 OS=Mus musculus OX=10090 GN=Armc4 PE=1 SV=1	0	9.774	4	3	3	3	1037	115.2	6.09	7.8	3	1
FALSE	High	Master Protein	P62843	40S ribosomal protein S15 OS=Mus musculus OX=10090 GN=Rps15 PE=1 SV=2	0	9.767	18	3	3	3	145	17	10.39	8.03	3	1
FALSE	High	Master Protein	Q8CDR2	Radial spoke head protein 6 homolog A OS=Mus musculus OX=10090 GN=Rsph6a PE=1 SV=1	0	9.749	5	2	3	2	708	80.2	4.37	10.97	2	1
FALSE	High	Master Protein	Q6P9Q6	FK506-binding protein 15 OS=Mus musculus OX=10090 GN=Fkbp15 PE=1 SV=2	0	9.712	2	2	2	2	1216	132.9	5.07	5.38	2	1
FALSE	High	Master Protein	Q60838	Segment polarity protein dishevelled homolog DVL-2 OS=Mus musculus OX=10090 GN=Dvl2 PE=1 SV=2	0	9.696	5	3	3	3	736	78.8	5.96	9.18	3	1
FALSE	High	Master Protein	Q8R400	Adipogenin OS=Mus musculus OX=10090 GN=Adig PE=1 SV=1	0	9.677	25	1	1	1	80	9.4	4.35	4.58	1	1
FALSE	High	Master Protein	Q8CDU5	EF-hand domain-containing family member B OS=Mus musculus OX=10090 GN=Efhb PE=1 SV=2	0	9.672	6	4	4	4	853	95.7	7.96	8.33	4	1
FALSE	High	Master Protein	Q8CF27	Protein FAM24A OS=Mus musculus OX=10090 GN=Fam24a PE=3 SV=1	0	9.651	41	3	5	3	98	10.9	7.42	10.02	3	1
FALSE	High	Master Protein	Q0P5X5	Zinc finger B-box domain-containing protein 1 OS=Mus musculus OX=10090 GN=Zbbx PE=1 SV=1	0	9.646	3	2	2	2	716	80.3	5.02	8.08	2	1
FALSE	High	Master Protein	P17751	Triosephosphate isomerase OS=Mus musculus OX=10090 GN=Tpi1 PE=1 SV=5	0	9.631	12	2	2	2	249	26.7	7.3	6.19	2	1
FALSE	High	Master Protein	Q80XI3	Eukaryotic translation initiation factor 4 gamma 3 OS=Mus musculus OX=10090 GN=Eif4g3 PE=1 SV=2	0	9.591	3	5	6	4	1579	174.8	5.53	12.18	5	1
FALSE	High	Master Protein	Q9D180	Cilia- and flagella-associated protein 57 OS=Mus musculus OX=10090 GN=Cfap57 PE=1 SV=3	0	9.572	2	3	3	3	1249	144.8	5.74	5.84	3	1
FALSE	High	Master Protein	Q99K43	Protein regulator of cytokinesis 1 OS=Mus musculus OX=10090 GN=Prc1 PE=1 SV=2	0	9.571	4	2	3	2	603	70.2	7.58	9.43	2	1
FALSE	High	Master Protein	O70318	Band 4.1-like protein 2 OS=Mus musculus OX=10090 GN=Epb41l2 PE=1 SV=2	0	9.49	5	5	5	5	988	109.9	5.43	3.25	5	1
FALSE	High	Master Protein	Q8VI75	Importin-4 OS=Mus musculus OX=10090 GN=Ipo4 PE=1 SV=1	0	9.449	5	4	4	4	1082	119.2	5.03	7.83	4	1
FALSE	High	Master Protein	Q9WUM5	Succinate--CoA ligase [ADP/GDP-forming] subunit alpha, mitochondrial OS=Mus musculus OX=10090 GN=Suclg1 PE=1 SV=4	0	9.399	8	2	4	2	346	36.1	9.39	10.56	2	1
FALSE	High	Master Protein	Q3UW55	WAP four-disulfide core domain protein 6A OS=Mus musculus OX=10090 GN=Wfdc6a PE=2 SV=1	0	9.392	14	1	2	1	136	15.9	8.02	6.27	1	1
FALSE	High	Master Protein	Q0VBL3	RNA-binding protein 15 OS=Mus musculus OX=10090 GN=Rbm15 PE=1 SV=1	0	9.39	2	1	1	1	962	105.7	10.08	4.78	1	1
FALSE	High	Master Protein	Q9QUG3	Prion-like protein doppel OS=Mus musculus OX=10090 GN=Prnd PE=1 SV=1	0	9.368	17	3	5	3	179	20.4	9.41	10.95	3	1
FALSE	High	Master Protein	Q8VCU0	Protein angel homolog 1 OS=Mus musculus OX=10090 GN=Angel1 PE=1 SV=2	0	9.358	5	2	2	2	667	75.2	4.73	5.5	2	1
FALSE	High	Master Protein	Q8K0V2	DCN1-like protein 3 OS=Mus musculus OX=10090 GN=Dcun1d3 PE=2 SV=1	0	9.33	10	2	3	2	304	34.4	5.12	9.43	2	1
FALSE	High	Master Protein	Q9D4H1	Exocyst complex component 2 OS=Mus musculus OX=10090 GN=Exoc2 PE=1 SV=1	0	9.328	4	2	2	2	924	103.9	7.18	7.8	2	1
FALSE	High	Master Protein	Q6ZWV7	60S ribosomal protein L35 OS=Mus musculus OX=10090 GN=Rpl35 PE=1 SV=1	0	9.318	26	3	5	3	123	14.5	11.05	12.82	3	1
FALSE	High	Master Protein	Q6P5F9	Exportin-1 OS=Mus musculus OX=10090 GN=Xpo1 PE=1 SV=1	0	9.314	3	4	4	4	1071	123	6.07	8.03	4	1
FALSE	High	Master Protein	Q9R0G8	Nik-related protein kinase OS=Mus musculus OX=10090 GN=Nrk PE=1 SV=2	0	9.289	2	3	3	3	1455	163.5	6.48	6.17	3	1
FALSE	High	Master Protein	P62267	40S ribosomal protein S23 OS=Mus musculus OX=10090 GN=Rps23 PE=1 SV=3	0	9.283	8	2	3	2	143	15.8	10.49	9.88	2	1
FALSE	High	Master Protein	Q8BHL3	TBC1 domain family member 10B OS=Mus musculus OX=10090 GN=Tbc1d10b PE=1 SV=2	0	9.228	3	2	2	2	798	87.2	8.9	6.33	2	1
FALSE	High	Master Protein	Q9CY27	Very-long-chain enoyl-CoA reductase OS=Mus musculus OX=10090 GN=Tecr PE=1 SV=1	0	9.178	11	4	5	4	308	36.1	9.55	11.33	4	1
FALSE	High	Master Protein	P01800	Ig heavy chain V-III region T957 OS=Mus musculus OX=10090 PE=1 SV=2	0	9.16	22	2	3	2	113	12.7	6.52	7.63	2	1
FALSE	High	Master Protein	P01679	Ig kappa chain V-VI region J539 OS=Mus musculus OX=10090 PE=1 SV=1	0	9.131	13	1	2	1	107	11.5	8.46	6.49	1	1
FALSE	High	Master Protein	Q8CH25	SAFB-like transcription modulator OS=Mus musculus OX=10090 GN=Sltm PE=1 SV=1	0	9.12	3	3	4	3	1031	116.9	7.72	7.18	3	1
FALSE	High	Master Protein	Q8BK35	Ribosome biogenesis protein NOP53 OS=Mus musculus OX=10090 GN=Nop53 PE=1 SV=1	0	9.093	4	1	1	1	484	55.8	10.35	5.11	1	1
FALSE	High	Master Protein	Q3TDN2	FAS-associated factor 2 OS=Mus musculus OX=10090 GN=Faf2 PE=1 SV=2	0	9.081	6	2	2	2	445	52.4	5.47	5.57	2	1
FALSE	High	Master Protein	Q61598	Rab GDP dissociation inhibitor beta OS=Mus musculus OX=10090 GN=Gdi2 PE=1 SV=1	0	9.053	6	2	2	2	445	50.5	6.25	5.13	2	1
FALSE	High	Master Protein	P97855	Ras GTPase-activating protein-binding protein 1 OS=Mus musculus OX=10090 GN=G3bp1 PE=1 SV=1	0	9.004	8	3	3	3	465	51.8	5.59	8.9	3	1
FALSE	High	Master Protein	Q9QYI3	DnaJ homolog subfamily C member 7 OS=Mus musculus OX=10090 GN=Dnajc7 PE=1 SV=2	0	9.003	5	2	2	2	494	56.4	6.49	6.03	2	1
FALSE	High	Master Protein	Q5F2E8	Serine/threonine-protein kinase TAO1 OS=Mus musculus OX=10090 GN=Taok1 PE=1 SV=1	0	8.951	3	2	2	2	1001	116	7.55	7.65	2	1
FALSE	High	Master Protein	Q9R0Y5	Adenylate kinase isoenzyme 1 OS=Mus musculus OX=10090 GN=Ak1 PE=1 SV=1	0	8.941	14	2	2	2	194	21.5	5.81	5.48	2	1
FALSE	High	Master Protein	Q9R112	Sulfide:quinone oxidoreductase, mitochondrial OS=Mus musculus OX=10090 GN=Sqor PE=1 SV=3	0	8.938	6	2	2	2	450	50.3	9.09	5.79	2	1
FALSE	High	Master Protein	P59325	Eukaryotic translation initiation factor 5 OS=Mus musculus OX=10090 GN=Eif5 PE=1 SV=1	0	8.829	9	3	3	3	429	48.9	5.52	4.5	3	1
FALSE	High	Master Protein	P70168	Importin subunit beta-1 OS=Mus musculus OX=10090 GN=Kpnb1 PE=1 SV=2	0	8.758	3	2	2	2	876	97.1	4.78	7.13	2	1
FALSE	High	Master Protein	P97461	40S ribosomal protein S5 OS=Mus musculus OX=10090 GN=Rps5 PE=1 SV=3	0	8.747	13	4	5	4	204	22.9	9.72	9.23	4	1
FALSE	High	Master Protein	Q80TP3	E3 ubiquitin-protein ligase UBR5 OS=Mus musculus OX=10090 GN=Ubr5 PE=1 SV=2	0	8.725	2	3	3	3	2792	308.2	5.85	6.98	3	1
FALSE	High	Master Protein	Q6SP97	Enkurin OS=Mus musculus OX=10090 GN=Enkur PE=1 SV=1	0	8.72	15	2	2	2	255	29.5	9.57	5.45	2	1
FALSE	High	Master Protein	Q62394	Zinc finger protein 185 OS=Mus musculus OX=10090 GN=Znf185 PE=1 SV=1	0	8.703	5	1	2	1	352	38.3	5.12	5.77	1	1
FALSE	High	Master Protein	Q91ZW3	SWI/SNF-related matrix-associated actin-dependent regulator of chromatin subfamily A member 5 OS=Mus musculus OX=10090 GN=Smarca5 PE=1 SV=1	0	8.614	5	6	6	6	1051	121.6	8.15	4.65	6	1
FALSE	High	Master Protein	P62827	GTP-binding nuclear protein Ran OS=Mus musculus OX=10090 GN=Ran PE=1 SV=3	0	8.608	12	2	2	2	216	24.4	7.49	5.42	2	1
FALSE	High	Master Protein	Q91VN4	MICOS complex subunit Mic25 OS=Mus musculus OX=10090 GN=Chchd6 PE=1 SV=2	0	8.608	8	2	2	2	273	29.8	8.41	6.45	2	1
FALSE	High	Master Protein	Q9D9J2	Testis-expressed protein 33 OS=Mus musculus OX=10090 GN=Tex33 PE=1 SV=1	0	8.602	12	3	3	3	266	30.2	9.28	7.42	3	1
FALSE	High	Master Protein	Q9CQM9	Glutaredoxin-3 OS=Mus musculus OX=10090 GN=Glrx3 PE=1 SV=1	0	8.585	11	3	4	3	337	37.8	5.59	9.98	3	1
FALSE	High	Master Protein	O35723	DnaJ homolog subfamily B member 3 OS=Mus musculus OX=10090 GN=Dnajb3 PE=2 SV=1	0	8.544	15	2	2	2	242	26.7	6.25	6.77	2	1
FALSE	High	Master Protein	P14115	60S ribosomal protein L27a OS=Mus musculus OX=10090 GN=Rpl27a PE=1 SV=5	0	8.51	16	2	5	2	148	16.6	11.12	14.96	2	1
FALSE	High	Master Protein	Q9CXY6	Interleukin enhancer-binding factor 2 OS=Mus musculus OX=10090 GN=Ilf2 PE=1 SV=1	0	8.479	6	2	2	2	390	43	5.26	6.19	2	1
FALSE	High	Master Protein	Q3V140	Acrosin-binding protein OS=Mus musculus OX=10090 GN=Acrbp PE=1 SV=1	0	8.462	4	2	2	2	540	61.1	4.98	5.34	2	1
FALSE	High	Master Protein	P05064	Fructose-bisphosphate aldolase A OS=Mus musculus OX=10090 GN=Aldoa PE=1 SV=2	0	8.444	7	2	3	2	364	39.3	8.09	9.25	2	1
FALSE	High	Master Protein	P47738	Aldehyde dehydrogenase, mitochondrial OS=Mus musculus OX=10090 GN=Aldh2 PE=1 SV=1	0	8.346	6	3	4	3	519	56.5	7.62	8.88	3	1
FALSE	High	Master Protein	Q3THW5	Histone H2A.V OS=Mus musculus OX=10090 GN=H2az2 PE=1 SV=3	0	8.345	20	3	3	1	128	13.5	10.58	5.81	3	1
FALSE	High	Master Protein	Q3USS3	Dynein regulatory complex protein 1 OS=Mus musculus OX=10090 GN=Drc1 PE=1 SV=1	0	8.324	4	3	3	3	753	88.5	5.49	4.19	3	1
FALSE	High	Master Protein	Q8C0M8	Dynein intermediate chain 1, axonemal OS=Mus musculus OX=10090 GN=Dnai1 PE=1 SV=1	0	8.316	3	1	1	1	701	79.7	6.07	7.23	1	1
FALSE	High	Master Protein	P61982	14-3-3 protein gamma OS=Mus musculus OX=10090 GN=Ywhag PE=1 SV=2	0	8.296	12	3	4	1	247	28.3	4.89	9.65	3	1
FALSE	High	Master Protein	P07758	Alpha-1-antitrypsin 1-1 OS=Mus musculus OX=10090 GN=Serpina1a PE=1 SV=4	0	8.292	7	2	2	2	413	46	5.72	2.94	2	1
FALSE	High	Master Protein	Q99JR8	SWI/SNF-related matrix-associated actin-dependent regulator of chromatin subfamily D member 2 OS=Mus musculus OX=10090 GN=Smarcd2 PE=1 SV=2	0	8.242	4	1	1	1	531	59	9.64	4.66	1	1
FALSE	High	Master Protein	P23249	Putative helicase MOV-10 OS=Mus musculus OX=10090 GN=Mov10 PE=1 SV=2	0	8.241	3	2	2	2	1004	113.5	9.01	7.1	2	1
FALSE	High	Master Protein	P68510	14-3-3 protein eta OS=Mus musculus OX=10090 GN=Ywhah PE=1 SV=2	0	8.233	12	3	3	1	246	28.2	4.89	7.32	3	1
FALSE	High	Master Protein	A2AC93	Dynein intermediate chain 2, axonemal OS=Mus musculus OX=10090 GN=Dnai2 PE=1 SV=2	0	8.173	5	3	3	3	623	70.9	4.88	5.49	3	1
FALSE	High	Master Protein	Q9Z1N5	Spliceosome RNA helicase Ddx39b OS=Mus musculus OX=10090 GN=Ddx39b PE=1 SV=1	0	8.166	4	2	4	2	428	49	5.67	10.36	2	1
FALSE	High	Master Protein	P35441	Thrombospondin-1 OS=Mus musculus OX=10090 GN=Thbs1 PE=1 SV=1	0	8.164	3	3	3	3	1170	129.6	4.96	4.68	3	1
FALSE	High	Master Protein	Q9DA69	Intraflagellar transport protein 43 homolog OS=Mus musculus OX=10090 GN=Ift43 PE=1 SV=2	0	8.161	14	2	2	2	206	23.5	4.69	8.19	2	1
FALSE	High	Master Protein	Q3TCH7	Cullin-4A OS=Mus musculus OX=10090 GN=Cul4a PE=1 SV=1	0	8.141	4	3	3	3	759	87.7	8.35	7.83	3	1
FALSE	High	Master Protein	Q6NS57	Mitogen-activated protein kinase-binding protein 1 OS=Mus musculus OX=10090 GN=Mapkbp1 PE=1 SV=1	0	8.053	4	4	4	4	1503	162.8	6.71	2.74	4	1
FALSE	High	Master Protein	Q80ZU5	Coiled-coil domain-containing protein 181 OS=Mus musculus OX=10090 GN=Ccdc181 PE=1 SV=1	0	8.045	5	1	1	1	509	59.2	5.33	5.24	1	1
FALSE	High	Master Protein	Q8BMC4	Nucleolar protein 9 OS=Mus musculus OX=10090 GN=Nop9 PE=1 SV=1	0	8.039	3	1	1	1	636	70	7.27	4.65	1	1
FALSE	High	Master Protein	Q9QYB5	Gamma-adducin OS=Mus musculus OX=10090 GN=Add3 PE=1 SV=2	0	8.03	4	2	2	2	706	78.7	5.95	5.43	2	1
FALSE	High	Master Protein	Q91VH2	Sorting nexin-9 OS=Mus musculus OX=10090 GN=Snx9 PE=1 SV=1	0	7.999	5	2	2	2	595	66.5	5.52	3.38	2	1
FALSE	High	Master Protein	Q99NF8	Ran-binding protein 17 OS=Mus musculus OX=10090 GN=Ranbp17 PE=1 SV=1	0	7.919	4	3	3	3	1088	124	6.38	5.14	3	1
FALSE	High	Master Protein	Q6PFD9	Nuclear pore complex protein Nup98-Nup96 OS=Mus musculus OX=10090 GN=Nup98 PE=1 SV=2	0	7.907	1	2	2	2	1816	197.1	6.18	5.55	2	1
FALSE	High	Master Protein	Q61390	T-complex protein 1 subunit zeta-2 OS=Mus musculus OX=10090 GN=Cct6b PE=1 SV=4	0	7.86	5	2	2	1	531	58.1	7.36	5.91	2	1
FALSE	High	Master Protein	Q9D4H8	Cullin-2 OS=Mus musculus OX=10090 GN=Cul2 PE=1 SV=2	0	7.81	3	2	2	2	745	86.8	7.01	4.97	2	1
FALSE	High	Master Protein	Q9JI19	Acidic fibroblast growth factor intracellular-binding protein OS=Mus musculus OX=10090 GN=Fibp PE=1 SV=1	0	7.807	9	3	3	3	357	41.2	6.76	2.64	3	1
FALSE	High	Master Protein	Q99P31	Hsp70-binding protein 1 OS=Mus musculus OX=10090 GN=Hspbp1 PE=1 SV=1	0	7.793	4	1	3	1	357	39.1	5.36	11.91	1	1
FALSE	High	Master Protein	Q9D4H4	Angiomotin-like protein 1 OS=Mus musculus OX=10090 GN=Amotl1 PE=1 SV=2	0	7.789	2	1	1	1	968	107.9	7.39	3.66	1	1
FALSE	High	Master Protein	O08716	Fatty acid-binding protein 9 OS=Mus musculus OX=10090 GN=Fabp9 PE=1 SV=2	0	7.773	17	2	2	2	132	15	7.74	5.52	2	1
FALSE	High	Master Protein	Q3TUU5	Testis-expressed protein 30 OS=Mus musculus OX=10090 GN=Tex30 PE=1 SV=1	0	7.764	13	3	3	3	225	25.2	8.75	3	3	1
FALSE	High	Master Protein	P70385	Testosterone 17-beta-dehydrogenase 3 OS=Mus musculus OX=10090 GN=Hsd17b3 PE=1 SV=2	0	7.759	6	2	2	2	305	34.3	9.29	2.77	2	1
FALSE	High	Master Protein	P62855	40S ribosomal protein S26 OS=Mus musculus OX=10090 GN=Rps26 PE=1 SV=3	0	7.721	13	1	3	1	115	13	11	8.88	1	1
FALSE	High	Master Protein	Q91ZU6	Dystonin OS=Mus musculus OX=10090 GN=Dst PE=1 SV=2	0	7.719	1	5	5	4	7393	833.7	5.31	9.27	5	1
FALSE	High	Master Protein	Q9DAN6	Gametocyte-specific factor 1 OS=Mus musculus OX=10090 GN=Gtsf1 PE=1 SV=1	0	7.716	19	3	3	3	167	19.1	6.4	4.43	3	1
FALSE	High	Master Protein	P62862	40S ribosomal protein S30 OS=Mus musculus OX=10090 GN=Fau PE=1 SV=1	0	7.711	20	3	4	3	59	6.6	12.15	9.83	3	1
FALSE	High	Master Protein	Q8BHW6	Spermatogenesis-associated protein 21 OS=Mus musculus OX=10090 GN=Spata21 PE=2 SV=1	0	7.671	4	2	2	2	681	75.5	8.48	7.37	2	1
FALSE	High	Master Protein	Q61187	Tumor susceptibility gene 101 protein OS=Mus musculus OX=10090 GN=Tsg101 PE=1 SV=2	0	7.574	4	1	1	1	391	44.1	6.71	3.74	1	1
FALSE	High	Master Protein	Q9DAD6	Profilin-3 OS=Mus musculus OX=10090 GN=Pfn3 PE=1 SV=1	0	7.57	18	2	2	2	137	14.7	8.4	5.98	2	1
FALSE	High	Master Protein	Q5SUA5	Unconventional myosin-Ig OS=Mus musculus OX=10090 GN=Myo1g PE=1 SV=1	0	7.53	4	3	3	1	1024	117.2	8.59	5.43	3	1
FALSE	High	Master Protein	Q9Z160	Conserved oligomeric Golgi complex subunit 1 OS=Mus musculus OX=10090 GN=Cog1 PE=1 SV=3	0	7.528	2	2	2	2	980	109	7.18	5.97	2	1
FALSE	High	Master Protein	Q3TTE0	Disintegrin and metalloproteinase domain-containing protein 5 OS=Mus musculus OX=10090 GN=Adam5 PE=1 SV=1	0	7.49	4	1	1	1	751	84.5	7.01	4.45	1	1
FALSE	High	Master Protein	Q9JMC3	DnaJ homolog subfamily A member 4 OS=Mus musculus OX=10090 GN=Dnaja4 PE=1 SV=1	0	7.488	8	3	3	3	397	44.9	7.58	7.04	3	1
FALSE	High	Master Protein	Q80U19	Disheveled-associated activator of morphogenesis 2 OS=Mus musculus OX=10090 GN=Daam2 PE=1 SV=4	0	7.475	4	3	3	3	1115	128.3	6.92	2.1	3	1
FALSE	High	Master Protein	Q9D6X5	Solute carrier family 52, riboflavin transporter, member 3 OS=Mus musculus OX=10090 GN=Slc52a3 PE=1 SV=3	0	7.471	4	1	1	1	460	49.5	6.68	4.31	1	1
FALSE	High	Master Protein	Q8VDP4	Cell cycle and apoptosis regulator protein 2 OS=Mus musculus OX=10090 GN=Ccar2 PE=1 SV=2	0	7.463	5	2	2	2	922	102.9	5.25	6.51	2	1
FALSE	High	Master Protein	Q5SSW2	Proteasome activator complex subunit 4 OS=Mus musculus OX=10090 GN=Psme4 PE=1 SV=1	0	7.455	1	1	1	1	1843	211.1	7.01	3.26	1	1
FALSE	High	Master Protein	Q7TPV4	Myb-binding protein 1A OS=Mus musculus OX=10090 GN=Mybbp1a PE=1 SV=2	0	7.448	3	3	3	3	1344	151.9	8.95	8.29	3	1
FALSE	High	Master Protein	Q9D5T0	ATPase family AAA domain-containing protein 1 OS=Mus musculus OX=10090 GN=Atad1 PE=1 SV=1	0	7.388	4	1	1	1	361	40.7	6.9	3.41	1	1
FALSE	High	Master Protein	P19096	Fatty acid synthase OS=Mus musculus OX=10090 GN=Fasn PE=1 SV=2	0	7.365	1	2	2	2	2504	272.3	6.58	5.14	2	1
FALSE	High	Master Protein	Q68FL6	Methionine--tRNA ligase, cytoplasmic OS=Mus musculus OX=10090 GN=Mars1 PE=1 SV=1	0	7.345	3	2	2	2	902	101.4	7.14	5.66	2	1
FALSE	High	Master Protein	Q7TT50	Serine/threonine-protein kinase MRCK beta OS=Mus musculus OX=10090 GN=Cdc42bpb PE=1 SV=2	0	7.303	3	4	4	4	1713	194.6	6.46	4.69	4	1
FALSE	High	Master Protein	P58021	Transmembrane 9 superfamily member 2 OS=Mus musculus OX=10090 GN=Tm9sf2 PE=1 SV=1	0	7.286	4	2	2	2	662	75.3	7.43	4.13	2	1
FALSE	High	Master Protein	Q60737	Casein kinase II subunit alpha OS=Mus musculus OX=10090 GN=Csnk2a1 PE=1 SV=2	0	7.283	9	3	3	3	391	45.1	7.74	6.5	3	1
FALSE	High	Master Protein	Q3TXS7	26S proteasome non-ATPase regulatory subunit 1 OS=Mus musculus OX=10090 GN=Psmd1 PE=1 SV=1	0	7.275	4	3	3	3	953	105.7	5.39	4.75	3	1
FALSE	High	Master Protein	P70302	Stromal interaction molecule 1 OS=Mus musculus OX=10090 GN=Stim1 PE=1 SV=2	0	7.261	3	2	2	2	685	77.5	6.54	4.91	2	1
FALSE	High	Master Protein	P23242	Gap junction alpha-1 protein OS=Mus musculus OX=10090 GN=Gja1 PE=1 SV=2	0	7.244	8	2	2	2	382	43	8.76	6.23	2	1
FALSE	High	Master Protein	O35969	Guanidinoacetate N-methyltransferase OS=Mus musculus OX=10090 GN=Gamt PE=1 SV=1	0	7.241	9	1	1	1	236	26.3	5.71	5.19	1	1
FALSE	High	Master Protein	Q9JII5	DAZ-associated protein 1 OS=Mus musculus OX=10090 GN=Dazap1 PE=1 SV=2	0	7.173	4	1	1	1	406	43.2	8.56	3.95	1	1
FALSE	High	Master Protein	O35490	Betaine--homocysteine S-methyltransferase 1 OS=Mus musculus OX=10090 GN=Bhmt PE=1 SV=1	0	7.157	4	1	1	1	407	45	7.9	3.98	1	1
FALSE	High	Master Protein	Q8BQ30	Phostensin OS=Mus musculus OX=10090 GN=Ppp1r18 PE=1 SV=1	0	7.129	9	2	3	2	594	65.6	5.39	7.95	2	1
FALSE	High	Master Protein	Q8CDV6	Coiled-coil domain-containing protein 63 OS=Mus musculus OX=10090 GN=Ccdc63 PE=2 SV=2	0	7.104	3	1	1	1	558	65.2	9.04	3.5	1	1
FALSE	High	Master Protein	Q5XJY5	Coatomer subunit delta OS=Mus musculus OX=10090 GN=Arcn1 PE=1 SV=2	0	7.103	5	2	2	2	511	57.2	6.21	5.05	2	1
FALSE	High	Master Protein	Q62417	Sorbin and SH3 domain-containing protein 1 OS=Mus musculus OX=10090 GN=Sorbs1 PE=1 SV=2	0	7.065	2	2	2	2	1290	143	8.25	4.04	2	1
FALSE	High	Master Protein	Q8BMK0	Centrosomal protein of 85 kDa OS=Mus musculus OX=10090 GN=Cep85 PE=1 SV=2	0	7.061	4	2	2	2	761	85.3	6.24	5.2	2	1
FALSE	High	Master Protein	Q9CQR2	40S ribosomal protein S21 OS=Mus musculus OX=10090 GN=Rps21 PE=1 SV=1	0	7.024	18	1	1	1	83	9.1	8.51	3.82	1	1
FALSE	High	Master Protein	Q91X78	Erlin-1 OS=Mus musculus OX=10090 GN=Erlin1 PE=1 SV=2	0	7.021	10	3	3	1	348	39.2	7.21	7.84	3	1
FALSE	High	Master Protein	Q9DAG4	Testis-expressed sequence 37 protein OS=Mus musculus OX=10090 GN=Tex37 PE=2 SV=1	0	6.99	8	1	1	1	180	21	8.81	4.1	1	1
FALSE	High	Master Protein	Q3U1J4	DNA damage-binding protein 1 OS=Mus musculus OX=10090 GN=Ddb1 PE=1 SV=2	0	6.946	3	3	3	3	1140	126.8	5.26	3.89	3	1
FALSE	High	Master Protein	Q9CQA9	Cancer-related nucleoside-triphosphatase homolog OS=Mus musculus OX=10090 GN=Ntpcr PE=1 SV=1	0	6.94	12	2	2	2	190	20.7	9.72	6.19	2	1
FALSE	High	Master Protein	Q52KI8	Serine/arginine repetitive matrix protein 1 OS=Mus musculus OX=10090 GN=Srrm1 PE=1 SV=2	0	6.917	1	1	2	1	946	106.8	11.87	8.3	1	1
FALSE	High	Master Protein	P28656	Nucleosome assembly protein 1-like 1 OS=Mus musculus OX=10090 GN=Nap1l1 PE=1 SV=2	0	6.91	7	2	2	2	391	45.3	4.46	4.14	2	1
FALSE	High	Master Protein	Q9D5R4	Spermatogenesis-associated protein 1 OS=Mus musculus OX=10090 GN=Spata1 PE=2 SV=1	0	6.877	7	2	2	2	444	51	5.67	4.54	2	1
FALSE	High	Master Protein	Q99JI4	26S proteasome non-ATPase regulatory subunit 6 OS=Mus musculus OX=10090 GN=Psmd6 PE=1 SV=1	0	6.854	6	2	2	2	389	45.5	5.52	5.21	2	1
FALSE	High	Master Protein	B9EJR8	Dynein assembly factor 5, axonemal OS=Mus musculus OX=10090 GN=Dnaaf5 PE=1 SV=1	0	6.85	3	2	2	2	853	93.8	6.15	4.93	2	1
FALSE	High	Master Protein	Q9QXS6	Drebrin OS=Mus musculus OX=10090 GN=Dbn1 PE=1 SV=4	0	6.848	3	1	1	1	706	77.2	4.49	3.65	1	1
FALSE	High	Master Protein	P03995	Glial fibrillary acidic protein OS=Mus musculus OX=10090 GN=Gfap PE=1 SV=4	0	6.843	6	3	3	1	430	49.9	5.34	7.42	3	1
FALSE	High	Master Protein	P62320	Small nuclear ribonucleoprotein Sm D3 OS=Mus musculus OX=10090 GN=Snrpd3 PE=1 SV=1	0	6.814	15	2	3	2	126	13.9	10.32	8.94	2	1
FALSE	High	Master Protein	P61290	Proteasome activator complex subunit 3 OS=Mus musculus OX=10090 GN=Psme3 PE=1 SV=1	0	6.81	9	2	2	2	254	29.5	5.95	5.32	2	1
FALSE	High	Master Protein	Q8BHR8	UPF0705 protein C11orf49 homolog OS=Mus musculus OX=10090 PE=1 SV=1	0	6.787	8	2	2	2	331	37.5	5.41	4.02	2	1
FALSE	High	Master Protein	Q921G6	Leucine-rich repeat and calponin homology domain-containing protein 4 OS=Mus musculus OX=10090 GN=Lrch4 PE=1 SV=1	0	6.763	3	1	1	1	680	73.1	7.53	3.75	1	1
FALSE	High	Master Protein	O88544	COP9 signalosome complex subunit 4 OS=Mus musculus OX=10090 GN=Cops4 PE=1 SV=1	0	6.744	8	2	2	2	406	46.3	5.83	4.89	2	1
FALSE	High	Master Protein	Q8CDN8	Coiled-coil domain-containing protein 38 OS=Mus musculus OX=10090 GN=Ccdc38 PE=2 SV=1	0	6.733	4	2	2	2	563	65.8	8.91	4.15	2	1
FALSE	High	Master Protein	Q9EQS3	c-Myc-binding protein OS=Mus musculus OX=10090 GN=Mycbp PE=1 SV=5	0	6.724	23	2	2	2	103	12	5.91	6.99	2	1
FALSE	High	Master Protein	Q9CZW5	Mitochondrial import receptor subunit TOM70 OS=Mus musculus OX=10090 GN=Tomm70 PE=1 SV=2	0	6.7	3	1	1	1	611	67.5	7.53	3.79	1	1
FALSE	High	Master Protein	Q9D6Z1	Nucleolar protein 56 OS=Mus musculus OX=10090 GN=Nop56 PE=1 SV=2	0	6.696	4	2	2	2	580	64.4	9.14	5.54	2	1
FALSE	High	Master Protein	A2AJB1	Coiled-coil domain-containing protein 183 OS=Mus musculus OX=10090 GN=Ccdc183 PE=2 SV=1	0	6.694	4	2	2	2	534	62.1	9.25	6.67	2	1
FALSE	High	Master Protein	P46460	Vesicle-fusing ATPase OS=Mus musculus OX=10090 GN=Nsf PE=1 SV=2	0	6.67	4	2	2	2	744	82.6	6.95	5.31	2	1
FALSE	High	Master Protein	P0CW70	Probable C-mannosyltransferase DPY19L2 OS=Mus musculus OX=10090 GN=Dpy19l2 PE=1 SV=1	0	6.667	2	1	2	1	773	89.8	8.9	2.59	1	1
FALSE	High	Master Protein	P01843	Ig lambda-1 chain C region OS=Mus musculus OX=10090 PE=1 SV=1	0	6.629	16	1	1	1	105	11.6	6.27	3.32	1	1
FALSE	High	Master Protein	Q8R2Y0	Monoacylglycerol lipase ABHD6 OS=Mus musculus OX=10090 GN=Abhd6 PE=1 SV=1	0	6.624	8	2	2	2	336	38.2	8.47	4.4	2	1
FALSE	High	Master Protein	Q61990	Poly(rC)-binding protein 2 OS=Mus musculus OX=10090 GN=Pcbp2 PE=1 SV=1	0	6.618	7	2	4	1	362	38.2	6.79	7.75	2	1
FALSE	High	Master Protein	Q811G0	Protein PTHB1 OS=Mus musculus OX=10090 GN=Bbs9 PE=1 SV=2	0	6.608	2	1	1	1	885	99	6.13	5.09	1	1
FALSE	High	Master Protein	Q99KJ8	Dynactin subunit 2 OS=Mus musculus OX=10090 GN=Dctn2 PE=1 SV=3	0	6.591	3	1	1	1	402	44.1	5.26	3.14	1	1
FALSE	High	Master Protein	Q6ZQM8	UDP-glucuronosyltransferase 1A7 OS=Mus musculus OX=10090 GN=Ugt1a7 PE=1 SV=1	0	6.586	3	1	1	1	531	59.7	8.35	2.96	1	1
FALSE	High	Master Protein	Q9D9M5	Pyridoxal phosphate phosphatase PHOSPHO2 OS=Mus musculus OX=10090 GN=Phospho2 PE=1 SV=1	0	6.585	11	2	2	2	241	27.5	6.54	4.41	2	1
FALSE	High	Master Protein	P29533	Vascular cell adhesion protein 1 OS=Mus musculus OX=10090 GN=Vcam1 PE=1 SV=1	0	6.581	2	2	3	2	739	81.3	5.3	7.65	2	1
FALSE	High	Master Protein	E9Q735	Ubiquitin conjugation factor E4 A OS=Mus musculus OX=10090 GN=Ube4a PE=1 SV=1	0	6.563	3	2	2	2	1028	118.1	5.33	3.07	2	1
FALSE	High	Master Protein	P24549	Retinal dehydrogenase 1 OS=Mus musculus OX=10090 GN=Aldh1a1 PE=1 SV=5	0	6.536	3	1	1	1	501	54.4	7.8	3.45	1	1
FALSE	High	Master Protein	B2RY71	Dynein intermediate chain 3, axonemal OS=Mus musculus OX=10090 GN=Dnai3 PE=1 SV=1	0	6.534	2	1	1	1	923	105.5	5.5	2.77	1	1
FALSE	High	Master Protein	P15116	Cadherin-2 OS=Mus musculus OX=10090 GN=Cdh2 PE=1 SV=2	0	6.529	2	1	1	1	906	99.7	4.78	6	1	1
FALSE	High	Master Protein	Q9CWE0	Mitochondrial fission regulator 1-like OS=Mus musculus OX=10090 GN=Mtfr1l PE=1 SV=1	0	6.515	4	1	1	1	289	31.7	6.1	3.57	1	1
FALSE	High	Master Protein	Q6P8Y0	Cilia- and flagella-associated protein 161 OS=Mus musculus OX=10090 GN=Cfap161 PE=1 SV=1	0	6.472	5	1	2	1	303	34.4	6.8	6.13	1	1
FALSE	High	Master Protein	Q9WTM5	RuvB-like 2 OS=Mus musculus OX=10090 GN=Ruvbl2 PE=1 SV=3	0	6.466	4	1	1	1	463	51.1	5.64	4.22	1	1
FALSE	High	Master Protein	Q8CGB3	Uveal autoantigen with coiled-coil domains and ankyrin repeats OS=Mus musculus OX=10090 GN=Uaca PE=1 SV=2	0	6.466	2	1	1	1	1411	160.7	7.2	5.59	1	1
FALSE	High	Master Protein	O35345	Importin subunit alpha-7 OS=Mus musculus OX=10090 GN=Kpna6 PE=1 SV=2	0	6.446	5	2	2	2	536	59.9	4.94	4.96	2	1
FALSE	High	Master Protein	Q91V01	Lysophospholipid acyltransferase 5 OS=Mus musculus OX=10090 GN=Lpcat3 PE=1 SV=1	0	6.428	5	2	4	2	487	56.1	8.56	8.75	2	1
FALSE	High	Master Protein	P59999	Actin-related protein 2/3 complex subunit 4 OS=Mus musculus OX=10090 GN=Arpc4 PE=1 SV=3	0	6.386	17	3	3	3	168	19.7	8.43	7.84	3	1
FALSE	High	Master Protein	O35218	Cleavage and polyadenylation specificity factor subunit 2 OS=Mus musculus OX=10090 GN=Cpsf2 PE=1 SV=1	0	6.366	3	2	2	2	782	88.3	5.11	2.97	2	1
FALSE	High	Master Protein	Q924M7	Mannose-6-phosphate isomerase OS=Mus musculus OX=10090 GN=Mpi PE=1 SV=1	0	6.347	4	1	1	1	423	46.5	5.95	3.34	1	1
FALSE	High	Master Protein	P97432	Next to BRCA1 gene 1 protein OS=Mus musculus OX=10090 GN=Nbr1 PE=1 SV=1	0	6.332	2	2	2	2	988	109.9	5.1	2.53	2	1
FALSE	High	Master Protein	Q68FF6	ARF GTPase-activating protein GIT1 OS=Mus musculus OX=10090 GN=Git1 PE=1 SV=1	0	6.331	4	2	2	2	770	85.2	6.93	5.08	2	1
FALSE	High	Master Protein	Q9WU65	Glycerol kinase 2 OS=Mus musculus OX=10090 GN=Gk2 PE=1 SV=1	0	6.307	2	1	2	1	554	60.6	5.3	5.88	1	1
FALSE	High	Master Protein	Q9Z108	Double-stranded RNA-binding protein Staufen homolog 1 OS=Mus musculus OX=10090 GN=Stau1 PE=1 SV=1	0	6.302	5	2	2	2	487	53.9	9.52	3.54	2	1
FALSE	High	Master Protein	Q8K4P0	pre-mRNA 3' end processing protein WDR33 OS=Mus musculus OX=10090 GN=Wdr33 PE=1 SV=1	0	6.297	2	3	3	3	1330	145.2	9.13	5.15	3	1
FALSE	High	Master Protein	Q8VD00	Sigma intracellular receptor 2 OS=Mus musculus OX=10090 GN=Tmem97 PE=1 SV=1	0	6.288	9	1	2	1	176	20.8	9.28	6.55	1	1
FALSE	High	Master Protein	P18525	Ig heavy chain V region 5-84 OS=Mus musculus OX=10090 PE=1 SV=1	0	6.268	14	1	1	1	117	12.9	8.88	3.48	1	1
FALSE	High	Master Protein	P63037	DnaJ homolog subfamily A member 1 OS=Mus musculus OX=10090 GN=Dnaja1 PE=1 SV=1	0	6.25	11	2	2	2	397	44.8	7.08	4.09	2	1
FALSE	High	Master Protein	P24815	3 beta-hydroxysteroid dehydrogenase/Delta 5-->4-isomerase type 1 OS=Mus musculus OX=10090 GN=Hsd3b1 PE=1 SV=3	0	6.246	11	3	3	2	373	42	8.63	2.97	3	1
FALSE	High	Master Protein	Q00623	Apolipoprotein A-I OS=Mus musculus OX=10090 GN=Apoa1 PE=1 SV=2	0	6.222	4	2	2	2	264	30.6	5.73	5.04	2	1
FALSE	High	Master Protein	Q61466	SWI/SNF-related matrix-associated actin-dependent regulator of chromatin subfamily D member 1 OS=Mus musculus OX=10090 GN=Smarcd1 PE=1 SV=3	0	6.215	4	1	1	1	515	58.2	9.25	4.02	1	1
FALSE	High	Master Protein	E9Q9D5	Rab-like protein 2A OS=Mus musculus OX=10090 GN=Rabl2 PE=1 SV=1	0	6.175	6	1	1	1	223	25.6	5.66	3.33	1	1
FALSE	High	Master Protein	Q6NZC7	SEC23-interacting protein OS=Mus musculus OX=10090 GN=Sec23ip PE=1 SV=2	0	6.17	2	1	1	1	998	110.7	5.94	3.43	1	1
FALSE	High	Master Protein	Q69ZS7	HBS1-like protein OS=Mus musculus OX=10090 GN=Hbs1l PE=1 SV=2	0	6.148	2	1	1	1	682	75.1	6.46	3.7	1	1
FALSE	High	Master Protein	Q99L45	Eukaryotic translation initiation factor 2 subunit 2 OS=Mus musculus OX=10090 GN=Eif2s2 PE=1 SV=1	0	6.147	5	1	1	1	331	38.1	5.8	3.74	1	1
FALSE	High	Master Protein	P39054	Dynamin-2 OS=Mus musculus OX=10090 GN=Dnm2 PE=1 SV=2	0	6.146	2	2	2	2	870	98.1	7.43	5.09	2	1
FALSE	High	Master Protein	Q9JJL0	Testis-specific gene A8 protein OS=Mus musculus OX=10090 GN=Tsga8 PE=1 SV=1	0	6.146	8	1	1	1	238	22.8	4.64	3.74	1	1
FALSE	High	Master Protein	Q925I1	ATPase family AAA domain-containing protein 3 OS=Mus musculus OX=10090 GN=Atad3 PE=1 SV=1	0	6.144	4	2	2	2	591	66.7	9.29	4.99	2	1
FALSE	High	Master Protein	A2APB8	Targeting protein for Xklp2 OS=Mus musculus OX=10090 GN=Tpx2 PE=1 SV=1	0	6.13	4	3	3	3	745	85.8	9.38	5.93	3	1
FALSE	High	Master Protein	Q9ERU9	E3 SUMO-protein ligase RanBP2 OS=Mus musculus OX=10090 GN=Ranbp2 PE=1 SV=2	0	6.129	1	2	2	2	3053	340.9	6.18	3.1	2	1
FALSE	High	Master Protein	Q91VT4	Carbonyl reductase family member 4 OS=Mus musculus OX=10090 GN=Cbr4 PE=1 SV=2	0	6.125	6	1	1	1	236	25.4	9.69	4.94	1	1
FALSE	High	Master Protein	Q8BGX1	PC-esterase domain-containing protein 1B OS=Mus musculus OX=10090 GN=Pced1b PE=2 SV=1	0	6.116	6	3	4	3	433	49.9	8.28	4.19	3	1
FALSE	High	Master Protein	Q8BGV7	BTB/POZ domain-containing adapter for CUL3-mediated RhoA degradation protein 1 OS=Mus musculus OX=10090 GN=Kctd13 PE=2 SV=1	0	6.114	9	3	3	2	329	36.4	6.99	4.42	3	1
FALSE	High	Master Protein	Q00898	Alpha-1-antitrypsin 1-5 OS=Mus musculus OX=10090 GN=Serpina1e PE=1 SV=1	0	6.095	5	1	1	1	413	45.9	5.73	3.29	1	1
FALSE	High	Master Protein	Q8VE73	Cullin-7 OS=Mus musculus OX=10090 GN=Cul7 PE=1 SV=2	0	6.087	1	3	6	1	1689	192.2	6.29	8.14	3	1
FALSE	High	Master Protein	P49615	Cyclin-dependent-like kinase 5 OS=Mus musculus OX=10090 GN=Cdk5 PE=1 SV=1	0	6.075	10	2	3	2	292	33.3	7.66	7.26	2	1
FALSE	High	Master Protein	Q60597	2-oxoglutarate dehydrogenase, mitochondrial OS=Mus musculus OX=10090 GN=Ogdh PE=1 SV=3	0	6.06	3	2	2	2	1023	116.4	6.83	2.59	2	1
FALSE	High	Master Protein	P51655	Glypican-4 OS=Mus musculus OX=10090 GN=Gpc4 PE=1 SV=2	0	6.025	5	2	2	2	557	62.5	6.33	2.32	2	1
FALSE	High	Master Protein	O55201	Transcription elongation factor SPT5 OS=Mus musculus OX=10090 GN=Supt5h PE=1 SV=1	0	5.99	2	2	2	2	1082	120.6	5.05	4.53	2	1
FALSE	High	Master Protein	Q6PDL0	Cytoplasmic dynein 1 light intermediate chain 2 OS=Mus musculus OX=10090 GN=Dync1li2 PE=1 SV=2	0	5.955	2	1	1	1	492	54.2	6.28	3.52	1	1
FALSE	High	Master Protein	Q05512	Serine/threonine-protein kinase MARK2 OS=Mus musculus OX=10090 GN=Mark2 PE=1 SV=3	0	5.952	4	2	2	1	776	86.3	9.67	4.49	2	1
FALSE	High	Master Protein	Q9R0X4	Acyl-coenzyme A thioesterase 9, mitochondrial OS=Mus musculus OX=10090 GN=Acot9 PE=1 SV=1	0	5.94	6	1	1	1	439	50.5	8.59	3.81	1	1
FALSE	High	Master Protein	P48725	Pericentrin OS=Mus musculus OX=10090 GN=Pcnt PE=1 SV=2	0	5.904	1	2	2	2	2898	329.3	5.36	3.34	2	1
FALSE	High	Master Protein	P58389	Serine/threonine-protein phosphatase 2A activator OS=Mus musculus OX=10090 GN=Ptpa PE=1 SV=1	0	5.861	8	2	2	2	323	36.7	6.39	4.82	2	1
FALSE	High	Master Protein	P53395	Lipoamide acyltransferase component of branched-chain alpha-keto acid dehydrogenase complex, mitochondrial OS=Mus musculus OX=10090 GN=Dbt PE=1 SV=2	0	5.859	5	2	2	2	482	53.2	8.6	4.84	2	1
FALSE	High	Master Protein	P25206	DNA replication licensing factor MCM3 OS=Mus musculus OX=10090 GN=Mcm3 PE=1 SV=2	0	5.856	2	1	1	1	812	91.5	5.55	3.18	1	1
FALSE	High	Master Protein	Q8R3S6	Exocyst complex component 1 OS=Mus musculus OX=10090 GN=Exoc1 PE=1 SV=4	0	5.844	2	1	1	1	894	101.8	6.52	3.77	1	1
FALSE	High	Master Protein	Q6ZQ88	Lysine-specific histone demethylase 1A OS=Mus musculus OX=10090 GN=Kdm1a PE=1 SV=2	0	5.816	2	2	2	2	853	92.8	6.52	4.59	2	1
FALSE	High	Master Protein	Q8BUI3	Leucine-rich repeat and WD repeat-containing protein 1 OS=Mus musculus OX=10090 GN=LRWD1 PE=2 SV=1	0	5.807	3	2	2	2	648	71.5	7.87	2.35	2	1
FALSE	High	Master Protein	P46412	Glutathione peroxidase 3 OS=Mus musculus OX=10090 GN=Gpx3 PE=1 SV=2	0	5.796	13	2	2	2	226	25.4	8.22	5.64	2	1
FALSE	High	Master Protein	Q8VE92	RNA-binding protein 4B OS=Mus musculus OX=10090 GN=Rbm4b PE=1 SV=1	0	5.783	4	1	1	1	357	40	6.74	2.85	1	1
FALSE	High	Master Protein	P01749	Ig heavy chain V region 3 OS=Mus musculus OX=10090 GN=Ighv1-61 PE=1 SV=1	0	5.759	27	2	2	1	117	13	7.87	5.32	2	1
FALSE	High	Master Protein	Q9JKS5	Intracellular hyaluronan-binding protein 4 OS=Mus musculus OX=10090 GN=Habp4 PE=1 SV=2	0	5.757	4	1	1	1	411	45.9	6.84	4.65	1	1
FALSE	High	Master Protein	P63094	Guanine nucleotide-binding protein G(s) subunit alpha isoforms short OS=Mus musculus OX=10090 GN=Gnas PE=1 SV=1	0	5.756	9	3	3	3	394	45.6	5.96	3.64	3	1
FALSE	High	Master Protein	Q8BTI8	Serine/arginine repetitive matrix protein 2 OS=Mus musculus OX=10090 GN=Srrm2 PE=1 SV=3	0	5.755	1	1	1	1	2703	294.7	12.03	3.09	1	1
FALSE	High	Master Protein	Q99JI6	Ras-related protein Rap-1b OS=Mus musculus OX=10090 GN=Rap1b PE=1 SV=2	0	5.747	7	1	1	1	184	20.8	5.78	3.11	1	1
FALSE	High	Master Protein	Q8BG95	Protein phosphatase 1 regulatory subunit 12B OS=Mus musculus OX=10090 GN=Ppp1r12b PE=1 SV=2	0	5.739	2	2	2	1	976	109	5.74	5.39	2	1
FALSE	High	Master Protein	Q149C2	TRAF3-interacting protein 1 OS=Mus musculus OX=10090 GN=Traf3ip1 PE=1 SV=2	0	5.731	3	2	2	2	625	71	8.38	5.26	2	1
FALSE	High	Master Protein	Q9WUT3	Ribosomal protein S6 kinase alpha-2 OS=Mus musculus OX=10090 GN=Rps6ka2 PE=1 SV=1	0	5.727	2	1	1	1	733	83.1	8.5	3.67	1	1
FALSE	High	Master Protein	Q5SWU9	Acetyl-CoA carboxylase 1 OS=Mus musculus OX=10090 GN=Acaca PE=1 SV=1	0	5.717	1	2	2	2	2345	265.1	6.39	4.82	2	1
FALSE	High	Master Protein	Q9DAN1	Protein disulfide-isomerase-like protein of the testis OS=Mus musculus OX=10090 GN=Pdilt PE=1 SV=2	0	5.716	4	2	2	2	588	67.7	5.76	2.59	2	1
FALSE	High	Master Protein	Q8CDL9	Coiled-coil domain-containing protein 87 OS=Mus musculus OX=10090 GN=Ccdc87 PE=1 SV=2	0	5.696	2	2	2	2	855	98.4	8.53	4.31	2	1
FALSE	High	Master Protein	Q9D1R9	60S ribosomal protein L34 OS=Mus musculus OX=10090 GN=Rpl34 PE=1 SV=2	0	5.677	21	3	3	3	117	13.3	11.47	4.19	3	1
FALSE	High	Master Protein	Q7TMB8	Cytoplasmic FMR1-interacting protein 1 OS=Mus musculus OX=10090 GN=Cyfip1 PE=1 SV=1	0	5.652	1	1	1	1	1253	145.1	6.9	3.33	1	1
FALSE	High	Master Protein	P38647	Stress-70 protein, mitochondrial OS=Mus musculus OX=10090 GN=Hspa9 PE=1 SV=3	0	5.643	3	2	2	2	679	73.4	6.07	3.21	2	1
FALSE	High	Master Protein	Q9CYG7	Mitochondrial import receptor subunit TOM34 OS=Mus musculus OX=10090 GN=Tomm34 PE=1 SV=1	0	5.626	8	2	3	2	309	34.3	9.14	6.81	2	1
FALSE	High	Master Protein	P42228	Signal transducer and activator of transcription 4 OS=Mus musculus OX=10090 GN=Stat4 PE=1 SV=1	0	5.624	2	1	1	1	749	85.9	6.54	3.61	1	1
FALSE	High	Master Protein	P84099	60S ribosomal protein L19 OS=Mus musculus OX=10090 GN=Rpl19 PE=1 SV=1	0	5.603	9	2	3	2	196	23.5	11.47	1.95	2	1
FALSE	High	Master Protein	Q9CQC3	Protein C9orf135 homolog OS=Mus musculus OX=10090 PE=2 SV=1	0	5.595	5	1	1	1	228	26.6	6.54	3.36	1	1
FALSE	High	Master Protein	Q03141	MAP/microtubule affinity-regulating kinase 3 OS=Mus musculus OX=10090 GN=Mark3 PE=1 SV=2	0	5.571	4	2	2	1	753	84.3	9.51	4.73	2	1
FALSE	High	Master Protein	Q3V0C5	Ubiquitin carboxyl-terminal hydrolase 48 OS=Mus musculus OX=10090 GN=Usp48 PE=1 SV=2	0	5.562	1	1	1	1	1052	120.6	6.25	3.58	1	1
FALSE	High	Master Protein	O09035	Diazepam-binding inhibitor-like 5 OS=Mus musculus OX=10090 GN=Dbil5 PE=1 SV=1	0	5.561	21	1	2	1	87	9.9	8.57	4.75	1	1
FALSE	High	Master Protein	Q8CI11	Guanine nucleotide-binding protein-like 3 OS=Mus musculus OX=10090 GN=Gnl3 PE=1 SV=2	0	5.556	3	1	1	1	538	60.7	9.11	2.36	1	1
FALSE	High	Master Protein	P97496	SWI/SNF complex subunit SMARCC1 OS=Mus musculus OX=10090 GN=Smarcc1 PE=1 SV=2	0	5.549	1	1	1	1	1104	122.8	5.73	3.26	1	1
FALSE	High	Master Protein	Q61263	Sterol O-acyltransferase 1 OS=Mus musculus OX=10090 GN=Soat1 PE=1 SV=2	0	5.537	3	1	1	1	540	63.8	9.01	2.88	1	1
FALSE	High	Master Protein	P0C6F1	Dynein heavy chain 2, axonemal OS=Mus musculus OX=10090 GN=Dnah2 PE=1 SV=1	0	5.532	0	2	3	1	4456	511.2	6.43	6.02	2	1
FALSE	High	Master Protein	O70503	Very-long-chain 3-oxoacyl-CoA reductase OS=Mus musculus OX=10090 GN=Hsd17b12 PE=1 SV=1	0	5.526	8	2	2	2	312	34.7	9.52	3.22	2	1
FALSE	High	Master Protein	Q3UTZ3	Microtubule-associated protein 11 OS=Mus musculus OX=10090 GN=MAP11 PE=1 SV=1	0	5.523	3	2	3	2	580	62.7	8.68	6.59	2	1
FALSE	High	Master Protein	P02535	Keratin, type I cytoskeletal 10 OS=Mus musculus OX=10090 GN=Krt10 PE=1 SV=3	0	5.522	3	2	2	1	570	57.7	5.11	4.37	2	1
FALSE	High	Master Protein	Q9JI11	Serine/threonine-protein kinase 4 OS=Mus musculus OX=10090 GN=Stk4 PE=1 SV=1	0	5.521	3	1	1	1	487	55.5	5.19	3.53	1	1
FALSE	High	Master Protein	P26149	3 beta-hydroxysteroid dehydrogenase/Delta 5-->4-isomerase type 2 OS=Mus musculus OX=10090 GN=Hsd3b2 PE=1 SV=4	0	5.496	6	2	2	1	373	41.9	6.37	2.79	2	1
FALSE	High	Master Protein	Q9CYH2	Peroxiredoxin-like 2A OS=Mus musculus OX=10090 GN=Prxl2a PE=1 SV=2	0	5.495	12	2	3	2	218	24.4	9.17	1.88	2	1
FALSE	High	Master Protein	Q924W7	DENN domain-containing protein 2B OS=Mus musculus OX=10090 GN=Dennd2b PE=1 SV=1	0	5.493	2	2	2	2	1134	126.8	9.11	3.18	2	1
FALSE	High	Master Protein	Q9D5V2	Kelch-like protein 10 OS=Mus musculus OX=10090 GN=Klhl10 PE=1 SV=1	0	5.473	3	2	2	2	608	68.9	5.77	4.49	2	1
FALSE	High	Master Protein	Q91V92	ATP-citrate synthase OS=Mus musculus OX=10090 GN=Acly PE=1 SV=1	0	5.452	1	1	1	1	1091	119.7	7.44	3.55	1	1
FALSE	High	Master Protein	P09242	Alkaline phosphatase, tissue-nonspecific isozyme OS=Mus musculus OX=10090 GN=Alpl PE=1 SV=2	0	5.446	2	1	1	1	524	57.5	7.01	3.88	1	1
FALSE	High	Master Protein	P12367	cAMP-dependent protein kinase type II-alpha regulatory subunit OS=Mus musculus OX=10090 GN=Prkar2a PE=1 SV=2	0	5.403	5	1	1	1	401	45.4	4.89	3.73	1	1
FALSE	High	Master Protein	Q9CXF4	TBC1 domain family member 15 OS=Mus musculus OX=10090 GN=Tbc1d15 PE=1 SV=1	0	5.402	2	1	1	1	671	76.5	5.3	3.31	1	1
FALSE	High	Master Protein	Q02248	Catenin beta-1 OS=Mus musculus OX=10090 GN=Ctnnb1 PE=1 SV=1	0	5.375	3	2	2	2	781	85.4	5.86	5.84	2	1
FALSE	High	Master Protein	Q9JK48	Endophilin-B1 OS=Mus musculus OX=10090 GN=Sh3glb1 PE=1 SV=1	0	5.372	6	2	2	2	365	40.8	6.04	2.93	2	1
FALSE	High	Master Protein	Q7M6Y5	Deuterosome assembly protein 1 OS=Mus musculus OX=10090 GN=Deup1 PE=1 SV=3	0	5.372	3	1	1	1	601	69.6	6.81	2.66	1	1
FALSE	High	Master Protein	P62996	Transformer-2 protein homolog beta OS=Mus musculus OX=10090 GN=Tra2b PE=1 SV=1	0	5.36	9	3	3	3	288	33.6	11.25	7.09	3	1
FALSE	High	Master Protein	Q9CW03	Structural maintenance of chromosomes protein 3 OS=Mus musculus OX=10090 GN=Smc3 PE=1 SV=2	0	5.323	2	2	2	2	1217	141.5	7.18	4.13	2	1
FALSE	High	Master Protein	Q64516	Glycerol kinase OS=Mus musculus OX=10090 GN=Gk PE=1 SV=2	0	5.319	3	1	1	1	559	61.2	5.87	3.38	1	1
FALSE	High	Master Protein	Q8BWY3	Eukaryotic peptide chain release factor subunit 1 OS=Mus musculus OX=10090 GN=Etf1 PE=1 SV=4	0	5.305	3	1	1	1	437	49	5.71	2.68	1	1
FALSE	High	Master Protein	P97801	Survival motor neuron protein OS=Mus musculus OX=10090 GN=Smn1 PE=1 SV=1	0	5.298	9	1	1	1	288	31.2	7.62	4.15	1	1
FALSE	High	Master Protein	Q6NSU3	Glycosyltransferase 8 domain-containing protein 1 OS=Mus musculus OX=10090 GN=Glt8d1 PE=1 SV=1	0	5.289	5	2	2	2	371	42	9.41	4.34	2	1
FALSE	High	Master Protein	Q8CCS6	Polyadenylate-binding protein 2 OS=Mus musculus OX=10090 GN=Pabpn1 PE=1 SV=3	0	5.286	4	1	1	1	302	32.3	5.17	3.72	1	1
FALSE	High	Master Protein	Q3UDK1	TRAF-type zinc finger domain-containing protein 1 OS=Mus musculus OX=10090 GN=Trafd1 PE=1 SV=1	0	5.273	5	2	2	2	580	64.2	5.48	2.07	2	1
FALSE	High	Master Protein	Q9CX13	Protein cornichon homolog 4 OS=Mus musculus OX=10090 GN=Cnih4 PE=2 SV=1	0	5.263	14	1	1	1	139	16.1	6.49	3.35	1	1
FALSE	High	Master Protein	Q9DBA9	General transcription factor IIH subunit 1 OS=Mus musculus OX=10090 GN=Gtf2h1 PE=1 SV=2	0	5.257	3	1	1	1	547	61.8	8.76	3.66	1	1
FALSE	High	Master Protein	P62315	Small nuclear ribonucleoprotein Sm D1 OS=Mus musculus OX=10090 GN=Snrpd1 PE=1 SV=1	0	5.256	17	1	1	1	119	13.3	11.56	3.29	1	1
FALSE	High	Master Protein	P68037	Ubiquitin-conjugating enzyme E2 L3 OS=Mus musculus OX=10090 GN=Ube2l3 PE=1 SV=1	0	5.253	10	1	1	1	154	17.9	8.51	3.46	1	1
FALSE	High	Master Protein	Q924X7	Serine/threonine-protein kinase 33 OS=Mus musculus OX=10090 GN=Stk33 PE=1 SV=2	0	5.228	3	1	1	1	491	54.4	6.43	3.64	1	1
FALSE	High	Master Protein	P04945	Ig kappa chain V-VI region NQ2-6.1 OS=Mus musculus OX=10090 PE=2 SV=1	0	5.227	15	1	1	1	108	11.7	8.84	3.49	1	1
FALSE	High	Master Protein	Q8C0P5	Coronin-2A OS=Mus musculus OX=10090 GN=Coro2a PE=2 SV=1	0	5.221	6	4	5	4	524	59.5	7.71	3.43	4	1
FALSE	High	Master Protein	Q8VEH6	COBW domain-containing protein 1 OS=Mus musculus OX=10090 GN=Cbwd1 PE=1 SV=1	0	5.219	3	1	1	1	393	43.7	4.89	2.91	1	1
FALSE	High	Master Protein	Q8JZQ9	Eukaryotic translation initiation factor 3 subunit B OS=Mus musculus OX=10090 GN=Eif3b PE=1 SV=1	0	5.218	2	2	2	2	803	91.3	5.02	3.62	2	1
FALSE	High	Master Protein	Q9D7H3	RNA 3'-terminal phosphate cyclase OS=Mus musculus OX=10090 GN=RtcA PE=1 SV=2	0	5.211	6	2	2	2	366	39.2	7.9	4.53	2	1
FALSE	High	Master Protein	Q921M7	CYFIP-related Rac1 interactor B OS=Mus musculus OX=10090 GN=Cyrib PE=1 SV=1	0	5.206	4	1	1	1	324	36.8	6.06	3.16	1	1
FALSE	High	Master Protein	Q8BW94	Dynein heavy chain 3, axonemal OS=Mus musculus OX=10090 GN=Dnah3 PE=1 SV=2	0	5.205	0	2	3	1	4083	467.5	5.91	6.74	2	1
FALSE	High	Master Protein	A2APV2	Formin-like protein 2 OS=Mus musculus OX=10090 GN=Fmnl2 PE=1 SV=2	0	5.195	2	2	2	2	1086	123	7.53	1.97	2	1
FALSE	High	Master Protein	Q9D0B8	RIB43A-like with coiled-coils protein 1 OS=Mus musculus OX=10090 GN=Ribc1 PE=2 SV=1	0	5.186	4	1	1	1	379	44.9	8.18	3.68	1	1
FALSE	High	Master Protein	Q9QUR7	Peptidyl-prolyl cis-trans isomerase NIMA-interacting 1 OS=Mus musculus OX=10090 GN=Pin1 PE=1 SV=1	0	5.157	9	1	2	1	165	18.4	8.79	6.67	1	1
FALSE	High	Master Protein	O35691	Pinin OS=Mus musculus OX=10090 GN=Pnn PE=1 SV=4	0	5.154	3	2	2	2	725	82.4	7.01	5.43	2	1
FALSE	High	Master Protein	Q91V61	Sideroflexin-3 OS=Mus musculus OX=10090 GN=Sfxn3 PE=1 SV=1	0	5.136	5	1	1	1	321	35.4	9.51	4.2	1	1
FALSE	High	Master Protein	O54916	RalBP1-associated Eps domain-containing protein 1 OS=Mus musculus OX=10090 GN=Reps1 PE=1 SV=2	0	5.127	2	1	1	1	795	86.5	5.58	4.41	1	1
FALSE	High	Master Protein	Q8R0S2	IQ motif and SEC7 domain-containing protein 1 OS=Mus musculus OX=10090 GN=Iqsec1 PE=1 SV=2	0	5.125	1	1	1	1	961	107.9	7.14	3.27	1	1
FALSE	High	Master Protein	Q8CFI7	DNA-directed RNA polymerase II subunit RPB2 OS=Mus musculus OX=10090 GN=Polr2b PE=1 SV=2	0	5.123	1	1	2	1	1174	133.8	6.87	2.07	1	1
FALSE	High	Master Protein	Q61884	Meiosis-specific nuclear structural protein 1 OS=Mus musculus OX=10090 GN=Mns1 PE=1 SV=1	0	5.112	5	2	2	2	491	60.2	6.65	4.83	2	1
FALSE	High	Master Protein	Q3TJZ6	Protein FAM98A OS=Mus musculus OX=10090 GN=Fam98a PE=1 SV=1	0	5.085	3	1	1	1	515	55	8.95	3.23	1	1
FALSE	High	Master Protein	Q8BTU1	Cilia- and flagella-associated protein 20 OS=Mus musculus OX=10090 GN=Cfap20 PE=1 SV=1	0	5.041	10	2	2	2	193	22.7	9.76	2.41	2	1
FALSE	High	Master Protein	Q9Z2W1	Serine/threonine-protein kinase 25 OS=Mus musculus OX=10090 GN=Stk25 PE=1 SV=2	0	5.039	5	2	2	2	426	48.1	6.81	3.15	2	1
FALSE	High	Master Protein	Q3U1D9	UPF0602 protein C4orf47 homolog OS=Mus musculus OX=10090 PE=2 SV=1	0	5.026	6	1	1	1	316	35.2	9.73	3.12	1	1
FALSE	High	Master Protein	Q9CY58	Plasminogen activator inhibitor 1 RNA-binding protein OS=Mus musculus OX=10090 GN=Serbp1 PE=1 SV=2	0	5.024	6	2	2	2	407	44.7	8.54	4.37	2	1
FALSE	High	Master Protein	Q60809	CCR4-NOT transcription complex subunit 7 OS=Mus musculus OX=10090 GN=Cnot7 PE=1 SV=1	0	5.011	5	1	1	1	285	32.7	4.84	3.47	1	1
FALSE	High	Master Protein	O88502	High affinity cAMP-specific and IBMX-insensitive 3',5'-cyclic phosphodiesterase 8A OS=Mus musculus OX=10090 GN=Pde8a PE=1 SV=1	0	5.009	3	2	2	2	823	93.1	5.85	5.27	2	1
FALSE	High	Master Protein	P01636	Ig kappa chain V-V region MOPC 149 OS=Mus musculus OX=10090 PE=1 SV=1	0	4.985	12	1	1	1	108	12	7.28	3.06	1	1
FALSE	High	Master Protein	Q7TT37	Elongator complex protein 1 OS=Mus musculus OX=10090 GN=Elp1 PE=1 SV=2	0	4.978	1	1	1	1	1333	149.5	6	3.07	1	1
FALSE	High	Master Protein	Q9R0Q7	Prostaglandin E synthase 3 OS=Mus musculus OX=10090 GN=Ptges3 PE=1 SV=1	0	4.971	11	2	2	2	160	18.7	4.55	2.27	2	1
FALSE	High	Master Protein	Q9CQF6	L-aminoadipate-semialdehyde dehydrogenase-phosphopantetheinyl transferase OS=Mus musculus OX=10090 GN=Aasdhppt PE=1 SV=1	0	4.96	6	2	2	2	309	35.7	7.14	2.18	2	1
FALSE	High	Master Protein	Q8C0L0	Thioredoxin-related transmembrane protein 4 OS=Mus musculus OX=10090 GN=Tmx4 PE=1 SV=2	0	4.959	5	1	1	1	335	37.1	4.37	3.52	1	1
FALSE	High	Master Protein	Q9DCX2	ATP synthase subunit d, mitochondrial OS=Mus musculus OX=10090 GN=Atp5pd PE=1 SV=3	0	4.951	11	1	1	1	161	18.7	5.69	3.42	1	1
FALSE	High	Master Protein	A2AKX3	Probable helicase senataxin OS=Mus musculus OX=10090 GN=Setx PE=1 SV=1	0	4.947	0	1	1	1	2646	297.4	6.83	2.48	1	1
FALSE	High	Master Protein	P61211	ADP-ribosylation factor-like protein 1 OS=Mus musculus OX=10090 GN=Arl1 PE=1 SV=1	0	4.941	9	1	1	1	181	20.4	5.72	3	1	1
FALSE	High	Master Protein	P01027	Complement C3 OS=Mus musculus OX=10090 GN=C3 PE=1 SV=3	0	4.931	2	3	3	3	1663	186.4	6.73	3.94	3	1
FALSE	High	Master Protein	Q9D287	Pre-mRNA-splicing factor SPF27 OS=Mus musculus OX=10090 GN=Bcas2 PE=1 SV=1	0	4.913	6	1	1	1	225	26.1	5.66	3.11	1	1
FALSE	High	Master Protein	Q8BP47	Asparagine--tRNA ligase, cytoplasmic OS=Mus musculus OX=10090 GN=NARS1 PE=1 SV=2	0	4.911	3	1	1	1	559	64.2	5.86	2.33	1	1
FALSE	High	Master Protein	P47964	60S ribosomal protein L36 OS=Mus musculus OX=10090 GN=Rpl36 PE=1 SV=2	0	4.895	18	2	4	2	105	12.2	11.34	7.03	2	1
FALSE	High	Master Protein	Q62425	Cytochrome c oxidase subunit NDUFA4 OS=Mus musculus OX=10090 GN=Ndufa4 PE=1 SV=2	0	4.886	15	1	1	1	82	9.3	9.52	3.13	1	1
FALSE	High	Master Protein	Q6PCQ0	IQ domain-containing protein E OS=Mus musculus OX=10090 GN=Iqce PE=1 SV=1	0	4.881	2	1	1	1	778	86.3	7.18	3.62	1	1
FALSE	High	Master Protein	O08811	General transcription and DNA repair factor IIH helicase subunit XPD OS=Mus musculus OX=10090 GN=Ercc2 PE=1 SV=2	0	4.877	3	1	1	1	760	86.8	6.92	3.38	1	1
FALSE	High	Master Protein	Q61334	B-cell receptor-associated protein 29 OS=Mus musculus OX=10090 GN=Bcap29 PE=1 SV=1	0	4.875	6	1	1	1	240	27.9	9.72	3.92	1	1
FALSE	High	Master Protein	Q9QZD9	Eukaryotic translation initiation factor 3 subunit I OS=Mus musculus OX=10090 GN=Eif3i PE=1 SV=1	0	4.85	3	1	1	1	325	36.4	5.64	3.4	1	1
FALSE	High	Master Protein	P42567	Epidermal growth factor receptor substrate 15 OS=Mus musculus OX=10090 GN=Eps15 PE=1 SV=1	0	4.844	2	1	1	1	897	98.4	4.6	2.63	1	1
FALSE	High	Master Protein	Q00PI9	Heterogeneous nuclear ribonucleoprotein U-like protein 2 OS=Mus musculus OX=10090 GN=Hnrnpul2 PE=1 SV=2	0	4.835	3	2	2	2	745	84.9	4.89	5.01	2	1
FALSE	High	Master Protein	P63323	40S ribosomal protein S12 OS=Mus musculus OX=10090 GN=Rps12 PE=1 SV=2	0	4.803	17	3	3	3	132	14.5	7.24	4.34	3	1
FALSE	High	Master Protein	Q9DCT2	NADH dehydrogenase [ubiquinone] iron-sulfur protein 3, mitochondrial OS=Mus musculus OX=10090 GN=Ndufs3 PE=1 SV=2	0	4.785	9	2	2	2	263	30.1	7.17	3.93	2	1
FALSE	High	Master Protein	P52293	Importin subunit alpha-1 OS=Mus musculus OX=10090 GN=Kpna2 PE=1 SV=2	0	4.783	3	1	1	1	529	57.9	5.68	3.69	1	1
FALSE	High	Master Protein	P41209	Centrin-1 OS=Mus musculus OX=10090 GN=Cetn1 PE=1 SV=1	0	4.762	10	1	1	1	172	19.7	4.88	3.47	1	1
FALSE	High	Master Protein	Q80T69	Lysine-specific demethylase 9 OS=Mus musculus OX=10090 GN=Rsbn1 PE=1 SV=3	0	4.76	2	1	1	1	795	89.2	8.65	3.31	1	1
FALSE	High	Master Protein	Q9D0I8	mRNA turnover protein 4 homolog OS=Mus musculus OX=10090 GN=Mrto4 PE=1 SV=1	0	4.751	8	2	2	2	239	27.5	8.54	4.88	2	1
FALSE	High	Master Protein	O88545	COP9 signalosome complex subunit 6 OS=Mus musculus OX=10090 GN=Cops6 PE=1 SV=1	0	4.738	4	1	1	1	324	35.9	5.73	3.01	1	1
FALSE	High	Master Protein	P47226	Testin OS=Mus musculus OX=10090 GN=Tes PE=1 SV=1	0	4.735	2	1	1	1	423	48	8.31	3.89	1	1
FALSE	High	Master Protein	E9Q3L2	Phosphatidylinositol 4-kinase alpha OS=Mus musculus OX=10090 GN=Pi4ka PE=1 SV=2	0	4.716	2	3	3	3	2105	236.9	7.06	4.5	3	1
FALSE	High	Master Protein	Q9CX34	Protein SGT1 homolog OS=Mus musculus OX=10090 GN=Sugt1 PE=1 SV=3	0	4.706	4	1	1	1	336	38.1	5.45	2.94	1	1
FALSE	High	Master Protein	F8VQ03	A disintegrin and metallopeptidase domain 3 OS=Mus musculus OX=10090 GN=Adam3 PE=1 SV=1	0	4.669	3	1	1	1	822	91.4	5.95	2.24	1	1
FALSE	High	Master Protein	O35841	Apoptosis inhibitor 5 OS=Mus musculus OX=10090 GN=Api5 PE=1 SV=2	0	4.665	3	1	1	1	504	56.8	5.92	3.12	1	1
FALSE	High	Master Protein	Q9CRB9	MICOS complex subunit Mic19 OS=Mus musculus OX=10090 GN=Chchd3 PE=1 SV=1	0	4.662	9	2	3	2	227	26.3	8.37	4.79	2	1
FALSE	High	Master Protein	Q8BP67	60S ribosomal protein L24 OS=Mus musculus OX=10090 GN=Rpl24 PE=1 SV=2	0	4.661	11	2	4	2	157	17.8	11.25	9.4	2	1
FALSE	High	Master Protein	Q9JKK8	Serine/threonine-protein kinase ATR OS=Mus musculus OX=10090 GN=Atr PE=1 SV=2	0	4.655	0	1	1	1	2635	300	7.53	2.86	1	1
FALSE	High	Master Protein	Q5SXY1	Cytospin-B OS=Mus musculus OX=10090 GN=Specc1 PE=1 SV=2	0	4.655	1	1	1	1	1067	118	6.64	2.6	1	1
FALSE	High	Master Protein	Q8CI96	CAP-Gly domain-containing linker protein 4 OS=Mus musculus OX=10090 GN=Clip4 PE=1 SV=1	0	4.652	2	1	1	1	704	75.7	8.62	3.57	1	1
FALSE	High	Master Protein	P97473	RISC-loading complex subunit TARBP2 OS=Mus musculus OX=10090 GN=Tarbp2 PE=1 SV=2	0	4.647	5	2	2	2	365	38.8	6.01	2.8	2	1
FALSE	High	Master Protein	P01674	Ig kappa chain V-III region PC 2154 OS=Mus musculus OX=10090 PE=1 SV=1	0	4.643	11	1	1	1	108	11.7	6.27	2.86	1	1
FALSE	High	Master Protein	Q9WTX6	Cullin-1 OS=Mus musculus OX=10090 GN=Cul1 PE=1 SV=1	0	4.625	3	1	1	1	776	89.6	8	3.51	1	1
FALSE	High	Master Protein	Q8BRF7	Sec1 family domain-containing protein 1 OS=Mus musculus OX=10090 GN=Scfd1 PE=1 SV=1	0	4.618	3	2	2	2	639	72.3	6.38	2.13	2	1
FALSE	High	Master Protein	P27612	Phospholipase A-2-activating protein OS=Mus musculus OX=10090 GN=Plaa PE=1 SV=4	0	4.607	2	1	1	1	794	87.2	6.14	2.64	1	1
FALSE	High	Master Protein	P70296	Phosphatidylethanolamine-binding protein 1 OS=Mus musculus OX=10090 GN=Pebp1 PE=1 SV=3	0	4.557	12	1	1	1	187	20.8	5.4	3.48	1	1
FALSE	High	Master Protein	P14824	Annexin A6 OS=Mus musculus OX=10090 GN=Anxa6 PE=1 SV=3	0	4.553	2	1	1	1	673	75.8	5.5	3.13	1	1
FALSE	High	Master Protein	P61963	DDB1- and CUL4-associated factor 7 OS=Mus musculus OX=10090 GN=Dcaf7 PE=1 SV=1	0	4.543	5	1	1	1	342	38.9	5.52	2.96	1	1
FALSE	High	Master Protein	Q9R0U0	Serine/arginine-rich splicing factor 10 OS=Mus musculus OX=10090 GN=Srsf10 PE=1 SV=2	0	4.531	5	1	1	1	262	31.3	11.27	3.72	1	1
FALSE	High	Master Protein	Q9EPK7	Exportin-7 OS=Mus musculus OX=10090 GN=Xpo7 PE=1 SV=3	0	4.529	1	1	1	1	1087	123.7	6.38	3.04	1	1
FALSE	High	Master Protein	Q9Z0R0	Serine/threonine-protein kinase haspin OS=Mus musculus OX=10090 GN=Haspin PE=1 SV=3	0	4.524	2	1	1	1	754	84.1	9.01	3.35	1	1
FALSE	High	Master Protein	Q91Z96	BMP-2-inducible protein kinase OS=Mus musculus OX=10090 GN=Bmp2k PE=1 SV=1	0	4.512	1	1	1	1	1138	126.1	6.8	3.26	1	1
FALSE	High	Master Protein	E9QAF0	Spermatogenesis-associated protein 31 OS=Mus musculus OX=10090 GN=Spata31 PE=1 SV=1	0	4.511	2	2	2	2	1014	115.8	9.63	2.66	2	1
FALSE	High	Master Protein	P62627	Dynein light chain roadblock-type 1 OS=Mus musculus OX=10090 GN=Dynlrb1 PE=1 SV=3	0	4.461	13	1	1	1	96	11	7.25	2.98	1	1
FALSE	High	Master Protein	Q3V089	RNA-binding protein 44 OS=Mus musculus OX=10090 GN=Rbm44 PE=1 SV=1	0	4.457	1	1	1	1	1013	112.2	5.86	3.1	1	1
FALSE	High	Master Protein	A9Q751	Cilia- and flagella-associated protein 221 OS=Mus musculus OX=10090 GN=Cfap221 PE=1 SV=1	0	4.444	2	1	1	1	836	96.9	8.53	2.79	1	1
FALSE	High	Master Protein	Q80X53	Coiled-coil domain-containing protein 116 OS=Mus musculus OX=10090 GN=Ccdc116 PE=2 SV=1	0	4.429	4	1	1	1	541	59.8	9.29	3.12	1	1
FALSE	High	Master Protein	O08528	Hexokinase-2 OS=Mus musculus OX=10090 GN=Hk2 PE=1 SV=1	0	4.429	2	2	2	1	917	102.5	6.11	2.32	2	1
FALSE	High	Master Protein	P53986	Monocarboxylate transporter 1 OS=Mus musculus OX=10090 GN=Slc16a1 PE=1 SV=1	0	4.422	4	1	1	1	493	53.2	7.47	2.98	1	1
FALSE	High	Master Protein	Q3TZZ7	Extended synaptotagmin-2 OS=Mus musculus OX=10090 GN=Esyt2 PE=1 SV=1	0	4.419	2	1	1	1	845	94.1	7.75	2.8	1	1
FALSE	High	Master Protein	Q80W32	Dynein regulatory complex protein 9 OS=Mus musculus OX=10090 GN=Iqcg PE=1 SV=1	0	4.412	3	1	1	1	419	49.1	5.73	3.19	1	1
FALSE	High	Master Protein	Q9Z1Z2	Serine-threonine kinase receptor-associated protein OS=Mus musculus OX=10090 GN=Strap PE=1 SV=2	0	4.41	5	1	1	1	350	38.4	5.12	2.84	1	1
FALSE	High	Master Protein	Q920Q4	Vacuolar protein sorting-associated protein 16 homolog OS=Mus musculus OX=10090 GN=Vps16 PE=1 SV=3	0	4.408	2	1	1	1	839	94.9	7.01	3.22	1	1
FALSE	High	Master Protein	Q99LM2	CDK5 regulatory subunit-associated protein 3 OS=Mus musculus OX=10090 GN=Cdk5rap3 PE=1 SV=1	0	4.4	5	2	2	2	503	57	4.83	4.5	2	1
FALSE	High	Master Protein	P11087	Collagen alpha-1(I) chain OS=Mus musculus OX=10090 GN=Col1a1 PE=1 SV=4	0	4.372	2	2	2	2	1453	137.9	5.85	2.87	2	1
FALSE	High	Master Protein	P29788	Vitronectin OS=Mus musculus OX=10090 GN=Vtn PE=1 SV=2	0	4.371	4	1	1	1	478	54.8	5.88	3.07	1	1
FALSE	High	Master Protein	Q8BGQ4	Protein O-mannosyl-transferase 2 OS=Mus musculus OX=10090 GN=Pomt2 PE=1 SV=1	0	4.362	2	1	1	1	820	92.3	9.8	3.12	1	1
FALSE	High	Master Protein	Q9DBY8	Nuclear valosin-containing protein-like OS=Mus musculus OX=10090 GN=Nvl PE=1 SV=1	0	4.361	2	1	1	1	855	94.4	6.35	3.33	1	1
FALSE	High	Master Protein	Q99K01	Pyridoxal-dependent decarboxylase domain-containing protein 1 OS=Mus musculus OX=10090 GN=Pdxdc1 PE=1 SV=2	0	4.355	1	1	1	1	787	87.3	5.48	2.22	1	1
FALSE	High	Master Protein	Q3TLI0	Trafficking protein particle complex subunit 10 OS=Mus musculus OX=10090 GN=Trappc10 PE=1 SV=2	0	4.349	2	2	2	2	1259	141.5	5.96	4.33	2	1
FALSE	High	Master Protein	P01631	Ig kappa chain V-II region 26-10 OS=Mus musculus OX=10090 PE=1 SV=1	0	4.339	12	1	2	1	113	12.3	8.88	3.85	1	1
FALSE	High	Master Protein	Q812F3	Hyaluronidase-5 OS=Mus musculus OX=10090 GN=Hyal5 PE=1 SV=1	0	4.317	2	1	1	1	526	60.8	7.4	3.26	1	1
FALSE	High	Master Protein	Q06138	Calcium-binding protein 39 OS=Mus musculus OX=10090 GN=Cab39 PE=1 SV=2	0	4.29	5	2	2	2	341	39.8	6.89	3.9	2	1
FALSE	High	Master Protein	Q91YN9	BAG family molecular chaperone regulator 2 OS=Mus musculus OX=10090 GN=Bag2 PE=1 SV=1	0	4.289	5	1	2	1	210	23.5	6.42	4.5	1	1
FALSE	High	Master Protein	Q91YU6	Leucine zipper putative tumor suppressor 2 OS=Mus musculus OX=10090 GN=Lzts2 PE=1 SV=3	0	4.274	3	2	2	2	671	72.5	7.11	3.65	2	1
FALSE	High	Master Protein	Q5H8C4	Vacuolar protein sorting-associated protein 13A OS=Mus musculus OX=10090 GN=Vps13a PE=1 SV=1	0	4.269	1	1	1	1	3166	359.2	6.19	3.81	1	1
FALSE	High	Master Protein	P01845	Ig lambda-3 chain C region OS=Mus musculus OX=10090 GN=Iglc3 PE=1 SV=1	0	4.26	16	1	1	1	104	11.4	5.33	3.72	1	1
FALSE	High	Master Protein	Q9D9I1	Testis-expressed protein 43 OS=Mus musculus OX=10090 GN=Tex43 PE=1 SV=2	0	4.252	9	1	2	1	141	16.3	7.4	6.84	1	1
FALSE	High	Master Protein	P83940	Elongin-C OS=Mus musculus OX=10090 GN=Eloc PE=1 SV=1	0	4.234	18	1	1	1	112	12.5	4.78	2.14	1	1
FALSE	High	Master Protein	Q9QZQ8	Core histone macro-H2A.1 OS=Mus musculus OX=10090 GN=Macroh2a1 PE=1 SV=3	0	4.199	5	2	2	2	372	39.7	9.8	4.42	2	1
FALSE	High	Master Protein	Q69ZB0	Leucine-rich repeat and coiled-coil domain-containing protein 1 OS=Mus musculus OX=10090 GN=Lrrcc1 PE=2 SV=2	0	4.192	1	1	1	1	1026	119.1	5.96	3.35	1	1
FALSE	High	Master Protein	P42669	Transcriptional activator protein Pur-alpha OS=Mus musculus OX=10090 GN=Pura PE=1 SV=1	0	4.188	5	2	2	2	321	34.9	6.44	3.62	2	1
FALSE	High	Master Protein	Q91YR7	Pre-mRNA-processing factor 6 OS=Mus musculus OX=10090 GN=Prpf6 PE=1 SV=1	0	4.183	1	1	1	1	941	106.7	8.09	2.31	1	1
FALSE	High	Master Protein	Q8BZS9	Putative pre-mRNA-splicing factor ATP-dependent RNA helicase DHX32 OS=Mus musculus OX=10090 GN=Dhx32 PE=1 SV=2	0	4.157	2	1	1	1	744	83.9	4.96	2.99	1	1
FALSE	High	Master Protein	P35564	Calnexin OS=Mus musculus OX=10090 GN=Canx PE=1 SV=1	0	4.15	3	1	1	1	591	67.2	4.64	2.83	1	1
FALSE	High	Master Protein	Q9WTZ1	RING-box protein 2 OS=Mus musculus OX=10090 GN=Rnf7 PE=1 SV=1	0	4.14	11	1	1	1	113	12.7	5.44	2.83	1	1
FALSE	High	Master Protein	Q60864	Stress-induced-phosphoprotein 1 OS=Mus musculus OX=10090 GN=Stip1 PE=1 SV=1	0	4.138	2	1	1	1	543	62.5	6.8	2.76	1	1
FALSE	High	Master Protein	P46686	Tubby-related protein 2 OS=Mus musculus OX=10090 GN=Tulp2 PE=1 SV=3	0	4.132	2	1	1	1	562	62.7	6.65	2.21	1	1
FALSE	High	Master Protein	Q9D7G0	Ribose-phosphate pyrophosphokinase 1 OS=Mus musculus OX=10090 GN=Prps1 PE=1 SV=4	0	4.115	8	2	3	2	318	34.8	6.98	4.89	2	1
FALSE	High	Master Protein	Q9QYS9	Protein quaking OS=Mus musculus OX=10090 GN=Qki PE=1 SV=1	0	4.106	4	1	1	1	341	37.6	8.56	3.26	1	1
FALSE	High	Master Protein	Q9JJA2	Conserved oligomeric Golgi complex subunit 8 OS=Mus musculus OX=10090 GN=Cog8 PE=1 SV=3	0	4.104	3	1	1	1	640	71.6	5.19	2.54	1	1
FALSE	High	Master Protein	Q9D1C8	Vacuolar protein sorting-associated protein 28 homolog OS=Mus musculus OX=10090 GN=Vps28 PE=1 SV=1	0	4.09	11	1	1	1	221	25.4	5.54	3.53	1	1
FALSE	High	Master Protein	O09044	Synaptosomal-associated protein 23 OS=Mus musculus OX=10090 GN=Snap23 PE=1 SV=1	0	4.09	6	1	1	1	210	23.2	4.98	2.92	1	1
FALSE	High	Master Protein	Q3UMC0	ATPase family protein 2 homolog OS=Mus musculus OX=10090 GN=Spata5 PE=1 SV=2	0	4.072	3	2	2	2	893	97.2	8.24	4.2	2	1
FALSE	High	Master Protein	P47955	60S acidic ribosomal protein P1 OS=Mus musculus OX=10090 GN=Rplp1 PE=1 SV=1	0	4.07	14	1	1	1	114	11.5	4.32	2.35	1	1
FALSE	High	Master Protein	Q8BSF4	Phosphatidylserine decarboxylase proenzyme, mitochondrial OS=Mus musculus OX=10090 GN=Pisd PE=2 SV=1	0	4.063	4	2	2	2	406	45.9	9.57	2.14	2	1
FALSE	High	Master Protein	Q8BTH8	Casein kinase I isoform gamma-1 OS=Mus musculus OX=10090 GN=Csnk1g1 PE=1 SV=2	0	4.051	4	2	2	1	459	52.7	9.01	1.77	2	1
FALSE	High	Master Protein	Q9DAJ5	Dynein light chain roadblock-type 2 OS=Mus musculus OX=10090 GN=Dynlrb2 PE=1 SV=1	0	4.051	13	1	2	1	96	10.9	7.44	2.34	1	1
FALSE	High	Master Protein	Q8C170	Unconventional myosin-IXa OS=Mus musculus OX=10090 GN=Myo9a PE=1 SV=2	0	4.046	1	1	1	1	2542	291.9	8.97	2.27	1	1
FALSE	High	Master Protein	P62900	60S ribosomal protein L31 OS=Mus musculus OX=10090 GN=Rpl31 PE=1 SV=1	0	4.038	14	2	2	2	125	14.5	10.54	3.67	2	1
FALSE	High	Master Protein	Q8C0S4	Tetratricopeptide repeat protein 21A OS=Mus musculus OX=10090 GN=Ttc21a PE=1 SV=2	0	4.031	2	2	2	2	1314	148.5	6.81	3.82	2	1
FALSE	High	Master Protein	Q9DAM1	Leucine-rich repeat-containing protein 34 OS=Mus musculus OX=10090 GN=Lrrc34 PE=1 SV=1	0	4.027	6	1	2	1	415	46.6	6.84	2.52	1	1
FALSE	High	Master Protein	Q9DA04	Transmembrane protein 89 OS=Mus musculus OX=10090 GN=Tmem89 PE=2 SV=2	0	4.022	9	1	2	1	169	18.6	9.28	4.67	1	1
FALSE	High	Master Protein	P61514	60S ribosomal protein L37a OS=Mus musculus OX=10090 GN=Rpl37a PE=1 SV=2	0	4.011	22	2	2	2	92	10.3	10.43	4.31	2	1
FALSE	High	Master Protein	P61079	Ubiquitin-conjugating enzyme E2 D3 OS=Mus musculus OX=10090 GN=Ube2d3 PE=1 SV=1	0	4.004	7	1	1	1	147	16.7	7.8	2.93	1	1
FALSE	High	Master Protein	Q8CI32	BAG family molecular chaperone regulator 5 OS=Mus musculus OX=10090 GN=Bag5 PE=1 SV=1	0	4.001	3	1	1	1	447	50.9	6.05	3.02	1	1
FALSE	High	Master Protein	Q8BK64	Activator of 90 kDa heat shock protein ATPase homolog 1 OS=Mus musculus OX=10090 GN=Ahsa1 PE=1 SV=2	0	3.996	4	1	1	1	338	38.1	5.53	2.77	1	1
FALSE	High	Master Protein	Q64213	Splicing factor 1 OS=Mus musculus OX=10090 GN=Sf1 PE=1 SV=6	0	3.985	2	1	2	1	653	70.4	8.98	5.82	1	1
FALSE	High	Master Protein	Q8CCJ3	E3 UFM1-protein ligase 1 OS=Mus musculus OX=10090 GN=Ufl1 PE=1 SV=2	0	3.976	1	1	1	1	793	89.5	6.67	2.06	1	1
FALSE	High	Master Protein	Q6P8X1	Sorting nexin-6 OS=Mus musculus OX=10090 GN=Snx6 PE=1 SV=2	0	3.971	3	1	1	1	406	46.6	6.16	2.53	1	1
FALSE	High	Master Protein	Q9EQK5	Major vault protein OS=Mus musculus OX=10090 GN=Mvp PE=1 SV=4	0	3.969	2	1	1	1	861	95.9	5.59	1.94	1	1
FALSE	High	Master Protein	Q5NCC3	E3 ubiquitin-protein ligase TRIM41 OS=Mus musculus OX=10090 GN=Trim41 PE=1 SV=1	0	3.955	2	1	1	1	630	71.8	5.05	2.73	1	1
FALSE	High	Master Protein	Q3U6K5	Spermatogenesis-associated protein 6 OS=Mus musculus OX=10090 GN=Spata6 PE=1 SV=2	0	3.954	4	2	2	2	488	56.1	8.47	4.37	2	1
FALSE	High	Master Protein	P27546	Microtubule-associated protein 4 OS=Mus musculus OX=10090 GN=Map4 PE=1 SV=3	0	3.946	3	2	2	2	1125	117.4	4.98	4.35	2	1
FALSE	High	Master Protein	Q8K358	Phosphatidylinositol glycan anchor biosynthesis class U protein OS=Mus musculus OX=10090 GN=Pigu PE=1 SV=4	0	3.918	4	1	1	1	434	49.8	7.72	3.1	1	1
FALSE	High	Master Protein	P50516	V-type proton ATPase catalytic subunit A OS=Mus musculus OX=10090 GN=Atp6v1a PE=1 SV=2	0	3.916	3	1	2	1	617	68.3	5.58	0	1	1
FALSE	High	Master Protein	Q80YR4	E3 ubiquitin-protein ligase ZNF598 OS=Mus musculus OX=10090 GN=Znf598 PE=1 SV=1	0	3.889	4	1	1	1	908	99.1	8.34	2.81	1	1
FALSE	High	Master Protein	Q99MS8	Tubulin polyglutamylase complex subunit 1 OS=Mus musculus OX=10090 GN=Tpgs1 PE=1 SV=1	0	3.885	5	1	2	1	303	32.6	8.94	6.25	1	1
FALSE	High	Master Protein	A0JP43	EF-hand calcium-binding domain-containing protein 5 OS=Mus musculus OX=10090 GN=Efcab5 PE=1 SV=2	0	3.868	1	1	1	1	1406	159.8	6.52	2.22	1	1
FALSE	High	Master Protein	Q8BX10	Serine/threonine-protein phosphatase PGAM5, mitochondrial OS=Mus musculus OX=10090 GN=Pgam5 PE=1 SV=1	0	3.856	8	2	2	2	288	32	9.04	2.42	2	1
FALSE	High	Master Protein	P60853	Leucine zipper putative tumor suppressor 1 OS=Mus musculus OX=10090 GN=Lzts1 PE=2 SV=3	0	3.851	2	1	1	1	599	67.2	7.56	0	1	1
FALSE	High	Master Protein	Q8BMD2	Zinc finger protein DZIP1 OS=Mus musculus OX=10090 GN=Dzip1 PE=1 SV=3	0	3.845	1	1	1	1	852	97.2	6.1	2.9	1	1
FALSE	High	Master Protein	P02088	Hemoglobin subunit beta-1 OS=Mus musculus OX=10090 GN=Hbb-b1 PE=1 SV=2	0	3.831	7	1	1	1	147	15.8	7.65	2.73	1	1
FALSE	High	Master Protein	Q8C570	mRNA export factor OS=Mus musculus OX=10090 GN=Rae1 PE=1 SV=1	0	3.827	4	1	1	1	368	40.9	7.83	2.48	1	1
FALSE	High	Master Protein	Q8CGW4	Transcription factor SOX-30 OS=Mus musculus OX=10090 GN=Sox30 PE=1 SV=1	0	3.823	1	1	1	1	782	83.9	8.66	2.29	1	1
FALSE	High	Master Protein	Q9JIH2	Nuclear pore complex protein Nup50 OS=Mus musculus OX=10090 GN=Nup50 PE=1 SV=3	0	3.823	3	1	1	1	466	49.5	6.24	3.27	1	1
FALSE	High	Master Protein	P01029	Complement C4-B OS=Mus musculus OX=10090 GN=C4b PE=1 SV=3	0	3.822	1	1	1	1	1738	192.8	7.53	2.61	1	1
FALSE	High	Master Protein	P84244	Histone H3.3 OS=Mus musculus OX=10090 GN=H3-3a PE=1 SV=2	0	3.791	16	3	4	3	136	15.3	11.27	8.5	3	1
FALSE	High	Master Protein	P13707	Glycerol-3-phosphate dehydrogenase [NAD(+)], cytoplasmic OS=Mus musculus OX=10090 GN=Gpd1 PE=1 SV=3	0	3.783	4	1	1	1	349	37.5	7.17	3.13	1	1
FALSE	High	Master Protein	Q8BVR0	Barrier-to-autointegration factor-like protein OS=Mus musculus OX=10090 GN=Banf2 PE=1 SV=1	0	3.772	22	1	1	1	90	10.3	5.41	2.66	1	1
FALSE	High	Master Protein	Q6P5E4	UDP-glucose:glycoprotein glucosyltransferase 1 OS=Mus musculus OX=10090 GN=Uggt1 PE=1 SV=4	0	3.769	3	3	3	3	1551	176.3	5.62	0	3	1
FALSE	High	Master Protein	Q9JLI8	Squamous cell carcinoma antigen recognized by T-cells 3 OS=Mus musculus OX=10090 GN=Sart3 PE=1 SV=1	0	3.73	1	1	1	1	962	109.6	5.24	2.19	1	1
FALSE	High	Master Protein	Q8K410	Disintegrin and metalloproteinase domain-containing protein 32 OS=Mus musculus OX=10090 GN=Adam32 PE=1 SV=3	0	3.714	1	1	1	1	754	83.9	7.08	2.27	1	1
FALSE	High	Master Protein	Q9DA80	Radial spoke head protein 3 homolog B OS=Mus musculus OX=10090 GN=Rsph3b PE=2 SV=1	0	3.712	5	2	2	2	389	45.1	6.1	2.43	2	1
FALSE	High	Master Protein	Q9JHX6	Probable allantoicase OS=Mus musculus OX=10090 GN=Allc PE=1 SV=2	0	3.711	8	2	2	2	414	46.3	6.25	2.05	2	1
FALSE	High	Master Protein	Q9Z1Z0	General vesicular transport factor p115 OS=Mus musculus OX=10090 GN=Uso1 PE=1 SV=2	0	3.711	2	1	1	1	959	106.9	4.93	2.81	1	1
FALSE	High	Master Protein	Q62311	Transcription initiation factor TFIID subunit 6 OS=Mus musculus OX=10090 GN=Taf6 PE=1 SV=1	0	3.7	2	1	1	1	678	72.6	8.6	2.07	1	1
FALSE	High	Master Protein	Q9Z1D1	Eukaryotic translation initiation factor 3 subunit G OS=Mus musculus OX=10090 GN=Eif3g PE=1 SV=2	0	3.694	9	3	3	3	320	35.6	5.9	3.01	3	1
FALSE	High	Master Protein	Q8K1N4	Spermatogenesis-associated serine-rich protein 2 OS=Mus musculus OX=10090 GN=Spats2 PE=1 SV=1	0	3.694	2	1	1	1	545	58.9	9	3.01	1	1
FALSE	High	Master Protein	Q7M757	Lys-63-specific deubiquitinase BRCC36-like OS=Mus musculus OX=10090 GN=C6.1al PE=2 SV=1	0	3.685	3	1	1	1	291	33.1	6.23	2.44	1	1
FALSE	High	Master Protein	Q61823	Programmed cell death protein 4 OS=Mus musculus OX=10090 GN=Pdcd4 PE=1 SV=1	0	3.67	2	1	1	1	469	51.7	5.16	2.75	1	1
FALSE	High	Master Protein	Q9WV32	Actin-related protein 2/3 complex subunit 1B OS=Mus musculus OX=10090 GN=Arpc1b PE=1 SV=4	0	3.668	3	1	2	1	372	41	8.35	6.59	1	1
FALSE	High	Master Protein	Q3UIA2	Rho GTPase-activating protein 17 OS=Mus musculus OX=10090 GN=Arhgap17 PE=1 SV=1	0	3.661	2	1	1	1	846	92.1	7.56	1.69	1	1
FALSE	High	Master Protein	P63034	Cytohesin-2 OS=Mus musculus OX=10090 GN=Cyth2 PE=1 SV=2	0	3.657	5	2	2	2	400	46.6	5.63	3.97	2	1
FALSE	High	Master Protein	Q9CY57	Chromatin target of PRMT1 protein OS=Mus musculus OX=10090 GN=Chtop PE=1 SV=2	0	3.652	5	1	1	1	249	26.6	12.23	3.32	1	1
FALSE	High	Master Protein	Q99LB0	Deoxynucleotidyltransferase terminal-interacting protein 1 OS=Mus musculus OX=10090 GN=Dnttip1 PE=1 SV=1	0	3.644	8	2	2	2	328	36.8	9.07	2.29	2	1
FALSE	High	Master Protein	Q9CQC6	Basic leucine zipper and W2 domain-containing protein 1 OS=Mus musculus OX=10090 GN=Bzw1 PE=1 SV=1	0	3.642	4	2	2	2	419	48	5.92	3.72	2	1
FALSE	High	Master Protein	P58019	CD59B glycoprotein OS=Mus musculus OX=10090 GN=Cd59b PE=2 SV=2	0	3.627	7	1	1	1	129	14.2	7.91	2.74	1	1
FALSE	High	Master Protein	Q9Z1X4	Interleukin enhancer-binding factor 3 OS=Mus musculus OX=10090 GN=Ilf3 PE=1 SV=2	0	3.624	2	2	3	2	898	96	8.76	6.21	2	1
FALSE	High	Master Protein	Q8BXA5	Cleft lip and palate transmembrane protein 1-like protein OS=Mus musculus OX=10090 GN=Clptm1l PE=1 SV=1	0	3.613	3	1	1	1	539	62.1	8.84	0	1	1
FALSE	High	Master Protein	E9Q8T7	Dynein heavy chain 1, axonemal OS=Mus musculus OX=10090 GN=Dnah1 PE=1 SV=1	0	3.587	0	2	3	1	4250	486.8	5.57	5.59	2	1
FALSE	High	Master Protein	P62305	Small nuclear ribonucleoprotein E OS=Mus musculus OX=10090 GN=Snrpe PE=1 SV=1	0	3.575	12	1	1	1	92	10.8	9.44	2.25	1	1
FALSE	High	Master Protein	Q569Z5	Probable ATP-dependent RNA helicase DDX46 OS=Mus musculus OX=10090 GN=Ddx46 PE=1 SV=2	0	3.563	1	1	1	1	1032	117.4	9.26	2.72	1	1
FALSE	High	Master Protein	Q61371	Intraflagellar transport protein 88 homolog OS=Mus musculus OX=10090 GN=Ift88 PE=1 SV=2	0	3.558	1	1	1	1	824	92.9	5.9	2.54	1	1
FALSE	High	Master Protein	Q9CQL1	Protein mago nashi homolog 2 OS=Mus musculus OX=10090 GN=Magohb PE=2 SV=1	0	3.545	14	1	1	1	146	17.1	6.39	2.7	1	1
FALSE	High	Master Protein	Q9CZS1	Aldehyde dehydrogenase X, mitochondrial OS=Mus musculus OX=10090 GN=Aldh1b1 PE=1 SV=1	0	3.518	3	1	1	1	519	57.5	7.02	2.94	1	1
FALSE	High	Master Protein	Q9Z0X1	Apoptosis-inducing factor 1, mitochondrial OS=Mus musculus OX=10090 GN=Aifm1 PE=1 SV=1	0	3.498	2	1	1	1	612	66.7	9.17	1.78	1	1
FALSE	High	Master Protein	Q9JJV2	Profilin-2 OS=Mus musculus OX=10090 GN=Pfn2 PE=1 SV=3	0	3.481	10	1	1	1	140	15	6.99	2.75	1	1
FALSE	High	Master Protein	Q3THK7	GMP synthase [glutamine-hydrolyzing] OS=Mus musculus OX=10090 GN=Gmps PE=1 SV=2	0	3.449	3	1	1	1	693	76.7	6.73	0	1	1
FALSE	High	Master Protein	P49135	General transcription and DNA repair factor IIH helicase subunit XPB OS=Mus musculus OX=10090 GN=Ercc3 PE=2 SV=1	0	3.444	2	1	1	1	783	89.1	7.18	2.15	1	1
FALSE	High	Master Protein	P27641	X-ray repair cross-complementing protein 5 OS=Mus musculus OX=10090 GN=Xrcc5 PE=1 SV=4	0	3.434	1	1	1	1	732	83	5.16	2.32	1	1
FALSE	High	Master Protein	Q810A7	ATP-dependent RNA helicase DDX42 OS=Mus musculus OX=10090 GN=Ddx42 PE=1 SV=3	0	3.401	2	1	1	1	929	101.9	6.98	0	1	1
FALSE	High	Master Protein	Q6R891	Neurabin-2 OS=Mus musculus OX=10090 GN=Ppp1r9b PE=1 SV=1	0	3.385	2	1	1	1	817	89.5	4.92	3.24	1	1
FALSE	High	Master Protein	Q922K7	Probable 28S rRNA (cytosine-C(5))-methyltransferase OS=Mus musculus OX=10090 GN=Nop2 PE=1 SV=1	0	3.38	2	1	1	1	793	86.7	9.22	2.29	1	1
FALSE	High	Master Protein	Q62188	Dihydropyrimidinase-related protein 3 OS=Mus musculus OX=10090 GN=Dpysl3 PE=1 SV=1	0	3.374	4	2	2	2	570	61.9	6.49	2.54	2	1
FALSE	High	Master Protein	P32233	Developmentally-regulated GTP-binding protein 1 OS=Mus musculus OX=10090 GN=Drg1 PE=1 SV=1	0	3.37	3	1	1	1	367	40.5	8.9	2.1	1	1
FALSE	High	Master Protein	Q80YS9	Serine/threonine kinase-like domain-containing protein STKLD1 OS=Mus musculus OX=10090 GN=Stkld1 PE=2 SV=3	0	3.369	2	1	1	1	662	74.8	4.97	2.38	1	1
FALSE	High	Master Protein	P52431	DNA polymerase delta catalytic subunit OS=Mus musculus OX=10090 GN=Pold1 PE=1 SV=2	0	3.367	1	1	1	1	1105	123.7	7.61	2.54	1	1
FALSE	High	Master Protein	P97742	Carnitine O-palmitoyltransferase 1, liver isoform OS=Mus musculus OX=10090 GN=Cpt1a PE=1 SV=4	0	3.339	1	1	1	1	773	88.2	8.62	2	1	1
FALSE	High	Master Protein	P35821	Tyrosine-protein phosphatase non-receptor type 1 OS=Mus musculus OX=10090 GN=Ptpn1 PE=1 SV=2	0	3.332	3	1	1	1	432	49.6	6.16	1.95	1	1
FALSE	High	Master Protein	Q91Z67	SLIT-ROBO Rho GTPase-activating protein 2 OS=Mus musculus OX=10090 GN=Srgap2 PE=1 SV=2	0	3.32	1	1	1	1	1071	120.7	6.64	1.95	1	1
FALSE	High	Master Protein	Q9R0P9	Ubiquitin carboxyl-terminal hydrolase isozyme L1 OS=Mus musculus OX=10090 GN=Uchl1 PE=1 SV=1	0	3.318	7	1	1	1	223	24.8	5.24	2.44	1	1
FALSE	High	Master Protein	Q9DAI2	Intraflagellar transport protein 22 homolog OS=Mus musculus OX=10090 GN=Ift22 PE=1 SV=1	0	3.317	6	1	1	1	185	20.8	5.25	1.91	1	1
FALSE	High	Master Protein	P70268	Serine/threonine-protein kinase N1 OS=Mus musculus OX=10090 GN=Pkn1 PE=1 SV=3	0	3.316	1	1	1	1	946	104.3	6.27	1.62	1	1
FALSE	High	Master Protein	Q3V0Q7	Transmembrane protease serine 12 OS=Mus musculus OX=10090 GN=Tmprss12 PE=1 SV=1	0	3.298	5	2	2	2	336	36.9	6.67	4.18	2	1
FALSE	High	Master Protein	Q9D8W5	26S proteasome non-ATPase regulatory subunit 12 OS=Mus musculus OX=10090 GN=Psmd12 PE=1 SV=4	0	3.291	2	1	1	1	456	52.9	7.06	2.39	1	1
FALSE	High	Master Protein	Q8C5P7	Testis development-related protein OS=Mus musculus OX=10090 GN=Tdrp PE=1 SV=1	0	3.272	8	1	1	1	182	20.2	5.73	1.65	1	1
FALSE	High	Master Protein	Q9QYJ0	DnaJ homolog subfamily A member 2 OS=Mus musculus OX=10090 GN=Dnaja2 PE=1 SV=1	0	3.246	2	1	1	1	412	45.7	6.48	2.46	1	1
FALSE	High	Master Protein	Q99JF8	PC4 and SFRS1-interacting protein OS=Mus musculus OX=10090 GN=Psip1 PE=1 SV=1	0	3.245	2	1	2	1	528	59.7	9.13	2.71	1	1
FALSE	High	Master Protein	P09103	Protein disulfide-isomerase OS=Mus musculus OX=10090 GN=P4hb PE=1 SV=2	0	3.242	2	1	1	1	509	57	4.88	2.77	1	1
FALSE	High	Master Protein	P62889	60S ribosomal protein L30 OS=Mus musculus OX=10090 GN=Rpl30 PE=1 SV=2	0	3.233	22	2	2	2	115	12.8	9.63	3.58	2	1
FALSE	High	Master Protein	Q8BJA3	Homeobox-containing protein 1 OS=Mus musculus OX=10090 GN=Hmbox1 PE=1 SV=1	0	3.233	3	1	1	1	419	47.1	6.19	1.96	1	1
FALSE	High	Master Protein	Q61881	DNA replication licensing factor MCM7 OS=Mus musculus OX=10090 GN=Mcm7 PE=1 SV=1	0	3.217	2	1	1	1	719	81.2	6.37	2.15	1	1
FALSE	High	Master Protein	Q9QX47	Protein SON OS=Mus musculus OX=10090 GN=Son PE=1 SV=2	0	3.216	1	1	1	1	2444	265.5	5.6	2.44	1	1
FALSE	High	Master Protein	Q8BP22	Protein FAM92A OS=Mus musculus OX=10090 GN=Fam92a PE=1 SV=1	0	3.215	3	1	1	1	355	39.9	7.36	2.86	1	1
FALSE	High	Master Protein	O35857	Mitochondrial import inner membrane translocase subunit TIM44 OS=Mus musculus OX=10090 GN=Timm44 PE=1 SV=2	0	3.197	3	1	1	1	452	51.1	8.13	2.02	1	1
FALSE	High	Master Protein	P62869	Elongin-B OS=Mus musculus OX=10090 GN=Elob PE=1 SV=1	0	3.182	7	1	1	1	118	13.2	5.01	2.8	1	1
FALSE	High	Master Protein	Q4KKZ1	Uncharacterized protein C1orf158 homolog OS=Mus musculus OX=10090 PE=2 SV=2	0	3.18	5	1	1	1	196	23	9.5	2.77	1	1
FALSE	High	Master Protein	Q3TUH1	Phosphatidate cytidylyltransferase, mitochondrial OS=Mus musculus OX=10090 GN=Tamm41 PE=1 SV=2	0	3.178	4	1	1	1	337	37.8	8.98	2.82	1	1
FALSE	High	Master Protein	Q8VED5	Keratin, type II cytoskeletal 79 OS=Mus musculus OX=10090 GN=Krt79 PE=1 SV=2	0	3.17	4	2	2	1	531	57.5	7.69	3.46	2	1
FALSE	High	Master Protein	Q9DAP0	Leucine-rich repeat-containing protein 46 OS=Mus musculus OX=10090 GN=Lrrc46 PE=1 SV=2	0	3.167	6	1	1	1	323	36	5.39	3.32	1	1
FALSE	High	Master Protein	Q8C5L3	CCR4-NOT transcription complex subunit 2 OS=Mus musculus OX=10090 GN=Cnot2 PE=1 SV=2	0	3.166	3	1	1	1	540	59.7	7.66	3.02	1	1
FALSE	High	Master Protein	Q8R2Y8	Peptidyl-tRNA hydrolase 2, mitochondrial OS=Mus musculus OX=10090 GN=Ptrh2 PE=1 SV=1	0	3.16	12	1	1	1	181	19.5	7.42	2.32	1	1
FALSE	High	Master Protein	Q924M5	Protein boule-like OS=Mus musculus OX=10090 GN=Boll PE=1 SV=2	0	3.156	6	2	3	2	281	30.8	7.47	1.82	2	1
FALSE	High	Master Protein	Q3UIL6	Pleckstrin homology domain-containing family A member 7 OS=Mus musculus OX=10090 GN=Plekha7 PE=1 SV=2	0	3.149	1	1	1	1	1118	126.7	9.39	2.28	1	1
FALSE	High	Master Protein	Q9WV04	Kinesin-like protein KIF9 OS=Mus musculus OX=10090 GN=Kif9 PE=1 SV=2	0	3.143	1	1	1	1	790	89.8	6.86	2.25	1	1
FALSE	High	Master Protein	Q9CQL2	Coiled-coil domain-containing glutamate-rich protein 1 OS=Mus musculus OX=10090 GN=Ccer1 PE=2 SV=1	0	3.143	2	1	1	1	403	46.2	4.7	2.85	1	1
FALSE	High	Master Protein	Q01339	Beta-2-glycoprotein 1 OS=Mus musculus OX=10090 GN=Apoh PE=1 SV=1	0	3.14	3	1	2	1	345	38.6	8.22	5.21	1	1
FALSE	High	Master Protein	P63028	Translationally-controlled tumor protein OS=Mus musculus OX=10090 GN=Tpt1 PE=1 SV=1	0	3.128	8	1	1	1	172	19.5	4.86	2.84	1	1
FALSE	High	Master Protein	Q9DAD0	Protein C1orf194 homolog OS=Mus musculus OX=10090 PE=1 SV=1	0	3.119	5	1	1	1	168	18.9	9	0	1	1
FALSE	High	Master Protein	Q1A3B0	Ceramide synthase 3 OS=Mus musculus OX=10090 GN=Cers3 PE=1 SV=1	0	3.112	4	1	1	1	383	46.1	8.13	2.29	1	1
FALSE	High	Master Protein	Q8CG47	Structural maintenance of chromosomes protein 4 OS=Mus musculus OX=10090 GN=Smc4 PE=1 SV=1	0	3.097	1	1	1	1	1286	146.8	7.3	1.92	1	1
FALSE	High	Master Protein	Q64368	Deleted in azoospermia-like OS=Mus musculus OX=10090 GN=Dazl PE=1 SV=1	0	3.093	5	1	2	1	298	33.3	8.48	5.56	1	1
FALSE	High	Master Protein	Q3UX62	Coiled-coil domain-containing protein 114 OS=Mus musculus OX=10090 GN=Ccdc114 PE=2 SV=1	0	3.074	2	1	1	1	658	74.1	7.25	3	1	1
FALSE	High	Master Protein	Q922D4	Serine/threonine-protein phosphatase 6 regulatory subunit 3 OS=Mus musculus OX=10090 GN=Ppp6r3 PE=1 SV=1	0	3.073	2	2	2	2	844	94.6	4.58	4.53	2	1
FALSE	High	Master Protein	Q9DB05	Alpha-soluble NSF attachment protein OS=Mus musculus OX=10090 GN=Napa PE=1 SV=1	0	3.065	3	1	1	1	295	33.2	5.45	2.96	1	1
FALSE	High	Master Protein	Q32M07	Adenylate kinase 8 OS=Mus musculus OX=10090 GN=Ak8 PE=1 SV=1	0	3.043	2	1	1	1	479	55	7.08	2.07	1	1
FALSE	High	Master Protein	Q569L8	Centromere protein J OS=Mus musculus OX=10090 GN=Cenpj PE=2 SV=2	0	3.022	1	1	1	1	1344	153	6.55	2.59	1	1
FALSE	High	Master Protein	Q6P1B1	Xaa-Pro aminopeptidase 1 OS=Mus musculus OX=10090 GN=Xpnpep1 PE=1 SV=1	0	3.018	3	1	1	1	623	69.5	5.54	2.89	1	1
FALSE	High	Master Protein	P23506	Protein-L-isoaspartate(D-aspartate) O-methyltransferase OS=Mus musculus OX=10090 GN=Pcmt1 PE=1 SV=3	0	3.016	7	1	1	1	227	24.6	7.65	2.61	1	1
FALSE	High	Master Protein	Q99LD4	COP9 signalosome complex subunit 1 OS=Mus musculus OX=10090 GN=Gps1 PE=1 SV=1	0	3.009	4	2	2	2	471	53.4	6.84	4.81	2	1
FALSE	High	Master Protein	Q925K9	Testis-specific serine/threonine-protein kinase 6 OS=Mus musculus OX=10090 GN=Tssk6 PE=1 SV=1	0	3.003	8	2	2	2	273	30.3	9.2	3.98	2	1
FALSE	High	Master Protein	Q9CX86	Heterogeneous nuclear ribonucleoprotein A0 OS=Mus musculus OX=10090 GN=Hnrnpa0 PE=1 SV=1	0	2.998	5	1	1	1	305	30.5	9.31	2.98	1	1
FALSE	High	Master Protein	P62892	60S ribosomal protein L39 OS=Mus musculus OX=10090 GN=Rpl39 PE=1 SV=2	0	2.991	20	1	1	1	51	6.4	12.56	3.27	1	1
FALSE	High	Master Protein	Q8BVP5	Casein kinase I isoform gamma-2 OS=Mus musculus OX=10090 GN=Csnk1g2 PE=1 SV=1	0	2.984	4	2	2	1	415	47.6	9.06	0	2	1
FALSE	High	Master Protein	P30416	Peptidyl-prolyl cis-trans isomerase FKBP4 OS=Mus musculus OX=10090 GN=Fkbp4 PE=1 SV=5	0	2.978	2	1	1	1	458	51.5	5.72	2.15	1	1
FALSE	High	Master Protein	P61082	NEDD8-conjugating enzyme Ubc12 OS=Mus musculus OX=10090 GN=Ube2m PE=1 SV=1	0	2.971	6	1	2	1	183	20.9	7.69	1.67	1	1
FALSE	High	Master Protein	Q9D2F7	Nuclear pore membrane glycoprotein 210-like OS=Mus musculus OX=10090 GN=Nup210l PE=1 SV=2	0	2.97	1	1	1	1	1881	208.6	7.23	0	1	1
FALSE	High	Master Protein	Q60604	Adseverin OS=Mus musculus OX=10090 GN=Scin PE=1 SV=3	0	2.966	2	1	1	1	715	80.2	5.88	2.36	1	1
FALSE	High	Master Protein	E9Q634	Unconventional myosin-Ie OS=Mus musculus OX=10090 GN=Myo1e PE=1 SV=1	0	2.964	3	2	2	2	1107	126.7	9.07	2.22	2	1
FALSE	High	Master Protein	P58242	Acid sphingomyelinase-like phosphodiesterase 3b OS=Mus musculus OX=10090 GN=Smpdl3b PE=1 SV=1	0	2.959	4	1	1	1	456	51.6	6.43	2.8	1	1
FALSE	High	Master Protein	Q99JX4	Eukaryotic translation initiation factor 3 subunit M OS=Mus musculus OX=10090 GN=Eif3m PE=1 SV=1	0	2.956	5	1	2	1	374	42.5	5.74	5.8	1	1
FALSE	High	Master Protein	Q76HL1	Putative inactive serine protease 43 OS=Mus musculus OX=10090 GN=Prss43 PE=1 SV=1	0	2.955	2	1	1	1	382	42.2	5.8	1.88	1	1
FALSE	High	Master Protein	P10605	Cathepsin B OS=Mus musculus OX=10090 GN=Ctsb PE=1 SV=2	0	2.937	4	1	1	1	339	37.3	5.91	2.21	1	1
FALSE	High	Master Protein	P47758	Signal recognition particle receptor subunit beta OS=Mus musculus OX=10090 GN=Srprb PE=1 SV=1	0	2.931	5	1	1	1	269	29.6	9.28	2.42	1	1
FALSE	High	Master Protein	P58802	TBC1 domain family member 10A OS=Mus musculus OX=10090 GN=Tbc1d10a PE=1 SV=1	0	2.923	4	1	1	1	500	56.2	7.85	2.66	1	1
FALSE	High	Master Protein	Q9Z2E9	Seipin OS=Mus musculus OX=10090 GN=Bscl2 PE=1 SV=2	0	2.922	2	1	1	1	383	43.1	6.14	2.8	1	1
FALSE	High	Master Protein	O54984	ATPase GET3 OS=Mus musculus OX=10090 GN=Get3 PE=1 SV=2	0	2.921	3	1	1	1	348	38.8	4.91	2.47	1	1
FALSE	High	Master Protein	Q9D439	Cilia- and flagella-associated protein 53 OS=Mus musculus OX=10090 GN=Cfap53 PE=2 SV=3	0	2.911	2	1	1	1	514	61.9	9.29	2.41	1	1
FALSE	High	Master Protein	Q3V129	Serine/threonine-protein kinase ULK4 OS=Mus musculus OX=10090 GN=Ulk4 PE=1 SV=2	0	2.905	1	1	1	1	1303	145.3	6.27	2.6	1	1
FALSE	High	Master Protein	P01680	Ig kappa chain V-IV region S107B OS=Mus musculus OX=10090 PE=4 SV=1	0	2.894	9	1	1	1	129	13.8	8.47	2.92	1	1
FALSE	High	Master Protein	Q99MR6	Serrate RNA effector molecule homolog OS=Mus musculus OX=10090 GN=Srrt PE=1 SV=1	0	2.89	3	1	1	1	875	100.4	5.97	3.02	1	1
FALSE	High	Master Protein	Q8C255	Dipeptidase 2 OS=Mus musculus OX=10090 GN=Dpep2 PE=1 SV=1	0	2.883	2	1	1	1	478	52.6	7.08	2.25	1	1
FALSE	High	Master Protein	Q3UQ44	Ras GTPase-activating-like protein IQGAP2 OS=Mus musculus OX=10090 GN=Iqgap2 PE=1 SV=2	0	2.88	1	2	2	1	1575	180.4	5.64	3.72	2	1
FALSE	High	Master Protein	Q9Z0W3	Nuclear pore complex protein Nup160 OS=Mus musculus OX=10090 GN=Nup160 PE=1 SV=2	0	2.877	2	1	1	1	1402	158.1	5.52	0	1	1
FALSE	High	Master Protein	P46935	E3 ubiquitin-protein ligase NEDD4 OS=Mus musculus OX=10090 GN=Nedd4 PE=1 SV=3	0	2.866	2	1	1	1	887	102.6	5.26	3.08	1	1
FALSE	High	Master Protein	Q8BVP1	Probable E3 ubiquitin-protein ligase TRIML1 OS=Mus musculus OX=10090 GN=Triml1 PE=1 SV=1	0	2.863	2	1	1	1	470	53.8	5.82	2.35	1	1
FALSE	High	Master Protein	Q9DAK2	Parkin coregulated gene protein homolog OS=Mus musculus OX=10090 GN=Pacrg PE=1 SV=1	0	2.86	5	1	1	1	241	27.7	8.72	2.27	1	1
FALSE	High	Master Protein	P01942	Hemoglobin subunit alpha OS=Mus musculus OX=10090 GN=Hba PE=1 SV=2	0	2.853	11	2	2	2	142	15.1	8.22	0	2	1
FALSE	High	Master Protein	Q8JZQ2	AFG3-like protein 2 OS=Mus musculus OX=10090 GN=Afg3l2 PE=1 SV=1	0	2.849	1	1	1	1	802	89.5	8.6	2.32	1	1
FALSE	High	Master Protein	Q8QZT1	Acetyl-CoA acetyltransferase, mitochondrial OS=Mus musculus OX=10090 GN=Acat1 PE=1 SV=1	0.001	2.823	3	1	1	1	424	44.8	8.51	2.09	1	1
FALSE	High	Master Protein	Q91YR1	Twinfilin-1 OS=Mus musculus OX=10090 GN=Twf1 PE=1 SV=2	0.001	2.82	3	1	1	1	350	40.1	6.67	2.42	1	1
FALSE	High	Master Protein	Q5SUV2	MYCBP-associated protein OS=Mus musculus OX=10090 GN=Mycbpap PE=1 SV=1	0.001	2.803	2	2	2	2	932	106.4	8.65	1.81	2	1
FALSE	High	Master Protein	Q99J62	Replication factor C subunit 4 OS=Mus musculus OX=10090 GN=Rfc4 PE=1 SV=1	0.001	2.801	3	1	1	1	364	39.8	6.7	0	1	1
FALSE	High	Master Protein	O88569	Heterogeneous nuclear ribonucleoproteins A2/B1 OS=Mus musculus OX=10090 GN=Hnrnpa2b1 PE=1 SV=2	0.001	2.801	7	2	2	2	353	37.4	8.95	0	2	1
FALSE	High	Master Protein	P21981	Protein-glutamine gamma-glutamyltransferase 2 OS=Mus musculus OX=10090 GN=Tgm2 PE=1 SV=4	0.001	2.786	2	1	1	1	686	77	5.1	2.46	1	1
FALSE	High	Master Protein	Q9QYB1	Chloride intracellular channel protein 4 OS=Mus musculus OX=10090 GN=Clic4 PE=1 SV=3	0.001	2.774	7	1	1	1	253	28.7	5.59	2.02	1	1
FALSE	High	Master Protein	Q9DAL7	IQ domain-containing protein F5 OS=Mus musculus OX=10090 GN=Iqcf5 PE=2 SV=1	0.001	2.769	15	2	2	2	148	17.8	10.61	3.54	2	1
FALSE	High	Master Protein	Q6PD26	GPI transamidase component PIG-S OS=Mus musculus OX=10090 GN=Pigs PE=1 SV=3	0.001	2.768	2	1	1	1	555	61.7	6.93	2.45	1	1
FALSE	High	Master Protein	Q91ZT8	Ankyrin repeat and SOCS box protein 9 OS=Mus musculus OX=10090 GN=Asb9 PE=1 SV=2	0.001	2.764	4	1	1	1	290	31.6	7.56	3.58	1	1
FALSE	High	Master Protein	B2RY56	RNA-binding protein 25 OS=Mus musculus OX=10090 GN=Rbm25 PE=1 SV=2	0.001	2.758	2	1	1	1	838	99.5	6.32	3.22	1	1
FALSE	High	Master Protein	Q80TV8	CLIP-associating protein 1 OS=Mus musculus OX=10090 GN=Clasp1 PE=1 SV=2	0.001	2.757	1	2	2	2	1535	169.1	9.03	1.96	2	1
FALSE	High	Master Protein	Q99M28	RNA-binding protein with serine-rich domain 1 OS=Mus musculus OX=10090 GN=Rnps1 PE=1 SV=1	0.001	2.749	8	2	2	2	305	34.2	11.84	2.07	2	1
FALSE	High	Master Protein	O09117	Synaptophysin-like protein 1 OS=Mus musculus OX=10090 GN=Sypl1 PE=1 SV=2	0.001	2.729	3	1	1	1	261	28.9	8.79	2.37	1	1
FALSE	High	Master Protein	Q6ZQ29	Serine/threonine-protein kinase TAO2 OS=Mus musculus OX=10090 GN=Taok2 PE=1 SV=3	0.001	2.715	1	1	1	1	1240	139.2	7.06	1.97	1	1
FALSE	High	Master Protein	Q8BP00	IQ calmodulin-binding motif-containing protein 1 OS=Mus musculus OX=10090 GN=Iqcb1 PE=1 SV=2	0.001	2.71	2	1	1	1	598	68.7	9.31	2.88	1	1
FALSE	High	Master Protein	Q8QZT2	Centriole, cilia and spindle-associated protein OS=Mus musculus OX=10090 GN=Ccsap PE=1 SV=1	0.001	2.691	6	1	1	1	252	28.4	9.22	2.86	1	1
FALSE	High	Master Protein	O35927	Catenin delta-2 OS=Mus musculus OX=10090 GN=Ctnnd2 PE=1 SV=1	0.001	2.688	1	1	1	1	1247	134.9	7.65	2.23	1	1
FALSE	High	Master Protein	Q9D4B2	Tetratricopeptide repeat protein 25 OS=Mus musculus OX=10090 GN=Ttc25 PE=1 SV=3	0.001	2.683	1	1	1	1	624	71.5	6.65	2.15	1	1
FALSE	High	Master Protein	Q05A80	Caprin-2 OS=Mus musculus OX=10090 GN=Caprin2 PE=1 SV=1	0.001	2.681	1	1	1	1	1031	114.4	6.81	0	1	1
FALSE	High	Master Protein	Q9QZE5	Coatomer subunit gamma-1 OS=Mus musculus OX=10090 GN=Copg1 PE=1 SV=1	0.001	2.674	1	1	1	1	874	97.5	5.35	0	1	1
FALSE	High	Master Protein	Q9Z0N2	Eukaryotic translation initiation factor 2 subunit 3, Y-linked OS=Mus musculus OX=10090 GN=Eif2s3y PE=1 SV=2	0.001	2.659	4	1	1	1	472	51.1	8.5	2.36	1	1
FALSE	High	Master Protein	Q8JZM0	Dimethyladenosine transferase 1, mitochondrial OS=Mus musculus OX=10090 GN=Tfb1m PE=1 SV=1	0.001	2.648	3	1	1	1	345	38.9	9.47	2.32	1	1
FALSE	High	Master Protein	Q9CQZ5	NADH dehydrogenase [ubiquinone] 1 alpha subcomplex subunit 6 OS=Mus musculus OX=10090 GN=Ndufa6 PE=1 SV=1	0.001	2.645	6	1	1	1	131	15.3	10.11	1.98	1	1
FALSE	High	Master Protein	Q80UJ7	Rab3 GTPase-activating protein catalytic subunit OS=Mus musculus OX=10090 GN=Rab3gap1 PE=1 SV=4	0.001	2.639	1	1	1	1	981	110.1	5.73	2.14	1	1
FALSE	High	Master Protein	Q64310	Surfeit locus protein 4 OS=Mus musculus OX=10090 GN=Surf4 PE=1 SV=1	0.001	2.636	3	1	1	1	269	30.4	7.78	2.17	1	1
FALSE	High	Master Protein	Q9CQQ7	ATP synthase F(0) complex subunit B1, mitochondrial OS=Mus musculus OX=10090 GN=Atp5pb PE=1 SV=1	0.001	2.623	3	1	1	1	256	28.9	9.06	1.93	1	1
FALSE	High	Master Protein	Q3UW53	Protein Niban 1 OS=Mus musculus OX=10090 GN=Niban1 PE=1 SV=2	0.001	2.616	1	1	1	1	926	102.6	4.78	0	1	1
FALSE	High	Master Protein	P54276	DNA mismatch repair protein Msh6 OS=Mus musculus OX=10090 GN=Msh6 PE=1 SV=3	0.001	2.614	1	1	1	1	1358	151	6.73	3.4	1	1
FALSE	High	Master Protein	Q812E0	Cytoplasmic polyadenylation element-binding protein 2 OS=Mus musculus OX=10090 GN=Cpeb2 PE=1 SV=1	0.001	2.612	2	1	1	1	521	58.4	7.5	2.71	1	1
FALSE	High	Master Protein	Q99L47	Hsc70-interacting protein OS=Mus musculus OX=10090 GN=St13 PE=1 SV=1	0.001	2.6	3	1	1	1	371	41.6	5.26	2.39	1	1
FALSE	High	Master Protein	A2RTF1	Cation channel sperm-associated protein subunit beta OS=Mus musculus OX=10090 GN=Catsperb PE=1 SV=1	0.001	2.584	3	1	1	1	1109	126	8.15	0	1	1
FALSE	High	Master Protein	P56135	ATP synthase subunit f, mitochondrial OS=Mus musculus OX=10090 GN=Atp5mf PE=1 SV=3	0.001	2.577	14	1	1	1	88	10.3	9.95	2.46	1	1
FALSE	High	Master Protein	Q0P557	Mitochondria-eating protein OS=Mus musculus OX=10090 GN=Spata18 PE=1 SV=2	0.001	2.577	2	1	1	1	537	60.4	8.59	2.45	1	1
FALSE	High	Master Protein	Q60598	Src substrate cortactin OS=Mus musculus OX=10090 GN=Cttn PE=1 SV=2	0.001	2.557	2	1	1	1	546	61.2	5.4	1.88	1	1
FALSE	High	Master Protein	Q9DC29	ATP-binding cassette sub-family B member 6, mitochondrial OS=Mus musculus OX=10090 GN=Abcb6 PE=1 SV=1	0.001	2.539	1	1	1	1	842	93.7	8.05	2.07	1	1
FALSE	High	Master Protein	P18760	Cofilin-1 OS=Mus musculus OX=10090 GN=Cfl1 PE=1 SV=3	0.001	2.538	8	1	1	1	166	18.5	8.09	2.56	1	1
FALSE	High	Master Protein	E9PZJ8	Activating signal cointegrator 1 complex subunit 3 OS=Mus musculus OX=10090 GN=Ascc3 PE=1 SV=1	0.001	2.534	0	1	1	1	2198	250.4	7.02	1.71	1	1
FALSE	High	Master Protein	Q05186	Reticulocalbin-1 OS=Mus musculus OX=10090 GN=Rcn1 PE=1 SV=1	0.001	2.523	4	1	1	1	325	38.1	4.84	2.7	1	1
FALSE	High	Master Protein	Q9WUA3	ATP-dependent 6-phosphofructokinase, platelet type OS=Mus musculus OX=10090 GN=Pfkp PE=1 SV=1	0.001	2.518	2	1	1	1	784	85.4	7.11	2.62	1	1
FALSE	High	Master Protein	O55013	Trafficking protein particle complex subunit 3 OS=Mus musculus OX=10090 GN=Trappc3 PE=1 SV=1	0.001	2.509	11	2	2	2	180	20.3	4.96	2.95	2	1
FALSE	High	Master Protein	P01671	Ig kappa chain V-III region PC 7175 OS=Mus musculus OX=10090 PE=1 SV=1	0.001	2.493	16	1	1	1	111	12	7.37	2.15	1	1
FALSE	High	Master Protein	Q3UKJ7	WD40 repeat-containing protein SMU1 OS=Mus musculus OX=10090 GN=Smu1 PE=2 SV=2	0.001	2.467	2	1	1	1	513	57.5	7.18	3.36	1	1
FALSE	High	Master Protein	P24547	Inosine-5'-monophosphate dehydrogenase 2 OS=Mus musculus OX=10090 GN=Impdh2 PE=1 SV=2	0.001	2.443	2	1	1	1	514	55.8	7.28	2.65	1	1
FALSE	High	Master Protein	Q8BW49	Tetratricopeptide repeat protein 12 OS=Mus musculus OX=10090 GN=Ttc12 PE=1 SV=1	0.001	2.442	1	1	1	1	704	78.7	5.64	2.3	1	1
FALSE	High	Master Protein	Q924X2	Carnitine O-palmitoyltransferase 1, muscle isoform OS=Mus musculus OX=10090 GN=Cpt1b PE=1 SV=1	0.001	2.436	1	1	1	1	772	88.2	8.38	2.45	1	1
FALSE	High	Master Protein	Q99PU5	Long-chain-fatty-acid--CoA ligase ACSBG1 OS=Mus musculus OX=10090 GN=Acsbg1 PE=1 SV=1	0.001	2.42	2	1	2	1	721	80.4	5.94	2.55	1	1
FALSE	High	Master Protein	Q8VC65	Nurim OS=Mus musculus OX=10090 GN=Nrm PE=1 SV=1	0.001	2.41	8	1	1	1	262	29.4	8.21	2.9	1	1
FALSE	High	Master Protein	Q7TSI3	Serine/threonine-protein phosphatase 6 regulatory subunit 1 OS=Mus musculus OX=10090 GN=Ppp6r1 PE=1 SV=1	0.001	2.405	1	1	1	1	856	94.5	4.64	3	1	1
FALSE	High	Master Protein	Q8BG81	Polymerase delta-interacting protein 3 OS=Mus musculus OX=10090 GN=Poldip3 PE=1 SV=1	0.001	2.403	5	1	1	1	420	46.1	10.05	3.48	1	1
FALSE	High	Master Protein	Q1EG27	Myosin-IIIb OS=Mus musculus OX=10090 GN=Myo3b PE=1 SV=2	0.001	2.387	1	1	1	1	1305	148	7.55	1.94	1	1
FALSE	High	Master Protein	Q9Z1F9	SUMO-activating enzyme subunit 2 OS=Mus musculus OX=10090 GN=Uba2 PE=1 SV=1	0.001	2.374	2	1	1	1	638	70.5	5.24	2.01	1	1
FALSE	High	Master Protein	O88622	Poly(ADP-ribose) glycohydrolase OS=Mus musculus OX=10090 GN=Parg PE=1 SV=2	0.001	2.371	1	1	1	1	969	109.3	6.9	2.02	1	1
FALSE	High	Master Protein	Q8BG32	26S proteasome non-ATPase regulatory subunit 11 OS=Mus musculus OX=10090 GN=Psmd11 PE=1 SV=3	0.001	2.357	3	1	1	1	422	47.4	6.48	0	1	1
FALSE	High	Master Protein	Q6PA06	Atlastin-2 OS=Mus musculus OX=10090 GN=Atl2 PE=1 SV=1	0.001	2.347	3	1	1	1	583	66.2	5.43	2.16	1	1
FALSE	High	Master Protein	Q9DAS9	Guanine nucleotide-binding protein G(I)/G(S)/G(O) subunit gamma-12 OS=Mus musculus OX=10090 GN=Gng12 PE=1 SV=3	0.001	2.344	32	2	2	2	72	8	8.97	2.21	2	1
FALSE	High	Master Protein	O70152	Dolichol-phosphate mannosyltransferase subunit 1 OS=Mus musculus OX=10090 GN=Dpm1 PE=1 SV=1	0.001	2.331	4	1	1	1	260	29.2	9.51	2.35	1	1
FALSE	High	Master Protein	P62858	40S ribosomal protein S28 OS=Mus musculus OX=10090 GN=Rps28 PE=1 SV=1	0.001	2.329	13	1	2	1	69	7.8	10.7	4.88	1	1
FALSE	High	Master Protein	Q8CG46	Structural maintenance of chromosomes protein 5 OS=Mus musculus OX=10090 GN=Smc5 PE=1 SV=1	0.001	2.321	2	2	2	2	1101	128.7	8.56	1.64	2	1
FALSE	High	Master Protein	Q6PCX9	E3 ubiquitin-protein ligase TRIM37 OS=Mus musculus OX=10090 GN=Trim37 PE=1 SV=1	0.001	2.286	1	1	1	1	961	107.6	5.21	2.53	1	1
FALSE	High	Master Protein	P08730	Keratin, type I cytoskeletal 13 OS=Mus musculus OX=10090 GN=Krt13 PE=1 SV=2	0.001	2.253	3	2	2	1	437	47.7	4.86	4.04	2	1
FALSE	High	Master Protein	Q9CWK8	Sorting nexin-2 OS=Mus musculus OX=10090 GN=Snx2 PE=1 SV=2	0.001	2.235	2	1	1	1	519	58.4	5.12	0	1	1
FALSE	High	Master Protein	Q9D5W4	Coiled-coil domain-containing protein 81 OS=Mus musculus OX=10090 GN=Ccdc81 PE=2 SV=1	0.001	2.222	3	1	1	1	654	75.8	9.25	0	1	1
FALSE	High	Master Protein	Q3UJK4	GTP-binding protein 2 OS=Mus musculus OX=10090 GN=Gtpbp2 PE=1 SV=1	0.001	2.215	2	1	1	1	602	65.7	8.05	2.26	1	1
FALSE	High	Master Protein	Q8BGX7	DNA repair-scaffolding protein OS=Mus musculus OX=10090 GN=Spidr PE=2 SV=1	0.001	2.196	1	1	2	1	933	103.2	5.3	1.68	1	1
FALSE	High	Master Protein	Q9R1C7	Pre-mRNA-processing factor 40 homolog A OS=Mus musculus OX=10090 GN=Prpf40a PE=1 SV=1	0.001	2.164	2	1	1	1	953	108.4	7.69	2.66	1	1
FALSE	High	Master Protein	Q9D9M0	Serine protease 52 OS=Mus musculus OX=10090 GN=Prss52 PE=2 SV=2	0.001	2.14	5	1	1	1	321	35.9	8.95	1.66	1	1
FALSE	High	Master Protein	Q9QYJ3	DnaJ homolog subfamily B member 1 OS=Mus musculus OX=10090 GN=Dnajb1 PE=1 SV=3	0.001	2.125	3	1	1	1	340	38.1	8.63	1.66	1	1
FALSE	High	Master Protein	Q922J3	CAP-Gly domain-containing linker protein 1 OS=Mus musculus OX=10090 GN=Clip1 PE=1 SV=1	0.001	2.123	1	1	1	1	1391	155.7	5.24	0	1	1
FALSE	High	Master Protein	Q8R527	Rho-related GTP-binding protein RhoQ OS=Mus musculus OX=10090 GN=Rhoq PE=1 SV=2	0.001	2.102	5	1	1	1	205	22.6	6.32	2.43	1	1
FALSE	High	Master Protein	Q9D0B0	Serine/arginine-rich splicing factor 9 OS=Mus musculus OX=10090 GN=Srsf9 PE=1 SV=1	0.001	2.091	5	1	1	1	222	25.6	8.65	1.79	1	1
FALSE	High	Master Protein	Q8JZU2	Tricarboxylate transport protein, mitochondrial OS=Mus musculus OX=10090 GN=Slc25a1 PE=1 SV=1	0.001	2.088	3	1	1	1	311	33.9	9.89	1.69	1	1
FALSE	High	Master Protein	P00405	Cytochrome c oxidase subunit 2 OS=Mus musculus OX=10090 GN=Mtco2 PE=1 SV=1	0.001	2.067	4	1	1	1	227	26	4.73	2.5	1	1
FALSE	High	Master Protein	A2AJI0	MAP7 domain-containing protein 1 OS=Mus musculus OX=10090 GN=Map7d1 PE=1 SV=1	0.001	2.06	1	1	1	1	846	93.2	10.15	1.8	1	1
FALSE	High	Master Protein	B2RV46	Spermatogenesis associated 6-like protein OS=Mus musculus OX=10090 GN=Spata6l PE=1 SV=1	0.001	2.045	3	1	1	1	347	40	9.89	1.73	1	1
FALSE	High	Master Protein	Q9R0Q9	Mannose-P-dolichol utilization defect 1 protein OS=Mus musculus OX=10090 GN=Mpdu1 PE=1 SV=1	0.001	2.041	4	1	1	1	247	26.5	8.75	1.98	1	1
FALSE	High	Master Protein	P58742	Aladin OS=Mus musculus OX=10090 GN=Aaas PE=1 SV=1	0.001	2.039	3	1	1	1	546	59.4	6.87	0	1	1
FALSE	High	Master Protein	P62743	AP-2 complex subunit sigma OS=Mus musculus OX=10090 GN=Ap2s1 PE=1 SV=1	0.001	2.039	6	1	1	1	142	17	6.18	1.9	1	1
FALSE	High	Master Protein	Q80UP5	Ankyrin repeat domain-containing protein 13A OS=Mus musculus OX=10090 GN=Ankrd13a PE=1 SV=2	0.001	2.038	2	1	1	1	588	67.1	5.08	0	1	1
FALSE	High	Master Protein	O54774	AP-3 complex subunit delta-1 OS=Mus musculus OX=10090 GN=Ap3d1 PE=1 SV=1	0.001	2.029	2	1	1	1	1199	135	7.37	0	1	1
FALSE	High	Master Protein	Q922Q8	Leucine-rich repeat-containing protein 59 OS=Mus musculus OX=10090 GN=Lrrc59 PE=1 SV=1	0.001	2.016	3	1	1	1	307	34.9	9.52	2.13	1	1
FALSE	High	Master Protein	Q9ES00	Ubiquitin conjugation factor E4 B OS=Mus musculus OX=10090 GN=Ube4b PE=1 SV=3	0.001	2.015	1	1	1	1	1173	133.2	6.07	2.17	1	1
FALSE	High	Master Protein	Q9EPQ2	X-linked retinitis pigmentosa GTPase regulator-interacting protein 1 OS=Mus musculus OX=10090 GN=Rpgrip1 PE=1 SV=1	0.002	2.005	1	1	1	1	1331	151.9	4.94	1.97	1	1
FALSE	High	Master Protein	P01635	Ig kappa chain V-V region K2 (Fragment) OS=Mus musculus OX=10090 PE=1 SV=1	0.002	2.004	8	1	1	1	115	12.6	8.31	1.92	1	1
FALSE	High	Master Protein	P70206	Plexin-A1 OS=Mus musculus OX=10090 GN=Plxna1 PE=1 SV=1	0.002	1.99	0	1	2	1	1894	211	6.9	4.42	1	1
FALSE	High	Master Protein	Q3TKR3	NACHT, LRR and PYD domains-containing protein 4C OS=Mus musculus OX=10090 GN=Nlrp4c PE=2 SV=1	0.002	1.988	1	1	2	1	982	112.6	6.92	4.32	1	1
FALSE	High	Master Protein	Q6DID5	PWWP domain-containing DNA repair factor 3A OS=Mus musculus OX=10090 GN=Pwwp3a PE=1 SV=1	0.002	1.944	1	1	1	1	682	76	8.46	1.72	1	1
FALSE	High	Master Protein	Q9Z1B7	Mitogen-activated protein kinase 13 OS=Mus musculus OX=10090 GN=Mapk13 PE=1 SV=2	0.002	1.941	2	1	1	1	366	42	8.57	1.76	1	1
FALSE	High	Master Protein	Q8CGF1	Rho GTPase-activating protein 29 OS=Mus musculus OX=10090 GN=Arhgap29 PE=1 SV=1	0.002	1.938	2	1	1	1	1266	142.3	7.17	2.79	1	1
FALSE	High	Master Protein	Q9D593	V-type proton ATPase subunit E 2 OS=Mus musculus OX=10090 GN=Atp6v1e2 PE=1 SV=1	0.002	1.933	5	1	1	1	226	26.3	7.44	2.51	1	1
FALSE	High	Master Protein	Q8BXF8	Actin-related protein T3 OS=Mus musculus OX=10090 GN=Actrt3 PE=1 SV=1	0.002	1.903	2	1	1	1	369	40.4	5.68	2.1	1	1
FALSE	High	Master Protein	Q91VR2	ATP synthase subunit gamma, mitochondrial OS=Mus musculus OX=10090 GN=Atp5f1c PE=1 SV=1	0.002	1.895	3	1	1	1	298	32.9	9.01	2.52	1	1
FALSE	High	Master Protein	Q8C7U1	NEDD4-binding protein 3 OS=Mus musculus OX=10090 GN=N4bp3 PE=1 SV=1	0.002	1.889	2	1	1	1	537	60	8.16	0	1	1
FALSE	High	Master Protein	Q9D2J7	Ankyrin repeat and EF-hand domain-containing protein 1 OS=Mus musculus OX=10090 GN=Ankef1 PE=2 SV=1	0.002	1.888	2	2	3	2	775	86.8	8.29	2	2	1
FALSE	High	Master Protein	Q8R127	Saccharopine dehydrogenase-like oxidoreductase OS=Mus musculus OX=10090 GN=Sccpdh PE=1 SV=1	0.002	1.887	2	1	1	1	429	47.1	8.6	2.01	1	1
FALSE	High	Master Protein	Q9EQQ2	Protein YIPF5 OS=Mus musculus OX=10090 GN=Yipf5 PE=1 SV=1	0.002	1.887	4	1	1	1	257	27.9	4.36	2.37	1	1
FALSE	High	Master Protein	Q99KG5	Lipolysis-stimulated lipoprotein receptor OS=Mus musculus OX=10090 GN=Lsr PE=1 SV=1	0.002	1.88	4	1	1	1	594	66.1	6.54	2.81	1	1
FALSE	High	Master Protein	P62307	Small nuclear ribonucleoprotein F OS=Mus musculus OX=10090 GN=Snrpf PE=1 SV=1	0.002	1.876	9	1	1	1	86	9.7	4.67	1.91	1	1
FALSE	High	Master Protein	Q3TDQ1	Dolichyl-diphosphooligosaccharide--protein glycosyltransferase subunit STT3B OS=Mus musculus OX=10090 GN=Stt3b PE=1 SV=2	0.002	1.868	2	2	2	2	823	93.2	8.95	0	2	1
FALSE	High	Master Protein	B2RW38	Cilia- and flagella-associated protein 58 OS=Mus musculus OX=10090 GN=Cfap58 PE=2 SV=1	0.002	1.853	2	2	2	2	873	103.5	8.16	1.88	2	1
FALSE	High	Master Protein	Q80TE4	Signal-induced proliferation-associated 1-like protein 2 OS=Mus musculus OX=10090 GN=Sipa1l2 PE=1 SV=3	0.002	1.845	1	1	1	1	1722	189.3	6.79	2.62	1	1
FALSE	High	Master Protein	O70551	SRSF protein kinase 1 OS=Mus musculus OX=10090 GN=Srpk1 PE=1 SV=2	0.002	1.844	2	1	1	1	648	73	6.19	2.45	1	1
FALSE	High	Master Protein	P27048	Small nuclear ribonucleoprotein-associated protein B OS=Mus musculus OX=10090 GN=Snrpb PE=1 SV=1	0.002	1.844	3	1	2	1	231	23.6	10.9	4.91	1	1
FALSE	High	Master Protein	Q6ZQI3	Malectin OS=Mus musculus OX=10090 GN=Mlec PE=1 SV=2	0.002	1.838	8	1	1	1	291	32.3	6.05	0	1	1
FALSE	High	Master Protein	Q9R099	Transducin beta-like protein 2 OS=Mus musculus OX=10090 GN=Tbl2 PE=1 SV=2	0.002	1.805	2	1	1	1	442	49.6	9.04	0	1	1
FALSE	High	Master Protein	Q921T2	Torsin-1A-interacting protein 1 OS=Mus musculus OX=10090 GN=Tor1aip1 PE=1 SV=3	0.002	1.805	4	1	1	1	595	66.7	7.05	0	1	1
FALSE	High	Master Protein	Q9WVJ2	26S proteasome non-ATPase regulatory subunit 13 OS=Mus musculus OX=10090 GN=Psmd13 PE=1 SV=1	0.002	1.803	3	1	1	1	376	42.8	5.71	0	1	1
FALSE	High	Master Protein	Q8BY87	Ubiquitin carboxyl-terminal hydrolase 47 OS=Mus musculus OX=10090 GN=Usp47 PE=1 SV=2	0.002	1.795	1	1	1	1	1376	157.4	5.11	0	1	1
FALSE	High	Master Protein	P16045	Galectin-1 OS=Mus musculus OX=10090 GN=Lgals1 PE=1 SV=3	0.002	1.788	6	1	1	1	135	14.9	5.49	2.03	1	1
FALSE	High	Master Protein	Q62448	Eukaryotic translation initiation factor 4 gamma 2 OS=Mus musculus OX=10090 GN=Eif4g2 PE=1 SV=2	0.002	1.787	1	1	1	1	906	102	7.14	1.84	1	1
FALSE	High	Master Protein	Q8C650	Septin-10 OS=Mus musculus OX=10090 GN=Septin10 PE=1 SV=1	0.002	1.768	7	2	2	1	452	52.4	6.6	1.91	2	1
FALSE	High	Master Protein	Q8BPN8	DmX-like protein 2 OS=Mus musculus OX=10090 GN=Dmxl2 PE=1 SV=3	0.002	1.764	0	1	1	1	3032	338	6.42	0	1	1
FALSE	High	Master Protein	Q80XK6	Autophagy-related protein 2 homolog B OS=Mus musculus OX=10090 GN=Atg2b PE=1 SV=3	0.002	1.762	1	1	1	1	2075	231.3	5.88	0	1	1
FALSE	High	Master Protein	Q3UYG1	Coiled-coil domain-containing protein 160 OS=Mus musculus OX=10090 GN=Ccdc160 PE=2 SV=1	0.002	1.742	4	1	1	1	323	37.4	9.32	0	1	1
FALSE	High	Master Protein	Q9QWV4	Myeloid leukemia factor 1 OS=Mus musculus OX=10090 GN=Mlf1 PE=1 SV=1	0.002	1.735	3	1	1	1	267	30.4	9.32	0	1	1
FALSE	High	Master Protein	Q80U49	Centrosomal protein of 170 kDa protein B OS=Mus musculus OX=10090 GN=Cep170b PE=1 SV=2	0.003	1.716	1	1	2	1	1574	170.7	6.87	4.17	1	1
FALSE	High	Master Protein	O09106	Histone deacetylase 1 OS=Mus musculus OX=10090 GN=Hdac1 PE=1 SV=1	0.003	1.711	2	1	1	1	482	55	5.48	1.88	1	1
FALSE	High	Master Protein	Q8C0E2	Vacuolar protein sorting-associated protein 26B OS=Mus musculus OX=10090 GN=Vps26b PE=1 SV=1	0.003	1.69	2	1	1	1	336	39.1	7.37	1.77	1	1
FALSE	High	Master Protein	Q8K450	Sperm-associated antigen 16 protein OS=Mus musculus OX=10090 GN=Spag16 PE=1 SV=1	0.003	1.69	2	1	1	1	639	71.4	6.09	2.44	1	1
FALSE	High	Master Protein	P97772	Metabotropic glutamate receptor 1 OS=Mus musculus OX=10090 GN=Grm1 PE=1 SV=2	0.003	1.676	1	1	1	1	1199	133.1	6.86	1.85	1	1
FALSE	High	Master Protein	Q9CQ37	Ubiquitin-conjugating enzyme E2 T OS=Mus musculus OX=10090 GN=Ube2t PE=1 SV=1	0.003	1.662	3	1	2	1	204	23	7.97	4.2	1	1
FALSE	High	Master Protein	Q8R3I3	Conserved oligomeric Golgi complex subunit 6 OS=Mus musculus OX=10090 GN=Cog6 PE=1 SV=2	0.003	1.652	2	1	1	1	657	73	6.14	2.05	1	1
FALSE	High	Master Protein	Q62388	Serine-protein kinase ATM OS=Mus musculus OX=10090 GN=Atm PE=1 SV=2	0.003	1.648	0	1	1	1	3066	349.2	6.86	0	1	1
FALSE	High	Master Protein	Q80XM3	Potassium voltage-gated channel subfamily G member 4 OS=Mus musculus OX=10090 GN=Kcng4 PE=2 SV=1	0.003	1.644	3	1	1	1	506	57.1	7.14	0	1	1
FALSE	High	Master Protein	Q5EBH1	Ras association domain-containing protein 5 OS=Mus musculus OX=10090 GN=Rassf5 PE=1 SV=1	0.003	1.64	4	1	2	1	413	46.7	9.28	1.63	1	1
FALSE	High	Master Protein	P61161	Actin-related protein 2 OS=Mus musculus OX=10090 GN=Actr2 PE=1 SV=1	0.003	1.637	4	1	1	1	394	44.7	6.74	0	1	1
FALSE	High	Master Protein	Q9CWF6	Bardet-Biedl syndrome 2 protein homolog OS=Mus musculus OX=10090 GN=Bbs2 PE=1 SV=1	0.003	1.632	1	1	1	1	721	79.9	5.86	1.68	1	1
FALSE	High	Master Protein	Q9ESK9	RB1-inducible coiled-coil protein 1 OS=Mus musculus OX=10090 GN=Rb1cc1 PE=1 SV=3	0.003	1.626	1	1	1	1	1588	182.2	5.49	0	1	1
FALSE	High	Master Protein	Q8CBE3	WD repeat-containing protein 37 OS=Mus musculus OX=10090 GN=Wdr37 PE=1 SV=1	0.003	1.606	1	1	1	1	496	55	7.23	1.62	1	1
FALSE	High	Master Protein	Q9DAS2	Protein FAM166C OS=Mus musculus OX=10090 GN=Fam166c PE=2 SV=1	0.003	1.596	4	1	1	1	200	23.1	9.7	0	1	1
FALSE	High	Master Protein	Q91WB7	Ubiquitin domain-containing protein 1 OS=Mus musculus OX=10090 GN=Ubtd1 PE=2 SV=1	0.003	1.585	5	1	1	1	227	26	7.83	1.66	1	1
FALSE	High	Master Protein	Q9JHW4	Selenocysteine-specific elongation factor OS=Mus musculus OX=10090 GN=Eefsec PE=1 SV=2	0.003	1.584	6	1	1	1	583	63.5	8.29	2.22	1	1
FALSE	High	Master Protein	Q8K1J6	CCA tRNA nucleotidyltransferase 1, mitochondrial OS=Mus musculus OX=10090 GN=Trnt1 PE=1 SV=1	0.003	1.584	2	1	1	1	434	49.9	8.56	0	1	1
FALSE	High	Master Protein	Q9D4Q1	RIB43A-like with coiled-coils protein 2 OS=Mus musculus OX=10090 GN=Ribc2 PE=2 SV=3	0.003	1.575	3	1	1	1	377	45.2	9.28	0	1	1
FALSE	High	Master Protein	P63073	Eukaryotic translation initiation factor 4E OS=Mus musculus OX=10090 GN=Eif4e PE=1 SV=1	0.003	1.575	3	1	1	1	217	25	6.15	0	1	1
FALSE	High	Master Protein	A2BDX3	Adenylyltransferase and sulfurtransferase MOCS3 OS=Mus musculus OX=10090 GN=Mocs3 PE=1 SV=1	0.003	1.568	3	1	1	1	460	49.3	7.49	0	1	1
FALSE	High	Master Protein	Q8BH74	Nuclear pore complex protein Nup107 OS=Mus musculus OX=10090 GN=Nup107 PE=1 SV=1	0.003	1.564	1	1	1	1	926	106.7	5.43	1.84	1	1
FALSE	High	Master Protein	P97477	Aurora kinase A OS=Mus musculus OX=10090 GN=Aurka PE=1 SV=1	0.003	1.563	5	1	1	1	395	44.7	9.38	0	1	1
FALSE	High	Master Protein	Q9D9D3	TBC1 domain family member 21 OS=Mus musculus OX=10090 GN=Tbc1d21 PE=1 SV=1	0.003	1.548	2	1	1	1	336	39.2	6.02	0	1	1
FALSE	High	Master Protein	P62317	Small nuclear ribonucleoprotein Sm D2 OS=Mus musculus OX=10090 GN=Snrpd2 PE=1 SV=1	0.003	1.543	7	1	1	1	118	13.5	9.91	1.66	1	1
FALSE	High	Master Protein	Q91VI7	Ribonuclease inhibitor OS=Mus musculus OX=10090 GN=Rnh1 PE=1 SV=1	0.003	1.527	2	1	1	1	456	49.8	4.78	1.79	1	1
FALSE	High	Master Protein	E9Q9W4	Long-chain fatty acid transport protein 6 OS=Mus musculus OX=10090 GN=Slc27a6 PE=1 SV=1	0.003	1.509	1	1	1	1	619	70.1	7.72	1.81	1	1
FALSE	High	Master Protein	Q8BWZ3	N-alpha-acetyltransferase 25, NatB auxiliary subunit OS=Mus musculus OX=10090 GN=Naa25 PE=1 SV=1	0.003	1.506	1	1	1	1	972	111.6	6.52	1.99	1	1
FALSE	High	Master Protein	Q8CFI2	Ubiquitin-conjugating enzyme E2 R1 OS=Mus musculus OX=10090 GN=Cdc34 PE=1 SV=1	0.003	1.502	6	1	1	1	235	26.6	4.56	2.74	1	1
FALSE	High	Master Protein	Q9ERH6	Modulator of apoptosis 1 OS=Mus musculus OX=10090 GN=Moap1 PE=1 SV=1	0.003	1.496	2	1	1	1	352	39.4	6.13	2.01	1	1
FALSE	High	Master Protein	Q8BUE4	Ferroptosis suppressor protein 1 OS=Mus musculus OX=10090 GN=Aifm2 PE=1 SV=1	0.003	1.495	3	1	1	1	373	40.6	8.98	0	1	1
FALSE	High	Master Protein	Q9D8X1	Copper homeostasis protein cutC homolog OS=Mus musculus OX=10090 GN=Cutc PE=1 SV=1	0.003	1.487	7	1	1	1	272	29	7.34	2.13	1	1
FALSE	High	Master Protein	O70422	General transcription factor IIH subunit 4 OS=Mus musculus OX=10090 GN=Gtf2h4 PE=1 SV=1	0.003	1.485	5	1	1	1	463	52.2	9.04	2.67	1	1
FALSE	High	Master Protein	Q9D0P8	Intraflagellar transport protein 27 homolog OS=Mus musculus OX=10090 GN=Ift27 PE=1 SV=1	0.003	1.478	6	1	1	1	186	20.8	5.2	1.88	1	1
FALSE	High	Master Protein	D3Z3K2	E3 ubiquitin-protein ligase CCNB1IP1 OS=Mus musculus OX=10090 GN=Ccnb1ip1 PE=1 SV=1	0.003	1.472	3	1	1	1	276	31.4	7.85	2.12	1	1
FALSE	High	Master Protein	Q8BW56	Glycosyltransferase-like domain-containing protein 1 OS=Mus musculus OX=10090 GN=Gtdc1 PE=2 SV=2	0.003	1.465	2	1	2	1	445	51	7.53	2.23	1	1
FALSE	High	Master Protein	Q8CHD8	Rab11 family-interacting protein 3 OS=Mus musculus OX=10090 GN=Rab11fip3 PE=1 SV=2	0.003	1.455	1	1	1	1	1047	118.5	4.39	0	1	1
FALSE	High	Master Protein	P31230	Aminoacyl tRNA synthase complex-interacting multifunctional protein 1 OS=Mus musculus OX=10090 GN=Aimp1 PE=1 SV=2	0.003	1.452	4	1	1	1	310	34	8.35	0	1	1
FALSE	High	Master Protein	Q505F5	Leucine-rich repeat-containing protein 47 OS=Mus musculus OX=10090 GN=Lrrc47 PE=1 SV=1	0.003	1.45	2	1	1	1	581	63.6	8.1	2.13	1	1
FALSE	High	Master Protein	Q8BP48	Methionine aminopeptidase 1 OS=Mus musculus OX=10090 GN=Metap1 PE=1 SV=1	0.003	1.45	3	1	1	1	386	43.2	7.17	0	1	1
FALSE	High	Master Protein	Q8CJI4	Testis-specific H1 histone OS=Mus musculus OX=10090 GN=H1-7 PE=2 SV=2	0.003	1.448	2	1	1	1	398	44.4	11.74	1.77	1	1
FALSE	High	Master Protein	Q62421	Endophilin-A3 OS=Mus musculus OX=10090 GN=Sh3gl3 PE=1 SV=1	0.004	1.447	3	1	1	1	347	38.9	5.12	0	1	1
FALSE	High	Master Protein	Q922H2	[Pyruvate dehydrogenase (acetyl-transferring)] kinase isozyme 3, mitochondrial OS=Mus musculus OX=10090 GN=Pdk3 PE=1 SV=1	0.004	1.443	2	1	1	1	415	47.9	8.82	1.62	1	1
FALSE	High	Master Protein	Q8BZ98	Dynamin-3 OS=Mus musculus OX=10090 GN=Dnm3 PE=1 SV=1	0.004	1.442	1	1	1	1	863	97.1	8.35	1.66	1	1
FALSE	High	Master Protein	Q91WR3	Activating signal cointegrator 1 complex subunit 2 OS=Mus musculus OX=10090 GN=Ascc2 PE=1 SV=1	0.004	1.438	1	1	1	1	749	85.6	5.03	2.08	1	1
FALSE	High	Master Protein	P52189	Inward rectifier potassium channel 4 OS=Mus musculus OX=10090 GN=Kcnj4 PE=1 SV=1	0.004	1.434	2	1	1	1	445	49.9	6.21	1.74	1	1
FALSE	High	Master Protein	Q61194	Phosphatidylinositol 4-phosphate 3-kinase C2 domain-containing subunit alpha OS=Mus musculus OX=10090 GN=Pik3c2a PE=1 SV=2	0.004	1.431	1	1	1	1	1686	190.6	8.02	1.93	1	1
FALSE	High	Master Protein	O54724	Caveolae-associated protein 1 OS=Mus musculus OX=10090 GN=Cavin1 PE=1 SV=1	0.004	1.424	3	1	1	1	392	43.9	5.52	0	1	1
FALSE	High	Master Protein	P52479	Ubiquitin carboxyl-terminal hydrolase 10 OS=Mus musculus OX=10090 GN=Usp10 PE=1 SV=3	0.005	1.417	2	1	1	1	792	87	5.17	0	1	1
FALSE	High	Master Protein	Q91VD9	NADH-ubiquinone oxidoreductase 75 kDa subunit, mitochondrial OS=Mus musculus OX=10090 GN=Ndufs1 PE=1 SV=2	0.005	1.414	2	1	1	1	727	79.7	5.72	2.13	1	1
FALSE	High	Master Protein	Q60714	Long-chain fatty acid transport protein 1 OS=Mus musculus OX=10090 GN=Slc27a1 PE=1 SV=1	0.005	1.405	1	1	2	1	646	71.2	8.38	1.95	1	1
FALSE	High	Master Protein	Q9DC28	Casein kinase I isoform delta OS=Mus musculus OX=10090 GN=Csnk1d PE=1 SV=2	0.005	1.404	3	1	1	1	415	47.3	9.74	2.24	1	1
FALSE	High	Master Protein	Q6ZQ06	Centrosomal protein of 162 kDa OS=Mus musculus OX=10090 GN=Cep162 PE=1 SV=2	0.005	1.384	1	1	2	1	1403	160.8	5.53	4.9	1	1
FALSE	High	Master Protein	Q52KB6	C2 domain-containing protein 3 OS=Mus musculus OX=10090 GN=C2cd3 PE=1 SV=3	0.005	1.381	0	1	1	1	2323	255.2	6.95	1.66	1	1
FALSE	High	Master Protein	Q8K0U4	Heat shock 70 kDa protein 12A OS=Mus musculus OX=10090 GN=Hspa12a PE=1 SV=1	0.005	1.377	2	1	1	1	675	74.8	6.77	1.6	1	1
FALSE	High	Master Protein	Q8K1M6	Dynamin-1-like protein OS=Mus musculus OX=10090 GN=Dnm1l PE=1 SV=2	0.005	1.377	1	1	1	1	742	82.6	7.05	1.63	1	1
FALSE	High	Master Protein	Q61586	Glycerol-3-phosphate acyltransferase 1, mitochondrial OS=Mus musculus OX=10090 GN=Gpam PE=1 SV=2	0.005	1.376	2	1	1	1	827	93.6	7.84	0	1	1
FALSE	High	Master Protein	P01807	Ig heavy chain V region X44 OS=Mus musculus OX=10090 PE=1 SV=1	0.005	1.36	6	1	1	1	119	13.2	7.94	0	1	1
FALSE	High	Master Protein	Q8BGU5	Cyclin-Y OS=Mus musculus OX=10090 GN=Ccny PE=1 SV=1	0.005	1.35	2	1	2	1	341	39.4	7.2	3.33	1	1
FALSE	High	Master Protein	Q925B0	PRKC apoptosis WT1 regulator protein OS=Mus musculus OX=10090 GN=Pawr PE=1 SV=2	0.005	1.342	8	1	1	1	333	35.9	5.92	0	1	1
FALSE	High	Master Protein	Q8CDG3	Deubiquitinating protein VCPIP1 OS=Mus musculus OX=10090 GN=Vcpip1 PE=1 SV=1	0.005	1.338	1	1	1	1	1220	134.4	7.17	1.77	1	1
FALSE	High	Master Protein	P70419	Polypeptide N-acetylgalactosaminyltransferase 3 OS=Mus musculus OX=10090 GN=Galnt3 PE=1 SV=3	0.005	1.33	2	1	1	1	633	72.9	8.25	0	1	1
FALSE	High	Master Protein	Q9QZ49	UBX domain-containing protein 8 OS=Mus musculus OX=10090 GN=Ubxn8 PE=1 SV=1	0.005	1.33	3	1	1	1	277	31.5	8.37	2.17	1	1
FALSE	High	Master Protein	P21619	Lamin-B2 OS=Mus musculus OX=10090 GN=Lmnb2 PE=1 SV=2	0.005	1.33	1	1	1	1	596	67.3	5.5	1.82	1	1
FALSE	High	Master Protein	Q7TNC4	Putative RNA-binding protein Luc7-like 2 OS=Mus musculus OX=10090 GN=Luc7l2 PE=1 SV=1	0.005	1.326	2	1	1	1	392	46.6	10.1	0	1	1
FALSE	High	Master Protein	Q9JIB4	General transcription factor IIH subunit 2 OS=Mus musculus OX=10090 GN=Gtf2h2 PE=1 SV=1	0.005	1.325	2	1	1	1	396	44.7	6.83	1.63	1	1
FALSE	High	Master Protein	Q640L5	Coiled-coil domain-containing protein 18 OS=Mus musculus OX=10090 GN=Ccdc18 PE=1 SV=1	0.006	1.322	1	1	1	1	1455	169.6	5.49	0	1	1
FALSE	High	Master Protein	Q9JJF2	Sperm-associated antigen 4 protein OS=Mus musculus OX=10090 GN=Spag4 PE=1 SV=3	0.006	1.321	2	1	1	1	443	48.6	6.95	0	1	1
FALSE	High	Master Protein	Q80YW5	B box and SPRY domain-containing protein OS=Mus musculus OX=10090 GN=Bspry PE=1 SV=1	0.006	1.315	1	1	1	1	473	52.7	6.38	0	1	1
FALSE	High	Master Protein	P48776	Tryptophan 2,3-dioxygenase OS=Mus musculus OX=10090 GN=Tdo2 PE=1 SV=2	0.007	1.308	3	1	1	1	406	47.7	6.81	0	1	1
FALSE	High	Master Protein	Q8CGK3	Lon protease homolog, mitochondrial OS=Mus musculus OX=10090 GN=Lonp1 PE=1 SV=2	0.007	1.291	1	1	1	1	949	105.8	6.57	0	1	1
FALSE	High	Master Protein	Q8R307	Vacuolar protein sorting-associated protein 18 homolog OS=Mus musculus OX=10090 GN=Vps18 PE=1 SV=2	0.007	1.288	1	1	1	1	973	110.1	6.09	0	1	1
FALSE	High	Master Protein	Q8BPT6	Mitochondrial inner membrane protease subunit 2 OS=Mus musculus OX=10090 GN=Immp2l PE=1 SV=1	0.008	1.272	6	1	1	1	175	19.6	9.54	1.69	1	1
FALSE	High	Master Protein	Q9D0D4	Probable dimethyladenosine transferase OS=Mus musculus OX=10090 GN=Dimt1 PE=2 SV=1	0.008	1.27	3	1	1	1	313	35.3	9.99	2.29	1	1
FALSE	High	Master Protein	Q99LH1	Nucleolar GTP-binding protein 2 OS=Mus musculus OX=10090 GN=Gnl2 PE=1 SV=2	0.008	1.267	1	1	1	1	728	83.3	9.2	0	1	1
FALSE	High	Master Protein	Q9JIX8	Apoptotic chromatin condensation inducer in the nucleus OS=Mus musculus OX=10090 GN=Acin1 PE=1 SV=3	0.008	1.261	1	1	1	1	1338	150.6	5.91	0	1	1
FALSE	High	Master Protein	Q5XG73	Acyl-CoA-binding domain-containing protein 5 OS=Mus musculus OX=10090 GN=Acbd5 PE=1 SV=1	0.008	1.257	2	1	1	1	508	56.6	5.41	1.67	1	1
FALSE	High	Master Protein	Q9CWN7	CCR4-NOT transcription complex subunit 11 OS=Mus musculus OX=10090 GN=Cnot11 PE=1 SV=1	0.008	1.249	4	1	1	1	505	54.9	6.55	2.06	1	1
FALSE	High	Master Protein	P01637	Ig kappa chain V-V region T1 OS=Mus musculus OX=10090 PE=4 SV=1	0.008	1.243	6	1	1	1	128	14.4	8.59	1.92	1	1
FALSE	High	Master Protein	Q8BKZ9	Pyruvate dehydrogenase protein X component, mitochondrial OS=Mus musculus OX=10090 GN=Pdhx PE=1 SV=1	0.008	1.243	2	1	1	1	501	54	7.75	1.62	1	1
FALSE	High	Master Protein	E9QAT4	Protein transport protein Sec16A OS=Mus musculus OX=10090 GN=Sec16a PE=1 SV=1	0.008	1.242	1	1	2	1	2357	254	5.81	1.79	1	1
FALSE	High	Master Protein	Q8BS45	Intraflagellar transport protein 56 OS=Mus musculus OX=10090 GN=Ttc26 PE=1 SV=1	0.008	1.235	4	1	1	1	554	64.1	6.8	2.46	1	1
FALSE	High	Master Protein	Q9D8S3	ADP-ribosylation factor GTPase-activating protein 3 OS=Mus musculus OX=10090 GN=Arfgap3 PE=1 SV=2	0.008	1.229	2	1	1	1	523	57.4	8.47	0	1	1
FALSE	High	Master Protein	E9Q1U1	Coiled-coil domain-containing protein 171 OS=Mus musculus OX=10090 GN=Ccdc171 PE=2 SV=1	0.008	1.229	1	1	1	1	1324	152.2	6.76	1.66	1	1
FALSE	High	Master Protein	O35593	26S proteasome non-ATPase regulatory subunit 14 OS=Mus musculus OX=10090 GN=Psmd14 PE=1 SV=2	0.008	1.22	2	1	1	1	310	34.6	6.52	1.9	1	1
FALSE	High	Master Protein	Q9D7B6	Isobutyryl-CoA dehydrogenase, mitochondrial OS=Mus musculus OX=10090 GN=Acad8 PE=1 SV=2	0.008	1.218	2	1	1	1	413	45	8.13	0	1	1
FALSE	High	Master Protein	Q9QYC0	Alpha-adducin OS=Mus musculus OX=10090 GN=Add1 PE=1 SV=2	0.008	1.215	1	1	1	1	735	80.6	5.9	2.34	1	1
FALSE	High	Master Protein	Q9D1M0	Protein SEC13 homolog OS=Mus musculus OX=10090 GN=Sec13 PE=1 SV=3	0.008	1.213	3	1	1	1	322	35.5	5.38	0	1	1
FALSE	High	Master Protein	Q9JIA7	Sphingosine kinase 2 OS=Mus musculus OX=10090 GN=Sphk2 PE=1 SV=2	0.008	1.211	2	1	1	1	617	65.6	6.57	2.23	1	1
FALSE	High	Master Protein	Q8K0T2	Cytoplasmic dynein 2 light intermediate chain 1 OS=Mus musculus OX=10090 GN=Dync2li1 PE=1 SV=1	0.008	1.204	2	1	1	1	351	39.4	8.09	0	1	1
FALSE	High	Master Protein	Q9EPU4	Cleavage and polyadenylation specificity factor subunit 1 OS=Mus musculus OX=10090 GN=Cpsf1 PE=1 SV=1	0.008	1.194	1	1	1	1	1441	160.7	6.39	0	1	1
FALSE	High	Master Protein	P03930	ATP synthase protein 8 OS=Mus musculus OX=10090 GN=Mtatp8 PE=1 SV=1	0.008	1.193	9	1	1	1	67	7.8	9.88	0	1	1
FALSE	High	Master Protein	Q8C726	BTB/POZ domain-containing protein 9 OS=Mus musculus OX=10090 GN=Btbd9 PE=1 SV=1	0.008	1.193	1	1	1	1	612	69.1	5.68	1.76	1	1
FALSE	High	Master Protein	P01633	Ig kappa chain V19-17 OS=Mus musculus OX=10090 GN=Igk-V19-17 PE=1 SV=1	0.009	1.191	5	1	1	1	149	16.4	6.92	2.2	1	1
FALSE	High	Master Protein	Q99KF0	Caspase recruitment domain-containing protein 14 OS=Mus musculus OX=10090 GN=Card14 PE=2 SV=2	0.009	1.179	1	1	1	1	999	113.4	6.1	0	1	1
FALSE	High	Master Protein	Q3V016	Homeodomain-interacting protein kinase 4 OS=Mus musculus OX=10090 GN=Hipk4 PE=1 SV=2	0.009	1.173	2	1	1	1	616	69.2	7.36	0	1	1
FALSE	High	Master Protein	Q8BVE3	V-type proton ATPase subunit H OS=Mus musculus OX=10090 GN=Atp6v1h PE=1 SV=1	0.009	1.171	4	1	1	1	483	55.8	6.61	0	1	1
FALSE	High	Master Protein	Q80UF9	Proton channel OTOP3 OS=Mus musculus OX=10090 GN=Otop3 PE=2 SV=2	0.009	1.168	2	1	1	1	577	64.7	8.06	0	1	1
FALSE	Medium	Master Protein	Q9CUU3	Synaptonemal complex protein 2 OS=Mus musculus OX=10090 GN=Sycp2 PE=1 SV=2	0.011	1.163	0	1	1	1	1500	172	7.93	1.91	1	1
FALSE	Medium	Master Protein	Q8VHI7	Dynein regulatory complex subunit 2 OS=Mus musculus OX=10090 GN=Ccdc65 PE=1 SV=1	0.011	1.162	1	1	1	1	493	58.1	6.98	0	1	1
FALSE	Medium	Master Protein	Q9JIP3	Interleukin-17 receptor B OS=Mus musculus OX=10090 GN=Il17rb PE=1 SV=1	0.011	1.162	2	1	1	1	499	55.6	7.64	1.71	1	1
FALSE	Medium	Master Protein	Q8VDS4	Regulation of nuclear pre-mRNA domain-containing protein 1A OS=Mus musculus OX=10090 GN=Rprd1a PE=1 SV=1	0.011	1.158	2	1	1	1	312	35.7	7.58	1.77	1	1
FALSE	Medium	Master Protein	Q61476	Complement decay-accelerating factor transmembrane isoform OS=Mus musculus OX=10090 GN=Cd55b PE=2 SV=2	0.011	1.157	2	1	1	1	407	44.5	6.83	1.94	1	1
FALSE	Medium	Master Protein	Q7TPS5	C2 domain-containing protein 5 OS=Mus musculus OX=10090 GN=C2cd5 PE=1 SV=2	0.011	1.157	1	1	1	1	1016	111.6	5.78	0	1	1
FALSE	Medium	Master Protein	P50608	Fibromodulin OS=Mus musculus OX=10090 GN=Fmod PE=2 SV=1	0.011	1.156	3	1	1	1	376	43	6.04	0	1	1
FALSE	Medium	Master Protein	Q80VP2	Spermatogenesis-associated protein 7 homolog OS=Mus musculus OX=10090 GN=Spata7 PE=1 SV=1	0.012	1.15	2	1	1	1	582	65.6	6.7	0	1	1
FALSE	Medium	Master Protein	P21995	Embigin OS=Mus musculus OX=10090 GN=Emb PE=1 SV=2	0.012	1.148	2	1	1	1	330	37	6.02	0	1	1
FALSE	Medium	Master Protein	B2RUI1	Zinc finger protein 551 OS=Mus musculus OX=10090 GN=Znf551 PE=2 SV=2	0.012	1.145	1	1	1	1	696	79.7	8.05	1.63	1	1
FALSE	Medium	Master Protein	O88455	7-dehydrocholesterol reductase OS=Mus musculus OX=10090 GN=Dhcr7 PE=1 SV=1	0.013	1.144	1	1	1	1	471	53.9	8.35	1.81	1	1
FALSE	Medium	Master Protein	Q9DCG9	Multifunctional methyltransferase subunit TRM112-like protein OS=Mus musculus OX=10090 GN=Trmt112 PE=1 SV=1	0.013	1.144	10	1	1	1	125	14.1	5.27	0	1	1
FALSE	Medium	Master Protein	B2RX88	Centrosome and spindle pole associated protein 1 OS=Mus musculus OX=10090 GN=Cspp1 PE=1 SV=2	0.013	1.14	1	1	1	1	1205	138.2	7.37	1.92	1	1
FALSE	Medium	Master Protein	P62274	40S ribosomal protein S29 OS=Mus musculus OX=10090 GN=Rps29 PE=1 SV=2	0.013	1.138	13	1	1	1	56	6.7	10.13	1.99	1	1
FALSE	Medium	Master Protein	P06328	Ig heavy chain V region 1-72 OS=Mus musculus OX=10090 GN=Ighv1-72 PE=1 SV=2	0.013	1.137	6	1	2	1	117	12.9	9.29	3.54	1	1
FALSE	Medium	Master Protein	Q9R171	Cerebellin-1 OS=Mus musculus OX=10090 GN=Cbln1 PE=1 SV=1	0.013	1.133	4	1	2	1	193	21.1	7.28	4.26	1	1
FALSE	Medium	Master Protein	Q80ZQ3	Uncharacterized protein C8orf74 homolog OS=Mus musculus OX=10090 PE=2 SV=1	0.013	1.132	4	1	1	1	298	33.9	7.49	0	1	1
FALSE	Medium	Master Protein	Q8BYC6	Serine/threonine-protein kinase TAO3 OS=Mus musculus OX=10090 GN=Taok3 PE=1 SV=2	0.013	1.13	1	1	1	1	898	105.3	7.36	0	1	1
FALSE	Medium	Master Protein	Q9JIF0	Protein arginine N-methyltransferase 1 OS=Mus musculus OX=10090 GN=Prmt1 PE=1 SV=1	0.014	1.125	4	1	1	1	371	42.4	5.43	0	1	1
FALSE	Medium	Master Protein	O88310	Intelectin-1a OS=Mus musculus OX=10090 GN=Itln1 PE=1 SV=1	0.014	1.114	5	1	1	1	313	34.9	7.87	0	1	1
FALSE	Medium	Master Protein	B9EKI3	TATA element modulatory factor OS=Mus musculus OX=10090 GN=Tmf1 PE=1 SV=2	0.014	1.109	1	1	1	1	1091	121.7	4.87	0	1	1
FALSE	Medium	Master Protein	Q3V0Q6	Sperm-associated antigen 8 OS=Mus musculus OX=10090 GN=Spag8 PE=1 SV=1	0.014	1.104	4	1	1	1	470	50.5	5.64	0	1	1
FALSE	Medium	Master Protein	Q91YE5	Bromodomain adjacent to zinc finger domain protein 2A OS=Mus musculus OX=10090 GN=Baz2a PE=1 SV=2	0.014	1.101	1	1	1	1	1889	209.5	6.51	0	1	1
FALSE	Medium	Master Protein	Q6ZQA0	Neurobeachin-like protein 2 OS=Mus musculus OX=10090 GN=Nbeal2 PE=1 SV=2	0.014	1.082	1	1	1	1	2742	301.7	6.44	0	1	1
FALSE	Medium	Master Protein	Q9CR00	26S proteasome non-ATPase regulatory subunit 9 OS=Mus musculus OX=10090 GN=Psmd9 PE=1 SV=1	0.014	1.081	5	1	1	1	222	24.7	6.43	0	1	1
FALSE	Medium	Master Protein	O35864	COP9 signalosome complex subunit 5 OS=Mus musculus OX=10090 GN=Cops5 PE=1 SV=3	0.014	1.079	2	1	1	1	334	37.5	6.54	0	1	1
FALSE	Medium	Master Protein	A2A6C4	Signal peptide peptidase-like 2C OS=Mus musculus OX=10090 GN=Sppl2c PE=2 SV=1	0.014	1.075	4	1	1	1	690	76.2	6.19	0	1	1
FALSE	Medium	Master Protein	Q9WVD4	H(+)/Cl(-) exchange transporter 5 OS=Mus musculus OX=10090 GN=Clcn5 PE=1 SV=2	0.014	1.073	1	1	1	1	816	90.6	6.54	1.64	1	1
FALSE	Medium	Master Protein	P36916	Guanine nucleotide-binding protein-like 1 OS=Mus musculus OX=10090 GN=Gnl1 PE=1 SV=4	0.014	1.072	1	1	1	1	607	68.7	5.68	0	1	1
FALSE	Medium	Master Protein	P97820	Mitogen-activated protein kinase kinase kinase kinase 4 OS=Mus musculus OX=10090 GN=Map4k4 PE=1 SV=1	0.014	1.068	1	1	2	1	1233	140.5	7.47	3.45	1	1
FALSE	Medium	Master Protein	Q9EPV8	Ubiquitin-like protein 5 OS=Mus musculus OX=10090 GN=Ubl5 PE=1 SV=1	0.014	1.065	8	1	1	1	73	8.5	8.44	0	1	1
FALSE	Medium	Master Protein	Q9JMB1	Testicular haploid expressed gene protein OS=Mus musculus OX=10090 GN=Theg PE=1 SV=1	0.015	1.053	2	1	1	1	375	42.8	8.98	0	1	1
FALSE	Medium	Master Protein	Q924C1	Exportin-5 OS=Mus musculus OX=10090 GN=Xpo5 PE=1 SV=1	0.015	1.051	1	1	1	1	1204	136.9	5.82	0	1	1
FALSE	Medium	Master Protein	Q9R1J0	Sterol-4-alpha-carboxylate 3-dehydrogenase, decarboxylating OS=Mus musculus OX=10090 GN=Nsdhl PE=1 SV=1	0.015	1.049	4	1	1	1	362	40.7	7.85	1.89	1	1
FALSE	Medium	Master Protein	Q8C2K5	RAS protein activator like-3 OS=Mus musculus OX=10090 GN=Rasal3 PE=1 SV=1	0.015	1.046	1	1	1	1	1041	114.7	8.98	1.75	1	1
FALSE	Medium	Master Protein	Q8CGF6	WD repeat-containing protein 47 OS=Mus musculus OX=10090 GN=Wdr47 PE=1 SV=2	0.016	1.037	1	1	1	1	920	102.2	5.97	0	1	1
FALSE	Medium	Master Protein	Q8K3V4	Protein-arginine deiminase type-6 OS=Mus musculus OX=10090 GN=Padi6 PE=1 SV=2	0.016	1.023	1	1	1	1	682	76.7	5.52	0	1	1
FALSE	Medium	Master Protein	Q9QZQ1	Afadin OS=Mus musculus OX=10090 GN=Afdn PE=1 SV=3	0.017	1.013	1	1	1	1	1820	206.4	6.32	1.69	1	1
FALSE	Medium	Master Protein	Q9R001	A disintegrin and metalloproteinase with thrombospondin motifs 5 OS=Mus musculus OX=10090 GN=Adamts5 PE=2 SV=2	0.017	1.007	1	1	2	1	930	101.8	8.72	3.4	1	1
FALSE	Medium	Master Protein	Q9DAE8	UPF0739 protein C1orf74 homolog OS=Mus musculus OX=10090 PE=2 SV=1	0.017	0.997	3	1	1	1	263	28.9	6.67	0	1	1
FALSE	Medium	Master Protein	Q9QUR8	Semaphorin-7A OS=Mus musculus OX=10090 GN=Sema7a PE=1 SV=1	0.017	0.995	2	1	1	1	664	74.9	7.74	0	1	1
FALSE	Medium	Master Protein	Q8K4I3	Rho guanine nucleotide exchange factor 6 OS=Mus musculus OX=10090 GN=Arhgef6 PE=1 SV=1	0.017	0.988	1	1	1	1	771	87	5.87	0	1	1
FALSE	Medium	Master Protein	O35381	Acidic leucine-rich nuclear phosphoprotein 32 family member A OS=Mus musculus OX=10090 GN=Anp32a PE=1 SV=1	0.018	0.97	2	1	1	1	247	28.5	4.07	1.63	1	1
FALSE	Medium	Master Protein	Q80WJ7	Protein LYRIC OS=Mus musculus OX=10090 GN=Mtdh PE=1 SV=1	0.018	0.967	2	1	1	1	579	63.8	9.33	0	1	1
FALSE	Medium	Master Protein	Q8VCA8	Secernin-2 OS=Mus musculus OX=10090 GN=Scrn2 PE=1 SV=1	0.018	0.96	4	1	1	1	425	46.6	5.71	0	1	1
FALSE	Medium	Master Protein	Q8BGC4	Prostaglandin reductase-3 OS=Mus musculus OX=10090 GN=Zadh2 PE=1 SV=1	0.018	0.956	4	1	1	1	377	40.5	7.42	1.87	1	1
FALSE	Medium	Master Protein	Q8CG48	Structural maintenance of chromosomes protein 2 OS=Mus musculus OX=10090 GN=Smc2 PE=1 SV=2	0.02	0.936	2	1	1	1	1191	134.2	8.41	2.08	1	1
FALSE	Medium	Master Protein	Q8BH44	Coronin-2B OS=Mus musculus OX=10090 GN=Coro2b PE=1 SV=2	0.021	0.93	3	1	1	1	480	54.9	8.27	0	1	1
FALSE	Medium	Master Protein	Q6PHN7	Transmembrane protein 164 OS=Mus musculus OX=10090 GN=Tmem164 PE=1 SV=1	0.021	0.927	2	1	1	1	296	33.4	8.1	0	1	1
FALSE	Medium	Master Protein	O88291	DBIRD complex subunit ZNF326 OS=Mus musculus OX=10090 GN=Znf326 PE=1 SV=1	0.021	0.926	2	1	1	1	580	65.2	5.19	0	1	1
FALSE	Medium	Master Protein	Q9JIK5	Nucleolar RNA helicase 2 OS=Mus musculus OX=10090 GN=Ddx21 PE=1 SV=3	0.021	0.926	1	1	1	1	851	93.5	9.11	2.36	1	1
FALSE	Medium	Master Protein	Q501P1	Fibulin-7 OS=Mus musculus OX=10090 GN=Fbln7 PE=1 SV=1	0.021	0.924	2	1	1	1	440	47.9	7.83	1.95	1	1
FALSE	Medium	Master Protein	P54818	Galactocerebrosidase OS=Mus musculus OX=10090 GN=Galc PE=1 SV=2	0.021	0.922	4	1	1	1	684	77.2	6.74	0	1	1
FALSE	Medium	Master Protein	P01723	Ig lambda-1 chain V region OS=Mus musculus OX=10090 PE=1 SV=2	0.022	0.919	8	1	1	1	117	12.2	5.21	1.67	1	1
FALSE	Medium	Master Protein	P56873	Protein ZNRD2 OS=Mus musculus OX=10090 GN=Znrd2 PE=1 SV=1	0.023	0.914	4	1	1	1	199	21.3	5.12	0	1	1
FALSE	Medium	Master Protein	Q6P2K6	Serine/threonine-protein phosphatase 4 regulatory subunit 3A OS=Mus musculus OX=10090 GN=Ppp4r3a PE=1 SV=1	0.023	0.907	1	1	1	1	820	93.8	4.89	0	1	1
FALSE	Medium	Master Protein	Q9DBH0	NEDD4-like E3 ubiquitin-protein ligase WWP2 OS=Mus musculus OX=10090 GN=Wwp2 PE=1 SV=1	0.023	0.907	1	1	1	1	870	98.7	7.11	0	1	1
FALSE	Medium	Master Protein	Q64475	Histone H2B type 1-B OS=Mus musculus OX=10090 GN=H2bc3 PE=1 SV=3	0.024	0.903	7	1	1	1	126	13.9	10.32	0	1	1
FALSE	Medium	Master Protein	Q8K212	Phosphofurin acidic cluster sorting protein 1 OS=Mus musculus OX=10090 GN=Pacs1 PE=1 SV=2	0.025	0.901	1	1	1	1	961	104.8	7.74	0	1	1
FALSE	Medium	Master Protein	Q810P2	Outer dense fiber protein 3-like protein 1 OS=Mus musculus OX=10090 GN=Odf3l1 PE=2 SV=1	0.025	0.898	5	1	1	1	275	31	9.33	2.66	1	1
FALSE	Medium	Master Protein	Q99KD5	Protein unc-45 homolog A OS=Mus musculus OX=10090 GN=Unc45a PE=1 SV=2	0.026	0.896	1	1	1	1	944	103.4	6.34	0	1	1
FALSE	Medium	Master Protein	Q8C0M9	Isoaspartyl peptidase/L-asparaginase OS=Mus musculus OX=10090 GN=Asrgl1 PE=1 SV=1	0.026	0.894	2	1	1	1	326	33.9	7.65	2.17	1	1
FALSE	Medium	Master Protein	O35134	DNA-directed RNA polymerase I subunit RPA1 OS=Mus musculus OX=10090 GN=Polr1a PE=1 SV=2	0.026	0.887	0	1	1	1	1717	194	6.93	0	1	1
FALSE	Medium	Master Protein	Q61753	D-3-phosphoglycerate dehydrogenase OS=Mus musculus OX=10090 GN=Phgdh PE=1 SV=3	0.027	0.885	3	1	1	1	533	56.5	6.54	1.63	1	1
FALSE	Medium	Master Protein	Q8CHG7	Rap guanine nucleotide exchange factor 2 OS=Mus musculus OX=10090 GN=Rapgef2 PE=1 SV=2	0.029	0.879	0	1	1	1	1496	166.3	6.61	1.63	1	1
FALSE	Medium	Master Protein	Q6ZWX6	Eukaryotic translation initiation factor 2 subunit 1 OS=Mus musculus OX=10090 GN=Eif2s1 PE=1 SV=3	0.03	0.872	4	1	1	1	315	36.1	5.08	0	1	1
FALSE	Medium	Master Protein	Q8R404	MICOS complex subunit MIC13 OS=Mus musculus OX=10090 GN=Micos13 PE=1 SV=1	0.03	0.871	5	1	1	1	119	13.4	8.63	1.75	1	1
FALSE	Medium	Master Protein	Q6ZQH8	Nucleoporin NUP188 OS=Mus musculus OX=10090 GN=Nup188 PE=1 SV=2	0.03	0.867	1	1	1	1	1759	196.6	7.01	2	1	1
FALSE	Medium	Master Protein	Q8BIG7	Catechol O-methyltransferase domain-containing protein 1 OS=Mus musculus OX=10090 GN=Comtd1 PE=1 SV=1	0.031	0.864	7	1	1	1	262	28.9	8.32	0	1	1
FALSE	Medium	Master Protein	A6PWD2	Forkhead-associated domain-containing protein 1 OS=Mus musculus OX=10090 GN=Fhad1 PE=2 SV=1	0.032	0.861	1	1	1	1	1420	163.6	6.64	0	1	1
FALSE	Medium	Master Protein	Q8BNE1	TRPM8 channel-associated factor 1 OS=Mus musculus OX=10090 GN=Tcaf1 PE=2 SV=1	0.032	0.855	1	1	1	1	924	102.7	6.96	2.18	1	1
FALSE	Medium	Master Protein	Q9DBR0	A-kinase anchor protein 8 OS=Mus musculus OX=10090 GN=Akap8 PE=1 SV=1	0.034	0.85	1	1	1	1	687	76.2	5.14	1.62	1	1
FALSE	Medium	Master Protein	Q5U4F6	Cytoplasmic dynein 2 intermediate chain 2 OS=Mus musculus OX=10090 GN=Dync2i2 PE=1 SV=3	0.034	0.849	1	1	1	1	537	58.1	6.52	0	1	1
FALSE	Medium	Master Protein	A2ASS6	Titin OS=Mus musculus OX=10090 GN=Ttn PE=1 SV=1	0.034	0.848	0	1	1	1	35213	3904.1	6.2	0	1	1
FALSE	Medium	Master Protein	Q3UJB3	Leucine-rich repeat-containing protein 14B OS=Mus musculus OX=10090 GN=Lrrc14b PE=2 SV=1	0.034	0.848	2	1	1	1	510	56.5	5.85	0	1	1
FALSE	Medium	Master Protein	P97411	Islet cell autoantigen 1 OS=Mus musculus OX=10090 GN=Ica1 PE=1 SV=3	0.035	0.846	2	1	1	1	478	54.3	5.8	1.71	1	1
FALSE	Medium	Master Protein	Q6NZB0	DnaJ homolog subfamily C member 8 OS=Mus musculus OX=10090 GN=Dnajc8 PE=1 SV=2	0.036	0.844	5	1	1	1	253	29.8	9.06	0	1	1
FALSE	Medium	Master Protein	Q9D5N8	Spermidine/spermine N(1)-acetyltransferase-like protein 1 OS=Mus musculus OX=10090 GN=Satl1 PE=2 SV=2	0.036	0.842	2	1	1	1	744	83.2	4.78	0	1	1
FALSE	Medium	Master Protein	Q8CC70	Cilia- and flagella-associated protein 300 OS=Mus musculus OX=10090 GN=Cfap300 PE=2 SV=1	0.037	0.838	6	1	1	1	267	30.9	6.92	0	1	1
FALSE	Medium	Master Protein	Q924W5	Structural maintenance of chromosomes protein 6 OS=Mus musculus OX=10090 GN=Smc6 PE=1 SV=1	0.038	0.822	2	1	1	1	1097	127.1	7.17	0	1	1

## Sheet: KO-S100PBP IP
Checked	Protein FDR Confidence: Combined	Master	Accession	Description	Exp. q-value: Combined	Sum PEP Score	Coverage [%]	# Peptides	# PSMs	# Unique Peptides	# AAs	MW [kDa]	calc. pI	Score Sequest HT: Sequest HT	# Peptides (by Search Engine): Sequest HT	# Protein Groups
FALSE	High	Master Protein	O08638	Myosin-11 OS=Mus musculus OX=10090 GN=Myh11 PE=1 SV=1	0	668.731	44	98	210	82	1972	226.9	5.45	675.25	98	1
FALSE	High	Master Protein	Q8VDD5	Myosin-9 OS=Mus musculus OX=10090 GN=Myh9 PE=1 SV=4	0	497.505	40	78	157	61	1960	226.2	5.66	497.9	78	1
[truncated: 819 more rows]
