# Supplementary material for: S100PBP interacts with nucleoporin TPR and facilitates XY crossover formation in mice
Source: EMBO Rep. 2025 Apr 9;26(9):2280–99. doi: 10.1038/s44319-025-00391-y (PMC12069632; doi:10.1038/s44319-025-00391-y)
Supplement: Supplementary file 4 — Source data Fig. 1 [file 44319_2025_391_MOESM4_ESM.zip]

Archive with 23 entries (13 files):
- Fig.1/
- Fig.1/A/
- Fig.1/A/S100pbp  q-PCR.xlsx
- Fig.1/B/
- Fig.1/B/GAPDH.png
- Fig.1/B/S100PBP.png
- Fig.1/C/
- Fig.1/C/S100PBP.png
- Fig.1/C/β-Actin.png
- Fig.1/D/
- Fig.1/D/左Control,右KO.jpg
- Fig.1/E/
- Fig.1/E/testis-body weight ratio.xlsx
- Fig.1/F/
- Fig.1/F/sperm counting.xlsx
- Fig.1/G/
- Fig.1/G/Control-Testis-40X.tif
- Fig.1/G/KO-Testis-40X.tif
- Fig.1/H/
- Fig.1/H/Control.tif
- Fig.1/H/S100PBP-KO.tif
- Fig.1/I/
- Fig.1/I/Frequencies of univalent autosomes and univalent XY at MMI.xlsx
