# Supplementary material for: S100PBP interacts with nucleoporin TPR and facilitates XY crossover formation in mice
Source: EMBO Rep. 2025 Apr 9;26(9):2280–99. doi: 10.1038/s44319-025-00391-y (PMC12069632; doi:10.1038/s44319-025-00391-y)
Supplement: Supplementary file 4 — Source data Fig. 1 [file 44319_2025_391_MOESM4_ESM.zip › Fig.1/A/S100pbp q-PCR.xlsx]

## Sheet: Sheet1
Heart	Liver	Spleen	Lung	Kidney	Brain	Muscle	Thymus	Trachea	Testis	Epididymis	Ovary	Oviduct	Uterus
0.0136024	0.008088	0.0033771	0.0034361	0.0092265	0.0127355	0.0105253	0.0079767	0.0069441	0.0358968	0.0089122	0.0072139	0.0110869	0.0039745
0.0137445	0.0082866	0.0033191	0.0033654	0.0092265	0.0130031	0.0098887	0.0080321	0.0066843	0.0382075	0.0091946	0.0074167	0.0114382	0.0042011
0.0078125	0.00541058	0.00287943	0.00189972	0.00522628	0.00647906	0.00739108	0.00684848	0.0024551	0.0169802	0.00424506	0.00442533	0.00494436	0.0017725
