# Supplementary material for: S100PBP interacts with nucleoporin TPR and facilitates XY crossover formation in mice
Source: EMBO Rep. 2025 Apr 9;26(9):2280–99. doi: 10.1038/s44319-025-00391-y (PMC12069632; doi:10.1038/s44319-025-00391-y)
Supplement: Supplementary file 4 — Source data Fig. 1 [file 44319_2025_391_MOESM4_ESM.zip › Fig.1/E/testis-body weight ratio.xlsx]

## Sheet: Sheet1
Control	S100pbp敲除	x10-3
7.31	2.55
6.65	2.57
7.87	2.389
8.81	2.85
