# Supplementary material for: S100PBP interacts with nucleoporin TPR and facilitates XY crossover formation in mice
Source: EMBO Rep. 2025 Apr 9;26(9):2280–99. doi: 10.1038/s44319-025-00391-y (PMC12069632; doi:10.1038/s44319-025-00391-y)
Supplement: Supplementary file 4 — Source data Fig. 1 [file 44319_2025_391_MOESM4_ESM.zip › Fig.1/F/sperm counting.xlsx]

## Sheet: Sheet1
Control	S100pbp敲除	x106
10.3	0.13
11.8	0.096
11.5	0.11
