# Supplementary material for: S100PBP interacts with nucleoporin TPR and facilitates XY crossover formation in mice
Source: EMBO Rep. 2025 Apr 9;26(9):2280–99. doi: 10.1038/s44319-025-00391-y (PMC12069632; doi:10.1038/s44319-025-00391-y)
Supplement: Supplementary file 4 — Source data Fig. 1 [file 44319_2025_391_MOESM4_ESM.zip › Fig.1/I/Frequencies of univalent autosomes and univalent XY at MMI.xlsx]

## Sheet: Sheet1
	Control（n=130）			S100pbp-/-（n=140）			%
Univalent autosomes	12.5	2.56	1.2	6.25	3.23	1.08	常染色体
Univalent XY	12.5	12.82	13.25	75	83.87	65.63	性染色体
