# Supplementary material for: S100PBP interacts with nucleoporin TPR and facilitates XY crossover formation in mice
Source: EMBO Rep. 2025 Apr 9;26(9):2280–99. doi: 10.1038/s44319-025-00391-y (PMC12069632; doi:10.1038/s44319-025-00391-y)
Supplement: Supplementary file 5 — Source data Fig. 2 [file 44319_2025_391_MOESM5_ESM.zip]

Archive with 31 entries (18 files):
- Fig.2/
- Fig.2/A/
- Fig.2/A/KO/
- Fig.2/A/KO/H1T.tif
- Fig.2/A/KO/MLH1.tif
- Fig.2/A/KO/SYCP3.tif
- Fig.2/A/WT/
- Fig.2/A/WT/H1T.tif
- Fig.2/A/WT/MLH1.tif
- Fig.2/A/WT/SYCP3.tif
- Fig.2/B/
- Fig.2/B/Frequency of MLH1 at PAR.xlsx
- Fig.2/C/
- Fig.2/C/MLH1 number.xlsx
- Fig.2/D/
- Fig.2/D/Number of autosomal bivalents with 0 1 or more MLH1 foci.xlsx
- Fig.2/E/
- Fig.2/E/KO/
- Fig.2/E/KO/H1T.tif
- Fig.2/E/KO/MLH3.tif
- Fig.2/E/KO/SYCP3.tif
- Fig.2/E/WT/
- Fig.2/E/WT/CP3.tif
- Fig.2/E/WT/H1T.tif
- Fig.2/E/WT/MLH3.tif
- Fig.2/F/
- Fig.2/F/Frequencies of MLH3 at the PAR.xlsx
- Fig.2/G/
- Fig.2/G/MLH3 number.xlsx
- Fig.2/H/
- Fig.2/H/Numbers of autosomal bivalents with 0 1 or more MLH3 foci.xlsx
