# Supplementary material for: S100PBP interacts with nucleoporin TPR and facilitates XY crossover formation in mice
Source: EMBO Rep. 2025 Apr 9;26(9):2280–99. doi: 10.1038/s44319-025-00391-y (PMC12069632; doi:10.1038/s44319-025-00391-y)
Supplement: Supplementary file 5 — Source data Fig. 2 [file 44319_2025_391_MOESM5_ESM.zip › Fig.2/C/MLH1 number.xlsx]

## Sheet: Sheet1
Control	KO
22	27
20	25
21	26
22	26
22	28
23	27
25	23
22	28
24	24
23	24
24	22
23	28
24	26
23	28
21	31
23	31
25	27
22	27
24	23
26	22
27	29
24	23
25	24
22	26
21	30
22	24
23	22
20	23
24	29
23	25
22	26
23	32
23	28
24	24
22	27
21	25
23	21
24	25
22	27
23	28
23	25
24	25
22	27
25	25
25	27
21	26
22	30
23	24
	24
	24
	25
	22
	30
	27
	26
	27
	24
	25
	27
	30
	26
	27
	25
	24
	28
	22
	24
	27
	23
	26
	29
	27
	29
	23
	25
	21
	22
	22
	26
	28
