# Supplementary material for: S100PBP interacts with nucleoporin TPR and facilitates XY crossover formation in mice
Source: EMBO Rep. 2025 Apr 9;26(9):2280–99. doi: 10.1038/s44319-025-00391-y (PMC12069632; doi:10.1038/s44319-025-00391-y)
Supplement: Supplementary file 5 — Source data Fig. 2 [file 44319_2025_391_MOESM5_ESM.zip › Fig.2/D/Number of autosomal bivalents with 0 1 or more MLH1 foci.xlsx]

## Sheet: Sheet1
Genotype	Control
0	0	0	0	0	0	0	0	0	0	0	0	0	0	0	0	0	0	0	0	0	0	0	0	0	0	0	0	1	0	0	0	0	0	0	0	0	0	0	0	0	0	0	0	0	0	0	0	0
1	16	18	17	16	16	15	13	16	14	15	15	15	14	15	17	15	13	16	14	12	12	14	13	16	17	16	15	16	14	15	16	15	15	14	16	17	15	14	16	15	15	14	16	13	13	17	16	15
≥2	3	1	2	3	3	4	6	3	5	4	4	4	5	4	2	4	6	3	5	7	7	5	6	3	2	3	4	2	5	4	3	4	4	5	3	2	4	5	3	4	4	5	3	6	6	2	3	4
