# Supplementary material for: S100PBP interacts with nucleoporin TPR and facilitates XY crossover formation in mice
Source: EMBO Rep. 2025 Apr 9;26(9):2280–99. doi: 10.1038/s44319-025-00391-y (PMC12069632; doi:10.1038/s44319-025-00391-y)
Supplement: Supplementary file 5 — Source data Fig. 2 [file 44319_2025_391_MOESM5_ESM.zip › Fig.2/F/Frequencies of MLH3 at the PAR.xlsx]

## Sheet: Sheet1
Control	KO	(%)
85.71	32.35
83.333	20
93.75	25
n=43	n=55
