# Supplementary material for: S100PBP interacts with nucleoporin TPR and facilitates XY crossover formation in mice
Source: EMBO Rep. 2025 Apr 9;26(9):2280–99. doi: 10.1038/s44319-025-00391-y (PMC12069632; doi:10.1038/s44319-025-00391-y)
Supplement: Supplementary file 5 — Source data Fig. 2 [file 44319_2025_391_MOESM5_ESM.zip › Fig.2/G/MLH3 number.xlsx]

## Sheet: Sheet1
Control	KO
26	25
22	24
24	25
24	27
21	24
20	25
24	25
23	28
25	26
23	24
25	24
24	27
22	26
23	27
27	23
24	26
25	26
22	25
24	21
22	21
21	26
21	24
24	23
22	26
26	26
23	22
23	26
24	28
24	26
25	30
25	22
22	19
21	23
23	25
21	28
26	24
25	23
25	28
23	24
21	23
22	30
23	25
23	26
	24
	26
	26
	27
	26
	23
	26
	26
	28
	26
	28
	25
