# Supplementary material for: S100PBP interacts with nucleoporin TPR and facilitates XY crossover formation in mice
Source: EMBO Rep. 2025 Apr 9;26(9):2280–99. doi: 10.1038/s44319-025-00391-y (PMC12069632; doi:10.1038/s44319-025-00391-y)
Supplement: Supplementary file 5 — Source data Fig. 2 [file 44319_2025_391_MOESM5_ESM.zip › Fig.2/H/Numbers of autosomal bivalents with 0 1 or more MLH3 foci.xlsx]

## Sheet: Sheet1
Genotype	Control
0	0	0	0	1	0	0	1	0	0	0	0	0	0	0	0	0	0	0	0	0	0	1	0	0	0	0	0	0	0	0	0	0	0	0	0	0	1	0	0	0	0	0	0
1	12	16	14	12	11	18	13	15	13	15	14	16	14	15	11	14	13	16	14	16	17	16	14	16	12	15	15	14	14	13	13	16	17	15	17	12	12	13	15	17	16	15	15
≥2	7	3	5	6	2	1	5	4	6	4	5	3	5	4	8	5	6	3	5	3	2	2	5	3	7	4	4	5	5	6	6	3	2	4	2	7	6	6	4	2	3	4	4
