# Supplementary material for: S100PBP interacts with nucleoporin TPR and facilitates XY crossover formation in mice
Source: EMBO Rep. 2025 Apr 9;26(9):2280–99. doi: 10.1038/s44319-025-00391-y (PMC12069632; doi:10.1038/s44319-025-00391-y)
Supplement: Supplementary file 6 — Source data Fig. 3 [file 44319_2025_391_MOESM6_ESM.zip]

Archive with 52 entries (36 files):
- Fig.3/
- Fig.3/A/
- Fig.3/A/Control/
- Fig.3/A/Control/EP-H1T.tif
- Fig.3/A/Control/EP-SYCP3.tif
- Fig.3/A/Control/EP-TEX11.tif
- Fig.3/A/Control/Z-SYCP3.tif
- Fig.3/A/Control/Z-TEX11.tif
- Fig.3/A/KO/
- Fig.3/A/KO/EP-H1T.tif
- Fig.3/A/KO/EP-SYCP3.tif
- Fig.3/A/KO/EP-TEX11.tif
- Fig.3/A/KO/Z-SYCP3.tif
- Fig.3/A/KO/Z-TEX11.tif
- Fig.3/B/
- Fig.3/B/TEX11 number.xlsx
- Fig.3/C/
- Fig.3/C/Frequency of TEX11 at the PAR.xlsx
- Fig.3/D/
- Fig.3/D/Control/
- Fig.3/D/Control/EP-H1T.tif
- Fig.3/D/Control/EP-M1AP.tif
- Fig.3/D/Control/EP-SYCP3.tif
- Fig.3/D/Control/LZ-M1AP.tif
- Fig.3/D/Control/LZ-SYCP3.tif
- Fig.3/D/KO/
- Fig.3/D/KO/EP-H1T.tif
- Fig.3/D/KO/EP-M1AP.tif
- Fig.3/D/KO/EP-SYCP3.tif
- Fig.3/D/KO/LZ-M1AP.tif
- Fig.3/D/KO/LZ-SYCP3.tif
- Fig.3/E/
- Fig.3/E/M1AP foci.xlsx
- Fig.3/F/
- Fig.3/F/Frequency of M1AP at the PAR.xlsx
- Fig.3/G/
- Fig.3/G/Control/
- Fig.3/G/Control/EP-H1T.tif
- Fig.3/G/Control/EP-MSH4.tif
- Fig.3/G/Control/EP-SYCP3.tif
- Fig.3/G/Control/LZ-MSH4.tif
- Fig.3/G/Control/LZ-SYCP3.tif
- Fig.3/G/KO/
- Fig.3/G/KO/EP-H1T.tif
- Fig.3/G/KO/EP-MSH4.tif
- Fig.3/G/KO/EP-SYCP3.tif
- Fig.3/G/KO/LZ-MSH4.tif
- Fig.3/G/KO/LZ-SYCP3.tif
- Fig.3/H/
- Fig.3/H/MSH4 foci.xlsx
- Fig.3/I/
- Fig.3/I/Frequency of MSH4 at the PAR.xlsx
