# Supplementary material for: S100PBP interacts with nucleoporin TPR and facilitates XY crossover formation in mice
Source: EMBO Rep. 2025 Apr 9;26(9):2280–99. doi: 10.1038/s44319-025-00391-y (PMC12069632; doi:10.1038/s44319-025-00391-y)
Supplement: Supplementary file 6 — Source data Fig. 3 [file 44319_2025_391_MOESM6_ESM.zip › Fig.3/B/TEX11 number.xlsx]

## Sheet: Sheet1
Control
LZ	173	114	143	146	91	157	172	163	134	139	171	128	140	144	126	104	142	175	169	151	141
EP	145	142	123	140	109	133	126	91	127	103	112	118	106	146	145	85	109	98	151	115	101	116	123	99	128	81	71	107	90	123	108	123	117
KO
LZ	173	212	220	183	217	107	154	147	144	152	147	159	177	177	178	149	157	145	166	156	184	172	150
EP	160	130	164	132	146	135	125	159	120	140	151	170	133	161	142	106	149	139	163	141	120	120	147	136	193	148	179	151	148	152	120	125	105	132	101	151	121	133	117	121	116	122	111	146	118	132	89	128	123
[truncated: 41 more columns]
