# Supplementary material for: S100PBP interacts with nucleoporin TPR and facilitates XY crossover formation in mice
Source: EMBO Rep. 2025 Apr 9;26(9):2280–99. doi: 10.1038/s44319-025-00391-y (PMC12069632; doi:10.1038/s44319-025-00391-y)
Supplement: Supplementary file 6 — Source data Fig. 3 [file 44319_2025_391_MOESM6_ESM.zip › Fig.3/E/M1AP foci.xlsx]

## Sheet: Sheet1
Control
LZ	125	145	135	115	142	136	119	121	120	131	122	137	143	130	105	106	134	140	136	122	128	140	148	151	107	146	126	146	139	132	116	122
EP	109	89	90	106	76	106	116	98	92	101	109	111	101	95	84	99	101	83	115	100	104	95	83	101	80	81	87	97	123	129	99	72	99	111	105	80	74	95	127	107	110	94	82	93
KO
LZ	138	128	138	141	160	116	170	167	144	160	141	151	152	138	135	146	194	138	135	146	158	129	146	162	176	139	159	127
EP	115	115	120	124	103	166	131	106	111	103	122	108	139	122	119	112	117	126	136	107	131	111	109	124	99	120	122	102	133	135	128	113	131	107	135	127	134	116	117	111	122	118	144	127	112	170	120	125	107
[truncated: 33 more columns]
