# Supplementary material for: S100PBP interacts with nucleoporin TPR and facilitates XY crossover formation in mice
Source: EMBO Rep. 2025 Apr 9;26(9):2280–99. doi: 10.1038/s44319-025-00391-y (PMC12069632; doi:10.1038/s44319-025-00391-y)
Supplement: Supplementary file 6 — Source data Fig. 3 [file 44319_2025_391_MOESM6_ESM.zip › Fig.3/H/MSH4 foci.xlsx]

## Sheet: Sheet1
WT
LZ	108	131	134	143	143	120	145	163	143	136	154	120	123	142	142	143	157	158	161	151	158
EP	123	115	111	115	125	117	107	127	107	100	139	123	87	92	155	120	111	105	74	89	120	117	97	92	100	117	84	105	97	101	100	105	111
KO
LZ	139	108	145	147	172	151	147	158	198	196	171	184	154	150	184	180	167	157	181	177	164	156	150
EP	92	126	106	119	101	118	101	128	95	123	120	99	132	107	107	119	157	93	120	103	157	116	118	117	159	115	107	145	173	121	128	124	130
