# Supplementary material for: S100PBP interacts with nucleoporin TPR and facilitates XY crossover formation in mice
Source: EMBO Rep. 2025 Apr 9;26(9):2280–99. doi: 10.1038/s44319-025-00391-y (PMC12069632; doi:10.1038/s44319-025-00391-y)
Supplement: Supplementary file 6 — Source data Fig. 3 [file 44319_2025_391_MOESM6_ESM.zip › Fig.3/I/Frequency of MSH4 at the PAR.xlsx]

## Sheet: Sheet1
	Control	KO	%
	100	100
	83.33	94.44
	100	100
n	32	24
