# Supplementary material for: S100PBP interacts with nucleoporin TPR and facilitates XY crossover formation in mice
Source: EMBO Rep. 2025 Apr 9;26(9):2280–99. doi: 10.1038/s44319-025-00391-y (PMC12069632; doi:10.1038/s44319-025-00391-y)
Supplement: Supplementary file 7 — Source data Fig. 4 [file 44319_2025_391_MOESM7_ESM.zip]

Archive with 22 entries (10 files):
- Fig.4/
- Fig.4/A/
- Fig.4/A/S100pbp-Testis-ovary-H2O/
- Fig.4/A/S100pbp-Testis-ovary-H2O/32cycle,act-25cycle.Tif
- Fig.4/B/
- Fig.4/B/KO/
- Fig.4/B/KO/MLH1.tif
- Fig.4/B/KO/SYCP3.tif
- Fig.4/B/WT/
- Fig.4/B/WT/MLH1.tif
- Fig.4/B/WT/SYCP3.tif
- Fig.4/C/
- Fig.4/C/MLH1 number.xlsx
- Fig.4/D/
- Fig.4/D/Number of autosomal bivalents with 0 1 or more MLH1 foci.xlsx
- Fig.4/E/
- Fig.4/E/Control/
- Fig.4/E/Control/Control.png
- Fig.4/E/KO/
- Fig.4/E/KO/KO-20X.tif
- Fig.4/F/
- Fig.4/F/Quantification.xlsx
