# Supplementary material for: S100PBP interacts with nucleoporin TPR and facilitates XY crossover formation in mice
Source: EMBO Rep. 2025 Apr 9;26(9):2280–99. doi: 10.1038/s44319-025-00391-y (PMC12069632; doi:10.1038/s44319-025-00391-y)
Supplement: Supplementary file 7 — Source data Fig. 4 [file 44319_2025_391_MOESM7_ESM.zip › Fig.4/C/MLH1 number.xlsx]

## Sheet: Sheet1
Control	KO
25	29
26	29
27	27
24	29
26	26
23	33
26	27
29	33
29	27
28	27
28	33
28	31
32	28
25	32
26	35
24	28
31	28
28	35
32	25
25	26
23	26
28	33
23	28
27	35
24	27
25	29
23	27
24	29
22	28
23	29
28	22
30	29
27	29
24	29
26	29
27	27
26	27
25	26
31	26
25	29
22	32
33	33
29	32
29	28
28	31
30	34
33	27
25	27
24	31
27	27
24	28
24	30
22	29
26	32
29	29
31	32
25	33
28	28
24	34
	29
	33
	30
	31
	32
	22
	33
	31
	27
	21
	32
	28
	36
	25
	31
	30
	26
	29
	23
	32
