# Supplementary material for: S100PBP interacts with nucleoporin TPR and facilitates XY crossover formation in mice
Source: EMBO Rep. 2025 Apr 9;26(9):2280–99. doi: 10.1038/s44319-025-00391-y (PMC12069632; doi:10.1038/s44319-025-00391-y)
Supplement: Supplementary file 7 — Source data Fig. 4 [file 44319_2025_391_MOESM7_ESM.zip › Fig.4/D/Number of autosomal bivalents with 0 1 or more MLH1 foci.xlsx]

## Sheet: Sheet1
Genotype	Control
0	0	1	0	0	0	0	0	0	0	0	0	0	0	0	1	0	0	0	0	0	0	0	0	0	0	0	0	0	0	0	0	0	0	0	0	0	0	0	0	0	0	0	0	0	0	0	0	0	0
1	15	13	13	16	14	17	14	11	10	12	12	12	8	15	12	16	11	12	8	15	17	12	17	13	17	15	17	16	18	17	12	10	13	16	15	13	14	15	9	15	18	7	11	12	12	10	8	15	16
≥2	5	7	7	4	6	3	6	9	9	8	8	8	12	5	7	4	9	8	12	5	3	8	3	7	3	5	3	4	2	3	8	10	7	4	5	7	6	5	11	5	2	13	9	8	8	10	12	5	4
[truncated: 89 more columns]
