# Supplementary material for: S100PBP interacts with nucleoporin TPR and facilitates XY crossover formation in mice
Source: EMBO Rep. 2025 Apr 9;26(9):2280–99. doi: 10.1038/s44319-025-00391-y (PMC12069632; doi:10.1038/s44319-025-00391-y)
Supplement: Supplementary file 7 — Source data Fig. 4 [file 44319_2025_391_MOESM7_ESM.zip › Fig.4/F/Quantification.xlsx]

## Sheet: Sheet1
	Control			KO
Primordial follicles	4810	4158	4395	4690	4800	3010
Primary follicles	540	546	385	745	635	350
Total oocytes	5350	4704	4780	5435	5435	3360
