# Supplementary material for: S100PBP interacts with nucleoporin TPR and facilitates XY crossover formation in mice
Source: EMBO Rep. 2025 Apr 9;26(9):2280–99. doi: 10.1038/s44319-025-00391-y (PMC12069632; doi:10.1038/s44319-025-00391-y)
Supplement: Supplementary file 8 — Source data Fig. 5 [file 44319_2025_391_MOESM8_ESM.zip]

Archive with 38 entries (29 files):
- Fig.5/
- Fig.5/B/
- Fig.5/B/S100pbp-KO-S100PBP.png
- Fig.5/B/S100PBP-KO-TPR.png
- Fig.5/B/WT-S100PBP.png
- Fig.5/B/WT-TPR.png
- Fig.5/C/
- Fig.5/C/KO/
- Fig.5/C/KO/S100PBP.tif
- Fig.5/C/KO/SYCP3.tif
- Fig.5/C/WT/
- Fig.5/C/WT/L,Z,EP,LP,D分别代表细线期,偶线期,早粗线期,晚粗线期和双线期.txt
- Fig.5/C/WT/L-CP3-1.tif
- Fig.5/C/WT/L-CP3-2.tif
- Fig.5/C/WT/L-S100-1.tif
- Fig.5/C/WT/L-S100-2.tif
- Fig.5/C/WT/LP&D-CP3-1.tif
- Fig.5/C/WT/LP&D-S100-1.tif
- Fig.5/C/WT/LP-CP3-1.tif
- Fig.5/C/WT/LP-S100-1.tif
- Fig.5/C/WT/Z-CP3-1.tif
- Fig.5/C/WT/Z-S100-1.tif
- Fig.5/D/
- Fig.5/D/1 - Movie.mp4
- Fig.5/D/1.nd2
- Fig.5/D/2 - Movie.mp4
- Fig.5/D/2.nd2
- Fig.5/E/
- Fig.5/E/Control/
- Fig.5/E/Control/Hoechst.tif
- Fig.5/E/Control/S100PBP.tif
- Fig.5/E/Control/SYCP3.tif
- Fig.5/E/Control/TPR.tif
- Fig.5/E/Stra8,Tpr-cKO/
- Fig.5/E/Stra8,Tpr-cKO/Hoechst.tif
- Fig.5/E/Stra8,Tpr-cKO/S100PBP.tif
- Fig.5/E/Stra8,Tpr-cKO/SYCP2.tif
- Fig.5/E/Stra8,Tpr-cKO/TPR.tif
