# Supplementary material for: S100PBP interacts with nucleoporin TPR and facilitates XY crossover formation in mice
Source: EMBO Rep. 2025 Apr 9;26(9):2280–99. doi: 10.1038/s44319-025-00391-y (PMC12069632; doi:10.1038/s44319-025-00391-y)
Supplement: Supplementary file 9 — Source data Fig. 6 [file 44319_2025_391_MOESM9_ESM.zip]

Archive with 6 entries (4 files):
- Fig.6/
- Fig.6/B/
- Fig.6/B/Input-Flag.png
- Fig.6/B/Input-GFP.png
- Fig.6/B/IP-Flag.png
- Fig.6/B/IP-GFP.png
